# Supplementary material for: Mesenchymal progenitor cells from non-inflamed versus inflamed synovium post-ACL injury present with distinct phenotypes and cartilage regeneration capacity
Source: Stem Cell Res Ther. 2023 Jun 25;14:168. doi: 10.1186/s13287-023-03396-3 (PMC10291760; doi:10.1186/s13287-023-03396-3)
Supplement: Supplementary file 1 — Additional file 1. Supplementary Table 1. Shotgun proteomics proteins from messenchymal stem cells from inflammed and normal synovium of ACL injured knee joints identified without constraint by enzyme specificity rules during spectrum-to-sequence matching. [file 13287_2023_3396_MOESM1_ESM.xlsx]

## Sheet: Supplementary table- 1 
Supplementary Table 1 |Shotgun proteomics proteins from messenchymal stem cells from inflammed and normal synovium of ACL injured knee joints identified without constraint by enzyme specificity rules during spectrum-to-sequence matching.
Proteins were identified from the the human UniProt protein database with appended standard laboratory and common contamination protein entries and reverse decoy sequences using the Andromeda algorithm as implemented in the MaxQuant software package v1.6.0.1, using an peptide FDR of 0.01. Search parameters included a mass tolerance of 1 ppm for the parent ion and 0.5 Da for the fragment ions, car…
Protein IDs	Majority protein IDs	Peptide counts (all)	Peptide counts (razor+unique)	Peptide counts (unique)	Protein names	Gene names	Mol. weight [kDa]	Sequence length	Sequence lengths	Q-value	Score	Ratio H/L	Ratio H/L normalized	Ratio H/L variability [%]	Ratio H/L 1	Ratio H/L 2	Ratio H/L 3	Ratio H/L normalized 1	Ratio H/L normalized 2	Ratio H/L normalized 3	Ratio H/L variability [%] 1	Ratio H/L variability [%] 2	Ratio H/L variability [%] 3	Intensity	Intensity L	Intensity H	Intensity 1	Intensity L 1	Intensity H 1	Intensity 2	Intensity L 2	Intensity H 2	Intensity 3	Intensity L 3	Intensity H 3
H0YLX2;Q2KHR2-2;Q2KHR2	H0YLX2;Q2KHR2-2;Q2KHR2	2;2;2	2;2;2	2;2;2	DNA-binding protein RFX7	RFX7	137.46	1276	1276;1281;1363	0.0098697	1.477	0.0025417	0.0013954	89.069	NaN	NaN	NaN	NaN	NaN	NaN	NaN	NaN	NaN	348730000	348060000	672840	0	0	0	208440000	208050000	396650	140290000	140010000	276190
Q6ZT12;Q6ZT12-4	Q6ZT12;Q6ZT12-4	1;1	1;1	1;1	E3 ubiquitin-protein ligase UBR3	UBR3	212.43	1888	1888;1917	1	-2	0.014305	0.011162	87.161	0.017672	0.024172	NaN	0.01425	0.01017	NaN	34.537	150.85	NaN	444440000	438360000	6076000	236220000	232810000	3400900	114540000	112450000	2094700	93680000	93100000	580380
Q9BV73-2;Q9BV73	Q9BV73-2;Q9BV73	1;1	1;1	1;1	Centrosome-associated protein CEP250	CEP250	274.38	2386	2386;2442	0.0018108	2.0683	0.022741	0.013338	7.3328	NaN	NaN	NaN	NaN	NaN	NaN	NaN	NaN	NaN	44957000	44663000	294000	18353000	18203000	150430	14529000	14385000	143570	12075000	12075000	0
Q6NZI2-2	Q6NZI2-2	9	1	1	Polymerase I and transcript release factor	PTRF	33.362	300	300	0.0098464	1.469	0.022462	0.01388	108.86	NaN	NaN	NaN	NaN	NaN	NaN	NaN	NaN	NaN	10910000	10603000	307440	0	0	0	5242800	5180100	62692	5667200	5422400	244750
J3KPG5;F8VU39;Q9UIF9-2;Q9UIF9-3;Q9UIF9;A0A0C4DGI9	J3KPG5;F8VU39;Q9UIF9-2;Q9UIF9-3;Q9UIF9;A0A0C4DGI9	2;2;2;2;2;1	2;2;2;2;2;1	2;2;2;2;2;1	Bromodomain adjacent to zinc finger domain protein 2A	BAZ2A	208.07	1875	1875;1903;1878;1901;1905;837	0.003029	1.8705	0.029466	0.021915	29.933	NaN	NaN	NaN	NaN	NaN	NaN	NaN	NaN	NaN	28868000	27873000	995280	11916000	11450000	466300	9889100	9527700	361350	7062500	6894800	167640
Q9H4L7-3;Q9H4L7	Q9H4L7-3;Q9H4L7	1;1	1;1	1;1	SWI/SNF-related matrix-associated actin-dependent regulator of chromatin subfamily A containing DEAD/H box 1	SMARCAD1	68.773	596	596;1026	0.0030251	1.8667	0.042374	0.023412	37.821	NaN	NaN	NaN	NaN	NaN	NaN	NaN	NaN	NaN	100730000	97812000	2921400	68155000	66929000	1225100	11463000	10854000	608680	21117000	20029000	1087700
Q1W6H9	Q1W6H9	1	1	1	Protein FAM110C	FAM110C	33.863	321	321	0.0080386	1.5543	0.059222	0.046717	47.802	NaN	NaN	NaN	NaN	NaN	NaN	NaN	NaN	NaN	16512000	14727000	1785100	8819700	7660200	1159500	0	0	0	7691900	7066300	625620
E9PFI7;Q8N3A8-2;Q8N3A8	E9PFI7;Q8N3A8-2;Q8N3A8	1;1;1	1;1;1	1;1;1	Poly [ADP-ribose] polymerase 8	PARP8	93.38	833	833;812;854	0.0018026	2.0449	0.09548	0.061276	18.75	NaN	NaN	NaN	NaN	NaN	NaN	NaN	NaN	NaN	686070000	568510000	117570000	359210000	303890000	55312000	176540000	140880000	35663000	150320000	123730000	26591000
Q9NRD9;H0YK19;Q9NRD9-2	Q9NRD9;H0YK19;Q9NRD9-2	2;1;1	2;1;1	2;1;1	Dual oxidase 1	DUOX1	177.23	1551	1551;444;1197	0.0051042	1.7974	0.10583	0.062158	125.09	NaN	NaN	NaN	NaN	NaN	NaN	NaN	NaN	NaN	21415000	20471000	944230	9066200	9066200	0	8988500	8642400	346130	3360800	2762700	598100
E3W983;E5RHI1;Q8IYU2-4;Q8IYU2	E3W983;E5RHI1;Q8IYU2-4;Q8IYU2	1;1;1;1	1;1;1;1	1;1;1;1	E3 ubiquitin-protein ligase HACE1	HACE1	19.814	178	178;207;694;909	0.0058504	1.7183	0.089079	0.069335	42.75	NaN	NaN	NaN	NaN	NaN	NaN	NaN	NaN	NaN	87689000	78343000	9345400	32192000	28058000	4134600	0	0	0	55496000	50285000	5210800
Q00653-4;Q00653;Q00653-3	Q00653-4;Q00653;Q00653-3	2;2;1	2;2;1	1;1;0	Nuclear factor NF-kappa-B p100 subunit;Nuclear factor NF-kappa-B p52 subunit	NFKB2	96.677	899	899;900;428	0.0018315	2.1079	0.15214	0.087994	21.454	NaN	NaN	NaN	NaN	NaN	NaN	NaN	NaN	NaN	75176000	67352000	7824700	40212000	36837000	3375100	34964000	30515000	4449600	0	0	0
F5H6L7;Q9UPR5	F5H6L7;Q9UPR5	1;1	1;1	1;1	Sodium/calcium exchanger 2	SLC8A2	74.398	677	677;921	1	-2	0.24753	0.11921	35.536	NaN	0.24753	NaN	NaN	0.11921	NaN	NaN	35.536	NaN	15232000	13226000	2005800	0	0	0	15232000	13226000	2005800	0	0	0
H7C1N2;J3KR05;O75128-6;O75128-3;O75128;O75128-7;O75128-2	H7C1N2;J3KR05;O75128-6;O75128-3;O75128;O75128-7;O75128-2	1;1;1;1;1;1;1	1;1;1;1;1;1;1	1;1;1;1;1;1;1	Protein cordon-bleu	COBL	119.04	1106	1106;1146;803;1214;1261;1271;1343	0.0055202	1.7862	0.21725	0.11941	68.334	NaN	NaN	NaN	NaN	NaN	NaN	NaN	NaN	NaN	51708000	39469000	12239000	0	0	0	28485000	22382000	6102700	23223000	17087000	6136100
E9PNW4;E9PR17;P13987;H0YET2	E9PNW4;E9PR17;P13987;H0YET2	2;2;2;1	2;2;2;1	2;2;2;1	CD59 glycoprotein	CD59	11.985	108	108;130;128;52	0	4.5652	0.21976	0.12186	32.656	NaN	NaN	NaN	NaN	NaN	NaN	NaN	NaN	NaN	79248000	64904000	14344000	0	0	0	27117000	19786000	7331100	52130000	45117000	7012800
A0A087WWG9;A0A087WVR3;A0A087WTW0;Q96T88;Q96T88-2	A0A087WWG9;A0A087WVR3;A0A087WTW0;Q96T88;Q96T88-2	1;1;1;1;1	1;1;1;1;1	1;1;1;1;1	E3 ubiquitin-protein ligase UHRF1	UHRF1	55.078	496	496;806;857;793;806	0.006617	1.6614	0.22942	0.14023	31.611	NaN	NaN	NaN	NaN	NaN	NaN	NaN	NaN	NaN	14800000	12730000	2070100	0	0	0	5675500	4712600	962890	9125000	8017800	1107200
P12883;P13533	P12883;P13533	3;3	2;2	2;2	Myosin-7;Myosin-6	MYH7;MYH6	223.09	1935	1935;1939	0.0058309	1.7043	0.20421	0.16717	9.283	NaN	NaN	NaN	NaN	NaN	NaN	NaN	NaN	NaN	9388000	7823700	1564300	5570100	4712300	857830	0	0	0	3817900	3111400	706460
C9J6S8;A0A140T8X5;P49842-2;P49842	C9J6S8;A0A140T8X5;P49842-2;P49842	1;1;1;1	1;1;1;1	1;1;1;1	Serine/threonine-protein kinase 19	STK19	12.267	112	112;364;364;368	1	-2	0.2408	0.1799	25.001	NaN	NaN	NaN	NaN	NaN	NaN	NaN	NaN	NaN	60382000	52352000	8029700	24488000	21278000	3209900	15835000	13487000	2348000	20059000	17587000	2471800
Q8IXQ6-3;Q8IXQ6-2;Q8IXQ6	Q8IXQ6-3;Q8IXQ6-2;Q8IXQ6	2;2;2	2;2;2	2;2;2	Poly [ADP-ribose] polymerase 9	PARP9	80.29	710	710;819;854	0	3.3733	0.31378	0.18762	139.68	NaN	1.1431	NaN	NaN	0.47685	NaN	NaN	182.27	NaN	46310000	29884000	16427000	0	0	0	28378000	16448000	11930000	17933000	13436000	4497000
Q9ULD0;Q9ULD0-3;Q9ULD0-2	Q9ULD0;Q9ULD0-3;Q9ULD0-2	6;5;5	1;1;1	1;1;1	2-oxoglutarate dehydrogenase-like, mitochondrial	OGDHL	114.48	1010	1010;801;953	1	-2	0.26811	0.20094	12.33	NaN	NaN	NaN	NaN	NaN	NaN	NaN	NaN	NaN	46910000	35443000	11468000	25266000	21061000	4205700	13462000	8201000	5261100	8182100	6181100	2001000
Q08379;H0Y7B8;A0A1W2PQY5;B7ZC06;Q08379-2	Q08379;H0Y7B8;A0A1W2PQY5;B7ZC06;Q08379-2	2;1;1;1;1	2;1;1;1;1	2;1;1;1;1	Golgin subfamily A member 2	GOLGA2	113.08	1002	1002;234;346;473;620	0.0088176	1.5433	0.41022	0.20542	175.41	NaN	0.41022	NaN	NaN	0.20542	NaN	NaN	175.41	NaN	13438000	11301000	2136900	0	0	0	13438000	11301000	2136900	0	0	0
Q9NV88-3;E5RJ88;G3XAN1;Q9NV88-2;Q9NV88	Q9NV88-3;E5RJ88;G3XAN1;Q9NV88-2;Q9NV88	2;1;1;1;1	2;1;1;1;1	2;1;1;1;1	Integrator complex subunit 9	INTS9	71.136	634	634;87;525;637;658	0.0098425	1.4689	0.41131	0.22962	240.41	NaN	NaN	NaN	NaN	NaN	NaN	NaN	NaN	NaN	38137000	25414000	12723000	0	0	0	19376000	18850000	526700	18761000	6564100	12197000
A8MYU2	A8MYU2	1	1	1	Potassium channel subfamily U member 1	KCNU1	129.54	1149	1149	1	-2	0.30559	0.23649	288.74	NaN	NaN	0.30559	NaN	NaN	0.23649	NaN	NaN	288.74	25764000	22430000	3333300	0	0	0	0	0	0	25764000	22430000	3333300
H7BY52;Q96JF0	H7BY52;Q96JF0	1;1	1;1	1;1	Beta-galactoside alpha-2,6-sialyltransferase 2	ST6GAL2	10.64	95	95;529	1	-2	0.36866	0.25146	24.905	NaN	NaN	NaN	NaN	NaN	NaN	NaN	NaN	NaN	4682400	3608500	1074000	0	0	0	2159800	1530800	628970	2522700	2077700	444980
H3BM14;H3BM74;Q9Y5A7-2;Q9Y5A7;H7C5N1;C9JRT6;F8WDB6	H3BM14;H3BM74;Q9Y5A7-2;Q9Y5A7;H7C5N1;C9JRT6;F8WDB6	2;2;2;2;1;1;1	2;2;2;2;1;1;1	2;2;2;2;1;1;1	NEDD8 ultimate buster 1	NUB1	71.921	625	625;639;601;615;202;254;267	0.0026224	1.9126	0.45573	0.2582	15.987	NaN	NaN	NaN	NaN	NaN	NaN	NaN	NaN	NaN	14461000	7152500	7308400	0	0	0	7463900	2971700	4492300	6997000	4180800	2816100
Q12768;E7EQI7;E5RFU6	Q12768;E7EQI7;E5RFU6	4;3;2	4;3;2	4;3;2	WASH complex subunit strumpellin	KIAA0196	134.28	1159	1159;1011;163	0	7.6661	0.68377	0.28466	201.13	NaN	0.68377	NaN	NaN	0.28466	NaN	NaN	201.13	NaN	28434000	14105000	14329000	0	0	0	27349000	13671000	13678000	1084600	433490	651100
H0Y8D1;A6XGL3;CON__P07477;E7EQ64;P07477	H0Y8D1;A6XGL3;CON__P07477;E7EQ64;P07477	1;1;1;1;1	1;1;1;1;1	1;1;1;1;1	Trypsin-1;Alpha-trypsin chain 1;Alpha-trypsin chain 2	PRSS1	15.421	142	142;237;247;261;247	0	2.97	0.40159	0.29336	43.225	0.4256	NaN	0.38402	0.34902	NaN	0.2811	54.938	NaN	6.0367	289700000	201710000	87994000	110650000	80004000	30647000	0	0	0	179050000	121700000	57347000
Q6ZMZ3-2;Q6ZMZ3;G3V533;Q6ZMZ3-3	Q6ZMZ3-2;Q6ZMZ3;G3V533	5;5;3;2	5;5;3;2	4;4;3;1	Nesprin-3	SYNE3	111.68	970	970;975;732;596	0	8.4466	0.5209	0.29584	203.76	NaN	NaN	NaN	NaN	NaN	NaN	NaN	NaN	NaN	63307000	49225000	14082000	49438000	47580000	1858400	13869000	1645600	12224000	0	0	0
A0A087WUQ1;E5RGS7;B3KPU0;H7C1D1;H0YBP7;C9JS55;A0A087WVI1;Q96JY6-4;Q96JY6;Q96JY6-3;Q96JY6-5	A0A087WUQ1;E5RGS7;B3KPU0;H7C1D1;H0YBP7;C9JS55;A0A087WVI1;Q96JY6-4;Q96JY6;Q96JY6-3;Q96JY6-5	2;2;2;2;1;1;1;1;1;1;1	2;2;2;2;1;1;1;1;1;1;1	2;2;2;2;1;1;1;1;1;1;1	PDZ and LIM domain protein 2	PDLIM2	7.7495	72	72;132;146;291;141;254;325;278;352;366;602	0	19.642	0.38676	0.30275	5.1594	NaN	NaN	NaN	NaN	NaN	NaN	NaN	NaN	NaN	47128000	25014000	22114000	28483000	14742000	13741000	0	0	0	18645000	10272000	8372800
J3KNU2;E5RFF8;Q8IX29-2;Q8IX29;E5RIL5	J3KNU2;E5RFF8;Q8IX29-2;Q8IX29;E5RIL5	2;2;2;2;1	2;2;2;2;1	2;2;2;2;1	F-box only protein 16	FBXO16	36.744	316	316;349;280;292;184	0.0098971	1.4911	0.57029	0.33037	144.68	NaN	NaN	NaN	NaN	NaN	NaN	NaN	NaN	NaN	31729000	19786000	11943000	14757000	7181800	7575200	16972000	12604000	4368000	0	0	0
P61006;P61006-2	P61006;P61006-2	3;2	2;1	2;1	Ras-related protein Rab-8A	RAB8A	23.668	207	207;207	0	4.4114	0.7364	0.3876	63.761	NaN	1.3206	NaN	NaN	0.64217	NaN	NaN	71.398	NaN	12602000	4715300	7886500	0	0	0	10251000	3078100	7173400	2350400	1637200	713120
Q9NPQ8-2;Q9NPQ8-4;Q9NPQ8;Q9NPQ8-3;H0YE35;H0YC88;H0YEN0	Q9NPQ8-2;Q9NPQ8-4;Q9NPQ8;Q9NPQ8-3;H0YE35;H0YC88;H0YEN0	2;2;2;2;1;1;1	2;2;2;2;1;1;1	2;2;2;2;1;1;1	Synembryn-A	RIC8A	58.942	525	525;530;531;537;147;147;286	0.0065925	1.6496	0.63222	0.3876	93.848	NaN	NaN	NaN	NaN	NaN	NaN	NaN	NaN	NaN	14438000	8289700	6148000	7587000	5865700	1721300	6850700	2424000	4426700	0	0	0
P80297;P13640-2;P02795;P13640;H3BSF1;CON__P67983;Q8N339;P04732;P80294;P04731	P80297;P13640-2;P02795;P13640;H3BSF1;CON__P67983;Q8N339;P04732;P80294;P04731	2;2;2;2;1;1;1;1;1;1	2;2;2;2;1;1;1;1;1;1	2;2;2;2;1;1;1;1;1;1	Metallothionein-1X;Metallothionein-1G;Metallothionein-2;Metallothionein-1M;Metallothionein-1E;Metallothionein-1H;Metallothionein-1A	MT1X;MT1G;MT2A;MT1M;MT1E;MT1H;MT1A	6.0683	61	61;61;61;62;39;61;61;61;61;61	0	2.974	0.65743	0.39923	68.215	NaN	1.296	NaN	NaN	0.53057	NaN	NaN	79.384	NaN	116670000	57235000	59439000	19820000	8934400	10885000	56648000	21715000	34933000	40206000	26586000	13621000
E7EQD7;A0A0C4DFT3;Q12959-8;Q12959-9;Q12959-5;Q12959-3;Q12959-6;Q12959-4;Q12959;Q12959-7;Q12959-2	E7EQD7;A0A0C4DFT3;Q12959-8;Q12959-9;Q12959-5;Q12959-3;Q12959-6;Q12959-4;Q12959;Q12959-7;Q12959-2	2;2;2;2;2;2;2;2;2;2;2	2;2;2;2;2;2;2;2;2;2;2	2;2;2;2;2;2;2;2;2;2;2	Disks large homolog 1	DLG1	71.856	658	658;892;788;800;853;871;891;893;904;917;926	0	3.1304	0.71968	0.40745	19.911	NaN	NaN	NaN	NaN	NaN	NaN	NaN	NaN	NaN	20829000	13155000	7673400	0	0	0	10684000	6231200	4452600	10145000	6924100	3220800
P09874	P09874	2	2	2	Poly [ADP-ribose] polymerase 1	PARP1	113.08	1014	1014	0.0018067	2.0579	0.83544	0.43693	90.65	NaN	0.83544	NaN	NaN	0.43693	NaN	NaN	90.65	NaN	8707400	5051100	3656300	0	0	0	8707400	5051100	3656300	0	0	0
P51151	P51151	2	2	2	Ras-related protein Rab-9A	RAB9A	22.837	201	201	0.00050176	2.7092	0.94635	0.46164	129.72	NaN	0.94635	NaN	NaN	0.46164	NaN	NaN	129.72	NaN	8214100	5094000	3120000	0	0	0	8214100	5094000	3120000	0	0	0
B8ZZQ6;B8ZZA1;B8ZZW7;H7C2N1;P06454-2;P06454	B8ZZQ6;B8ZZA1;B8ZZW7;H7C2N1;P06454-2;P06454	1;1;1;1;1;1	1;1;1;1;1;1	1;1;1;1;1;1	Prothymosin alpha;Prothymosin alpha, N-terminally processed;Thymosin alpha-1	PTMA	11.758	107	107;131;136;148;110;111	0	7.5262	0.78165	0.46706	111.76	NaN	NaN	NaN	NaN	NaN	NaN	NaN	NaN	NaN	13866000	7039600	6826100	0	0	0	5998700	4172600	1826100	7867000	2867000	5000000
J3KSW8;Q6WCQ1-3;Q6WCQ1;Q6WCQ1-2;H0Y2S9;H0Y7E2;H7C3G6	J3KSW8;Q6WCQ1-3;Q6WCQ1;Q6WCQ1-2;H0Y2S9	5;5;5;5;4;2;1	5;5;5;5;4;2;1	5;5;5;5;4;2;1	Myosin phosphatase Rho-interacting protein	MPRIP	95.928	844	844;1000;1025;1038;1794;1091;277	0	15.393	0.59878	0.47001	30.33	0.57099	NaN	NaN	0.46022	NaN	NaN	2.978	NaN	NaN	45437000	27814000	17623000	25190000	16998000	8192300	0	0	0	20246000	10816000	9430800
E9PPM1	E9PPM1	1	1	1		TP53I11	26.064	236	236	1	-2	0.8421	0.47614	80.105	NaN	NaN	NaN	NaN	NaN	NaN	NaN	NaN	NaN	612390000	310830000	301560000	505370000	244020000	261350000	107020000	66808000	40215000	0	0	0
H0YAL7;D6RBD7;C9J1V9;O43324-2;O43324;D6RCQ0	H0YAL7;D6RBD7;C9J1V9;O43324-2;O43324;D6RCQ0	2;2;2;2;2;1	2;2;2;2;2;1	2;2;2;2;2;1	Eukaryotic translation elongation factor 1 epsilon-1	EEF1E1;EEF1E1-BLOC1S5	15.228	136	136;150;151;139;174;94	0.0073529	1.6133	1.156	0.47961	19.467	NaN	1.156	NaN	NaN	0.47961	NaN	NaN	19.467	NaN	26327000	12454000	13873000	0	0	0	26327000	12454000	13873000	0	0	0
Q8NEU8-2;Q8NEU8;Q8NEU8-3;F8VS86	Q8NEU8-2;Q8NEU8;Q8NEU8-3	3;3;3;1	3;3;3;1	3;3;3;1	DCC-interacting protein 13-beta	APPL2	69.745	621	621;664;670;107	0	8.6998	0.77682	0.48174	10.853	NaN	NaN	NaN	NaN	NaN	NaN	NaN	NaN	NaN	10810000	6822500	3987700	0	0	0	7840000	4923100	2916900	2970100	1899400	1070800
A0A0A0MRS8;Q9P2E2-3;Q9P2E2	A0A0A0MRS8;Q9P2E2-3;Q9P2E2	1;1;1	1;1;1	1;1;1	Kinesin-like protein;Kinesin-like protein KIF17	KIF17	104.02	929	929;1028;1029	1	-2	0.79906	0.48187	25.409	NaN	NaN	NaN	NaN	NaN	NaN	NaN	NaN	NaN	1555300	767230	788080	0	0	0	964570	446270	518290	590740	320960	269790
Q96EY7;F8WE76;B8ZZQ4;Q96EY7-2	Q96EY7;F8WE76;B8ZZQ4;Q96EY7-2	2;1;1;1	2;1;1;1	2;1;1;1	Pentatricopeptide repeat domain-containing protein 3, mitochondrial	PTCD3	78.549	689	689;69;187;280	0.0013915	2.1758	0.71629	0.48375	71.686	NaN	NaN	NaN	NaN	NaN	NaN	NaN	NaN	NaN	5365300	2687200	2678100	2293000	1488700	804290	3072200	1198500	1873800	0	0	0
C9JZU6;C9J5D1;E7EQ69;Q9GZZ1;F8WCK0;C9J5J3;A0A0D9SF32;A0A087WWJ2;Q9GZZ1-2	C9JZU6;C9J5D1;E7EQ69;Q9GZZ1;F8WCK0;C9J5J3;A0A0D9SF32;A0A087WWJ2;Q9GZZ1-2	2;2;2;2;1;1;1;1;1	2;2;2;2;1;1;1;1;1	2;2;2;2;1;1;1;1;1	N-alpha-acetyltransferase 50	NAA50	6.4865	57	57;129;168;169;48;58;58;81;81	0.0062448	1.6994	0.62434	0.48505	34.532	NaN	0.72983	NaN	NaN	0.36136	NaN	NaN	41.631	NaN	13636000	7887100	5749000	0	0	0	9307200	5407300	3899900	4328900	2479800	1849100
Q5JWQ6;E9PEP6;O14786;E7EX60;Q5T7F0;O14786-3;O14786-2;Q5JWQ4	Q5JWQ6;E9PEP6;O14786;E7EX60;Q5T7F0;O14786-3;O14786-2	3;3;3;2;2;2;2;1	3;3;3;2;2;2;2;1	3;3;3;2;2;2;2;1	Neuropilin-1	NRP1	81.989	735	735;906;923;641;704;609;644;597	0	6.9822	0.83545	0.49522	74.015	NaN	NaN	NaN	NaN	NaN	NaN	NaN	NaN	NaN	14917000	8586000	6331400	0	0	0	6385700	2372500	4013200	8531700	6213600	2318200
Q96L92-4;Q96L92-2;Q96L92	Q96L92-4;Q96L92-2;Q96L92	1;1;1	1;1;1	1;1;1	Sorting nexin-27	SNX27	27.78	232	232;448;541	1	-2	0.63746	0.50402	44.112	NaN	NaN	NaN	NaN	NaN	NaN	NaN	NaN	NaN	36239000	20025000	16214000	27701000	14470000	13231000	0	0	0	8537900	5555400	2982500
G3V0E4;O75439;F8WEA6;F8WBE1;F8WAZ6	G3V0E4;O75439	3;3;1;1;1	3;3;1;1;1	3;3;1;1;1	Mitochondrial-processing peptidase subunit beta	PMPCB	54.191	490	490;489;119;122;202	0	6.3158	0.77946	0.50456	71.324	NaN	NaN	NaN	NaN	NaN	NaN	NaN	NaN	NaN	9363800	4892100	4471700	0	0	0	3271300	493160	2778200	6092500	4399000	1693500
O75094-2;O75094;O75094-4;O75094-3;A0A0A0MSC8	O75094-2;O75094;O75094-4;O75094-3;A0A0A0MSC8	10;10;10;9;8	10;10;10;9;8	10;10;10;9;8	Slit homolog 3 protein	SLIT3	156.76	1423	1423;1523;1530;1472;1393	0	25.043	0.78413	0.52131	22.789	0.69993	1.0726	0.71961	0.59212	0.54048	0.54845	27.178	35.933	20.53	96683000	51496000	45188000	18572000	10742000	7829800	36578000	15384000	21194000	41533000	25369000	16164000
Q9H306	Q9H306	1	1	1	Matrix metalloproteinase-27	MMP27	59.025	513	513	1	-2	0.84507	0.52271	23.933	NaN	NaN	NaN	NaN	NaN	NaN	NaN	NaN	NaN	14239000	9072800	5166300	4847200	2496000	2351100	3136500	1889300	1247200	6255500	4687500	1568000
Q9H009	Q9H009	1	1	1	Nascent polypeptide-associated complex subunit alpha-2	NACA2	23.223	215	215	1	-2	0.96755	0.52707	22.204	NaN	NaN	NaN	NaN	NaN	NaN	NaN	NaN	NaN	87731000	38186000	49545000	0	0	0	42288000	15951000	26337000	45443000	22235000	23208000
O95425-2;O95425-4;O95425-3;O95425;A0A0J9YWY6	O95425-2;O95425-4;O95425-3;O95425	6;6;6;6;2	6;6;6;6;2	6;6;6;6;2	Supervillin	SVIL	200.84	1788	1788;2182;2187;2214;963	0	50.848	0.67702	0.54002	22.192	0.65714	NaN	0.73178	0.53831	NaN	0.55031	18.52	NaN	26.56	62434000	31862000	30572000	32411000	15590000	16821000	0	0	0	30023000	16272000	13751000
M0QYU8;P49862-2;P49862	M0QYU8;P49862-2;P49862	1;1;1	1;1;1	1;1;1	Kallikrein-7	KLK7	7.7959	69	69;181;253	1	-2	0.9149	0.54021	38.815	NaN	NaN	NaN	NaN	NaN	NaN	NaN	NaN	NaN	138420000	67097000	71323000	2449700	1381800	1067900	135970000	65715000	70255000	0	0	0
E9PNR2;Q13671-2;Q13671	E9PNR2;Q13671-2;Q13671	2;2;2	2;2;2	2;2;2	Ras and Rab interactor 1	RIN1	66.545	617	617;721;783	0	9.3012	0.78815	0.54787	16.074	NaN	NaN	NaN	NaN	NaN	NaN	NaN	NaN	NaN	5192300	2923600	2268700	0	0	0	2227000	1068300	1158800	2965300	1855400	1109900
Q68DG0;Q9UBY9;Q9UBY9-2;D3YTC6;Q8N241;C9J5A3;Q9UBY9-3	Q68DG0;Q9UBY9;Q9UBY9-2;D3YTC6;Q8N241	5;5;5;4;3;2;2	5;5;5;4;3;2;2	5;5;5;4;3;2;2	Heat shock protein beta-7	DKFZp779D0968;HSPB7	19.017	174	174;170;175;165;245;124;68	0	14.821	0.80864	0.55558	24.122	0.72668	1.0098	0.75223	0.5723	0.43597	0.55558	13.342	38.106	16.54	731470000	411570000	319890000	260390000	154390000	106000000	196150000	97095000	99052000	274930000	160090000	114840000
Q9BXB7	Q9BXB7	1	1	1	Spermatogenesis-associated protein 16	SPATA16	65.263	569	569	1	-2	0.91797	0.55583	113.83	NaN	NaN	NaN	NaN	NaN	NaN	NaN	NaN	NaN	19366000	10549000	8817100	10002000	5288800	4713200	9364100	5260200	4103900	0	0	0
C9JY17;Q9HBI5	C9JY17;Q9HBI5	1;1	1;1	1;1	Uncharacterized protein C3orf14	C3orf14	7.2843	62	62;128	1	-2	0.72559	0.55704	1.9252	NaN	NaN	NaN	NaN	NaN	NaN	NaN	NaN	NaN	21170000	12123000	9046900	11530000	5617600	5912600	0	0	0	9639900	6505600	3134300
Q5T9Q5;Q9P2R7-2;Q9P2R7;A0A0U1RRI1;Q5T9Q8;A0A0U1RQF8	Q5T9Q5;Q9P2R7-2;Q9P2R7;A0A0U1RRI1;Q5T9Q8;A0A0U1RQF8	2;2;2;1;1;1	2;2;2;1;1;1	2;2;2;1;1;1	Succinyl-CoA ligase [ADP-forming] subunit beta, mitochondrial	SUCLA2	32.039	298	298;441;463;104;154;191	0.0077142	1.5896	1.3295	0.5582	76.251	NaN	2.1901	NaN	NaN	1.0419	NaN	NaN	95.034	NaN	110150000	61921000	48230000	0	0	0	55881000	28048000	27834000	54269000	33873000	20396000
Q13564-3;Q13564-2;Q13564;Q13564-4;J3QRA5;J3KTE3;J3KRK3	Q13564-3;Q13564-2;Q13564;Q13564-4	6;6;6;6;1;1;1	6;6;6;6;1;1;1	6;6;6;6;1;1;1	NEDD8-activating enzyme E1 regulatory subunit	NAE1	50.624	445	445;528;534;537;124;129;162	0	12.075	1.0923	0.56	49.321	NaN	1.0923	NaN	NaN	0.48651	NaN	NaN	58.663	NaN	50898000	23664000	27235000	6551400	3635800	2915500	36204000	17101000	19103000	8142700	2926700	5215900
A0A140T9C0;A0A140T8Y3;A0A140TA52;A0A140TA41;P22105;P22105-3;P22105-4;A0A140T902;A0A140TA33;A0A140T8Z8;A0A087X0I0;A0A140T9L7;A0A140T956;A0A087WWA5;A0A140T923;Q16473;P22105-2;C9J7W4	A0A140T9C0;A0A140T8Y3;A0A140TA52;A0A140TA41;P22105;P22105-3;P22105-4;A0A140T902;A0A140TA33;A0A140T8Z8;A0A087X0I0;A0A140T9L7	15;15;15;15;15;15;15;14;14;13;9;9;7;5;4;3;3;1	15;15;15;15;15;15;15;14;14;13;9;9;7;5;4;3;3;1	15;15;15;15;15;15;15;14;14;13;9;9;7;5;4;3;3;1	Tenascin-X	TNXB	456.19	4222	4222;4222;4242;4242;4242;4244;4245;4222;4242;3296;1962;2149;2280;1545;634;311;673;842	0	33.988	0.88597	0.56313	13.971	0.5101	1.1442	0.88633	0.42154	0.56381	0.66316	21.359	21.379	21.312	108620000	67199000	41417000	47024000	35348000	11676000	17947000	8010900	9935800	43645000	23839000	19805000
P43155-2;P43155;P43155-3;B7ZBP5;A6PVN3	P43155-2;P43155;P43155-3	3;3;2;1;1	3;3;2;1;1	3;3;2;1;1	Carnitine O-acetyltransferase	CRAT	68.568	605	605;626;544;98;161	0	6.8665	0.82256	0.56556	38.926	0.54793	1.3692	0.79926	0.46547	0.64194	0.61669	12.959	81.325	26.685	36609000	16201000	20409000	9310800	5245900	4064900	16884000	6141700	10742000	10415000	4813300	5601500
H3BND8;Q93009-3;Q93009;F5H2X1	H3BND8;Q93009-3;Q93009;F5H2X1	2;2;2;1	2;2;2;1	2;2;2;1	Ubiquitin carboxyl-terminal hydrolase;Ubiquitin carboxyl-terminal hydrolase 7	USP7	105.55	909	909;1086;1102;509	0	3.8993	0.88094	0.57087	17.722	NaN	NaN	NaN	NaN	NaN	NaN	NaN	NaN	NaN	5103600	2423800	2679900	0	0	0	2877100	908160	1969000	2226500	1515600	710890
P24310	P24310	1	1	1	Cytochrome c oxidase subunit 7A1, mitochondrial	COX7A1	9.1174	79	79	0.0013941	2.1843	0.75174	0.57644	39.741	NaN	NaN	NaN	NaN	NaN	NaN	NaN	NaN	NaN	15953000	7696800	8256100	4937000	2681300	2255700	5179700	1842000	3337700	5836200	3173400	2662800
P52306-4;P52306;P52306-5;P52306-6;P52306-2;P52306-3;D6RHH8;D6REZ0	P52306-4;P52306;P52306-5;P52306-6;P52306-2;P52306-3	3;3;3;2;2;2;1;1	3;3;3;2;2;2;1;1	3;3;3;2;2;2;1;1	Rap1 GTPase-GDP dissociation stimulator 1	RAP1GDS1	66.316	607	607;607;608;516;558;559;147;158	0	7.2349	0.91536	0.57791	72.994	NaN	1.2747	0.91536	NaN	0.59893	0.70563	NaN	84.859	33.289	38831000	18435000	20396000	6277900	4905000	1372900	21005000	8595600	12410000	11548000	4934500	6613100
P02549-2;P02549	P02549-2;P02549	1;1	1;1	1;1	Spectrin alpha chain, erythrocytic 1	SPTA1	279.67	2416	2416;2419	1	-2	1.1541	0.57979	20.706	NaN	NaN	NaN	NaN	NaN	NaN	NaN	NaN	NaN	148060000	75978000	72078000	45600000	25186000	20414000	53737000	22840000	30897000	48720000	27952000	20768000
E9PGZ4;Q9NTJ5-2;Q9NTJ5;F8WDN7	E9PGZ4;Q9NTJ5-2;Q9NTJ5;F8WDN7	2;2;2;1	2;2;2;1	2;2;2;1	Phosphatidylinositide phosphatase SAC1	SACM1L	55.571	484	484;526;587;287	0	3.6279	1.0007	0.58013	66.207	NaN	NaN	NaN	NaN	NaN	NaN	NaN	NaN	NaN	14309000	7150500	7158900	0	0	0	9406400	5238600	4167700	4903100	1911900	2991200
Q16878	Q16878	2	2	2	Cysteine dioxygenase type 1	CDO1	22.972	200	200	0.0026834	2.0076	1.0203	0.58372	89.123	NaN	NaN	NaN	NaN	NaN	NaN	NaN	NaN	NaN	217650000	97238000	120420000	154720000	63416000	91299000	62939000	33822000	29117000	0	0	0
F8VYE8;F8W0W8;P36873;P36873-2;F8VR82;A0A087WYY5	F8VYE8;F8W0W8;P36873;P36873-2;F8VR82	8;8;8;8;7;3	1;1;1;1;1;1	1;1;1;1;1;1	Serine/threonine-protein phosphatase;Serine/threonine-protein phosphatase PP1-gamma catalytic subunit	PPP1CC	34.95	304	304;332;323;337;270;140	0.0026786	2.0015	1.0288	0.58466	53.653	NaN	1.9861	NaN	NaN	0.86814	NaN	NaN	57.896	NaN	53278000	25517000	27760000	14026000	8945400	5081000	23395000	9096000	14299000	15856000	7475800	8380600
Q63ZY3-3;Q63ZY3;Q63ZY3-2;K7ERU2;K7EL48;K7ES05;K7EIU4	Q63ZY3-3;Q63ZY3;Q63ZY3-2	9;9;8;2;1;1;1	9;9;8;2;1;1;1	9;9;8;2;1;1;1	KN motif and ankyrin repeat domain-containing protein 2	KANK2	90.043	841	841;851;859;122;44;147;221	0	70.272	0.73648	0.58712	24.665	0.61488	NaN	0.89528	0.4967	NaN	0.69401	37.464	NaN	15.444	70565000	30542000	40024000	22272000	10812000	11460000	11621000	3612800	8008100	36672000	16117000	20555000
O75976-2;O75976;J3QQJ4	O75976-2;O75976;J3QQJ4	2;2;1	2;2;1	2;2;1	Carboxypeptidase D	CPD	126.49	1133	1133;1380;184	0	61.469	0.9845	0.59132	35.869	NaN	NaN	NaN	NaN	NaN	NaN	NaN	NaN	NaN	9750600	3858300	5892300	0	0	0	6299300	1707200	4592100	3451300	2151100	1300200
H0Y5D5;Q9BTG3;Q5SYW2;F5H2X7;Q9ULV3-5;Q9ULV3-3;Q9ULV3-4;Q9ULV3-2;Q9ULV3	H0Y5D5;Q9BTG3;Q5SYW2;F5H2X7;Q9ULV3-5;Q9ULV3-3;Q9ULV3-4;Q9ULV3-2;Q9ULV3	1;1;1;1;1;1;1;1;1	1;1;1;1;1;1;1;1;1	1;1;1;1;1;1;1;1;1	Cip1-interacting zinc finger protein	CIZ1	91.124	820	820;837;870;954;797;818;842;869;898	0.0042937	1.8406	1.1611	0.59727	23.834	NaN	NaN	NaN	NaN	NaN	NaN	NaN	NaN	NaN	64700000	33831000	30869000	24497000	14431000	10066000	17967000	7904800	10063000	22236000	11495000	10741000
O43303-2;O43303	O43303-2;O43303	1;1	1;1	1;1	Centriolar coiled-coil protein of 110 kDa	CCP110	111.22	991	991;1012	1	-2	0.95978	0.59818	13.34	NaN	NaN	NaN	NaN	NaN	NaN	NaN	NaN	NaN	10875000	5757500	5117600	0	0	0	5051300	2775200	2276000	5823800	2982200	2841600
H0Y931;E9PCH6;I6L894;Q01484-5;Q01484-2;Q01484;Q01484-7;H0YAG3;H0Y8Y2;D6RHE1;E9PHW9;A0A0U1RQN6	H0Y931;E9PCH6;I6L894;Q01484-5;Q01484-2;Q01484;Q01484-7;H0YAG3;H0Y8Y2;D6RHE1;E9PHW9	4;4;4;4;4;4;3;2;2;2;2;1	4;4;4;4;4;4;3;2;2;2;2;1	4;4;4;4;4;4;3;2;2;2;2;1	Ankyrin-2	ANK2	108.62	966	966;1048;3924;1863;1872;3957;555;187;1028;1611;1730;1194	0	9.8747	0.71901	0.59878	27.163	0.87199	NaN	NaN	0.73178	NaN	NaN	28.367	NaN	NaN	26287000	15716000	10571000	17460000	11998000	5461300	0	0	0	8827400	3717500	5109900
T1ECW5;O75170-6;O75170-2;O75170-4;O75170-3;O75170-5;O75170	T1ECW5;O75170-6;O75170-2;O75170-4;O75170-3;O75170-5;O75170	1;1;1;1;1;1;1	1;1;1;1;1;1;1	1;1;1;1;1;1;1	Serine/threonine-protein phosphatase 6 regulatory subunit 2	PPP6R2	72.856	685	685;905;927;932;933;959;966	1	-2	0.88512	0.60633	27.013	NaN	NaN	NaN	NaN	NaN	NaN	NaN	NaN	NaN	13804000	8230900	5572700	3984500	2332800	1651700	3728100	1697500	2030600	6090900	4200500	1890400
F8W6G1;Q9UHY1	F8W6G1;Q9UHY1	3;3	3;3	3;3	Nuclear receptor-binding protein	NRBP1	60.829	543	543;535	0.00050582	2.7932	0.78988	0.60805	31.904	NaN	NaN	1.0424	NaN	NaN	0.78433	NaN	NaN	36.001	39333000	23470000	15863000	20182000	14686000	5496000	0	0	0	19151000	8783900	10367000
Q8NHP8;Q8NHP8-2	Q8NHP8	3;1	3;1	3;1	Putative phospholipase B-like 2;Putative phospholipase B-like 2 32 kDa form;Putative phospholipase B-like 2 45 kDa form	PLBD2	65.471	589	589;557	0	5.1745	0.99269	0.61749	23.622	NaN	NaN	0.86626	NaN	NaN	0.64742	NaN	NaN	32.696	29247000	11746000	17500000	8851600	3424700	5426900	6968200	2389800	4578400	13427000	5931900	7495100
Q14627	Q14627	6	6	6	Interleukin-13 receptor subunit alpha-2	IL13RA2	44.176	380	380	0	10.714	0.78499	0.61958	28.621	0.75415	1.76	0.78499	0.61958	0.71897	0.57249	26.824	32.539	20.243	240920000	120270000	120650000	45486000	25437000	20049000	91538000	34735000	56803000	103890000	60093000	43801000
Q96M27-5;Q96M27;Q96M27-3;Q96M27-2;Q96M27-4	Q96M27-5;Q96M27;Q96M27-3;Q96M27-2;Q96M27-4	3;3;3;3;2	3;3;3;3;2	3;3;3;3;2	Protein PRRC1	PRRC1	44.084	418	418;445;462;464;311	0	5.6585	0.75442	0.61971	52.956	NaN	NaN	NaN	NaN	NaN	NaN	NaN	NaN	NaN	8063100	3141200	4921900	2237500	1236100	1001400	1941100	0	1941100	3884500	1905000	1979500
P21399	P21399	6	6	6	Cytoplasmic aconitate hydratase	ACO1	98.398	889	889	0	20.993	0.98652	0.62064	13.882	0.71872	1.2047	0.89805	0.59594	0.58339	0.70546	9.3048	22.182	24.094	50573000	27372000	23201000	15099000	8947500	6151800	14360000	7373300	6986800	21113000	11051000	10062000
E9PKP7;P17480-2;P17480;E9PLT2	E9PKP7;P17480-2;P17480;E9PLT2	2;2;2;1	2;2;2;1	2;2;2;1	Nucleolar transcription factor 1	UBTF	87.435	745	745;727;764;194	0.00048591	2.4715	1.0685	0.62067	96.625	NaN	NaN	NaN	NaN	NaN	NaN	NaN	NaN	NaN	14854000	7906800	6947100	0	0	0	12286000	6774400	5511300	2568200	1132400	1435800
Q96HC4;H0Y8Y3;Q96HC4-3;A0A0A0MSP3;A0A0D9SFR4	Q96HC4;H0Y8Y3	15;9;6;4;3	15;9;6;4;3	2;0;0;0;1	PDZ and LIM domain protein 5	PDLIM5	63.944	596	596;231;214;271;176	0	122.81	0.9318	0.62159	17.681	0.52838	1.5629	0.89093	0.42849	0.62476	0.66229	16.479	25.969	13.74	1585800000	840110000	745710000	620710000	404790000	215910000	416890000	158350000	258540000	548210000	276960000	271250000
A0A0U1RRM5;A0A0C4DG54;Q5R372-2;Q5R372-4;Q5R372;Q5R372-3	A0A0U1RRM5;A0A0C4DG54;Q5R372-2;Q5R372-4;Q5R372;Q5R372-3	1;1;1;1;1;1	1;1;1;1;1;1	1;1;1;1;1;1	Rab GTPase-activating protein 1-like	RABGAP1L	28.417	252	252;582;605;800;815;827	1	-2	1.089	0.62193	24.473	NaN	NaN	NaN	NaN	NaN	NaN	NaN	NaN	NaN	142380000	70880000	71499000	84968000	47478000	37490000	57410000	23401000	34009000	0	0	0
O94776	O94776	1	1	1	Metastasis-associated protein MTA2	MTA2	75.022	668	668	0.0018034	2.0451	1.1075	0.62524	35.781	NaN	NaN	NaN	NaN	NaN	NaN	NaN	NaN	NaN	17894000	7941300	9952600	0	0	0	10863000	4367900	6494900	7031000	3573400	3457700
E9PMS6;F8WD26;J3KP06;Q8WWI1-3;Q8WWI1-4;Q8WWI1-2;Q8WWI1;E9PMP7;A0A0A0MTE2;E9PMT2;Q8WWI1-5;H0Y424;E9PLU6;E9PK58;E9PJ10;H0YDQ3	E9PMS6;F8WD26;J3KP06;Q8WWI1-3;Q8WWI1-4;Q8WWI1-2;Q8WWI1;E9PMP7;A0A0A0MTE2;E9PMT2;Q8WWI1-5;H0Y424	11;11;11;11;11;11;11;9;9;9;9;7;1;1;1;1	11;11;11;11;11;11;11;9;9;9;9;7;1;1;1;1	11;11;11;11;11;11;11;9;9;9;9;7;1;1;1;1	LIM domain only protein 7	LMO7	145.42	1275	1275;1631;1668;1349;1614;1670;1683;1045;1385;1398;1385;1055;121;165;191;292	0	20.782	0.90664	0.6269	24.742	0.58953	1.355	0.96947	0.49418	0.58566	0.72596	17.602	25.135	16.529	159080000	83920000	75157000	51844000	32067000	19777000	45561000	20774000	24787000	61673000	31079000	30594000
Q9UDY4;C9JUL4;M0R1D6;M0QZD0;M0QYT3;M0QXK0	Q9UDY4;C9JUL4	4;2;1;1;1;1	3;2;0;0;0;0	3;2;0;0;0;0	DnaJ homolog subfamily B member 4	DNAJB4	37.806	337	337;172;91;107;116;162	0	5.8504	0.9831	0.63098	44.127	0.90113	1.3375	0.9831	0.73962	0.59062	0.72633	16.637	0.52397	38.796	104180000	50849000	53332000	49555000	26014000	23541000	15846000	6810900	9035500	38780000	18024000	20756000
H0YFS9;F5H0U5;Q9NZD2	H0YFS9;F5H0U5;Q9NZD2	1;1;1	1;1;1	1;1;1	Glycolipid transfer protein	GLTP	20.717	183	183;190;209	0.00095012	2.3105	0.8448	0.63627	53.67	NaN	NaN	NaN	NaN	NaN	NaN	NaN	NaN	NaN	22255000	12710000	9545400	7663500	5362000	2301500	6797200	3655000	3142100	7794700	3693000	4101700
P09601;B1AHA8	P09601;B1AHA8	4;3	4;3	4;3	Heme oxygenase 1	HMOX1	32.818	288	288;187	0	12.088	1.0641	0.64293	10.523	0.98104	1.56	0.88904	0.81079	0.64753	0.66054	2.0848	12.491	13.59	210380000	95222000	115160000	23643000	10077000	13566000	118190000	49626000	68564000	68547000	35520000	33027000
Q92900-2;Q92900	Q92900-2;Q92900	8;8	8;8	8;8	Regulator of nonsense transcripts 1	UPF1	123.03	1118	1118;1129	0	9.764	0.8295	0.64369	28.946	0.73803	2.4565	0.95472	0.6186	1.0875	0.74287	14.643	47.176	49.033	212970000	112720000	100250000	62319000	33000000	29320000	59633000	20670000	38963000	91019000	59053000	31966000
Q15746-4;Q15746-5;Q15746-2;Q15746-3;Q15746-6;Q15746;Q15746-11;Q15746-7;Q15746-9;D6R9C2;Q15746-10;Q15746-8	Q15746-4;Q15746-5;Q15746-2;Q15746-3;Q15746-6;Q15746;Q15746-11;Q15746-7;Q15746-9	7;7;7;7;7;7;6;6;5;3;1;1	7;7;7;7;7;7;6;6;5;3;1;1	7;7;7;7;7;7;6;6;5;3;1;1	Myosin light chain kinase, smooth muscle;Myosin light chain kinase, smooth muscle, deglutamylated form	MYLK	197.4	1794	1794;1841;1845;1863;1913;1914;991;992;714;229;153;154	0	11.59	1.055	0.64623	12.178	0.64607	1.6706	0.84939	0.53358	0.74177	0.63528	8.556	11.941	17.222	68381000	31637000	36744000	14596000	9078900	5517100	27154000	9030400	18123000	26631000	13528000	13104000
P04114;A8MUN2	P04114	3;1	2;0	2;0	Apolipoprotein B-100;Apolipoprotein B-48	APOB	515.6	4563	4563;828	0.0088	1.5356	1.3374	0.64757	29	NaN	1.7141	NaN	NaN	0.73748	NaN	NaN	39.615	NaN	29759000	12799000	16960000	0	0	0	19272000	7361600	11910000	10487000	5437400	5049700
O94925-3;O94925;O94925-2;B8ZZC5;B8ZZA8;H7BZD1	O94925-3;O94925	7;5;3;2;2;1	7;5;3;2;2;1	7;5;3;2;2;1	Glutaminase kidney isoform, mitochondrial	GLS	65.459	598	598;669;169;103;169;114	0	18.557	1.0218	0.64932	21.508	0.62916	1.8575	1.0351	0.51496	0.81545	0.74762	4.3085	17.983	31.372	201810000	111930000	89885000	100040000	66530000	33508000	44460000	17638000	26821000	57316000	27760000	29556000
P52788-2;P52788;H7C2R7	P52788-2;P52788;H7C2R7	4;4;2	4;4;2	4;4;2	Spermine synthase	SMS	35.278	313	313;366;311	0	14.772	0.93551	0.65105	73.431	0.63908	1.4981	1.6759	0.53139	0.83634	1.243	57.254	64.915	102.09	28155000	12398000	15757000	11095000	5977800	5117000	6527600	2150100	4377500	10533000	4270200	6262500
P50570-2;P50570-5;P50570;P50570-3;P50570-4;K7EMQ3	P50570-2;P50570-5;P50570;P50570-3;P50570-4	6;6;6;5;5;1	6;6;6;5;5;1	5;5;5;4;4;1	Dynamin-2	DNM2	97.651	866	866;869;870;866;870;289	0	7.5064	0.98857	0.65216	71.55	0.86621	1.4874	0.75945	0.70128	0.60647	0.58575	58.986	112.83	76.833	117980000	63952000	54032000	69689000	40816000	28873000	33197000	14421000	18775000	15097000	8714500	6382800
Q9H3D4-8;Q9H3D4-4;Q9H3D4-10;Q9H3D4-7;Q9H3D4-3;Q9H3D4-12;Q9H3D4-2;Q9H3D4-9;Q9H3D4-11;Q9H3D4	Q9H3D4-8;Q9H3D4-4;Q9H3D4-10;Q9H3D4-7;Q9H3D4-3;Q9H3D4-12;Q9H3D4-2;Q9H3D4-9;Q9H3D4-11;Q9H3D4	1;1;1;1;1;1;1;1;1;1	1;1;1;1;1;1;1;1;1;1	1;1;1;1;1;1;1;1;1;1	Tumor protein 63	TP63	46.589	416	416;461;501;510;555;582;586;595;676;680	1	-2	1.05	0.65788	29.936	NaN	NaN	NaN	NaN	NaN	NaN	NaN	NaN	NaN	51301000	25988000	25313000	22249000	12769000	9480400	14980000	6453400	8526600	14072000	6765500	7306200
F8W9J4;Q03001;E9PHM6;F6QMI7;Q03001-9;Q03001-8;Q03001-14	F8W9J4;Q03001;E9PHM6;F6QMI7;Q03001-9;Q03001-8;Q03001-14	6;6;4;4;4;4;4	6;6;4;4;4;4;4	4;4;2;2;3;2;2	Dystonin	DST	847.96	7461	7461;7570;5497;5537;3060;5171;5375	0	4.5557	1.0848	0.6583	22.297	NaN	1.3777	0.47424	NaN	0.56228	0.33875	NaN	76.189	68.818	1825000000	999090000	825950000	435160000	228980000	206180000	717650000	318810000	398840000	672230000	451310000	220930000
O96019-2;O96019;C9JQT2;H7C5S0	O96019-2;O96019;C9JQT2;H7C5S0	2;2;1;1	2;2;1;1	2;2;1;1	Actin-like protein 6A	ACTL6A	43.236	387	387;429;50;161	0	3.2441	0.83139	0.65852	32.52	NaN	NaN	NaN	NaN	NaN	NaN	NaN	NaN	NaN	12912000	7498900	5413400	5672800	3236600	2436200	0	0	0	7239500	4262300	2977200
H7BZ55	H7BZ55	1	1	1	Putative ciliary rootlet coiled-coil protein-like 3 protein		185.87	1655	1655	1	-2	0.91356	0.66011	45.409	NaN	NaN	NaN	NaN	NaN	NaN	NaN	NaN	NaN	207040000	99668000	107380000	45956000	29516000	16440000	75970000	25423000	50547000	85119000	44729000	40390000
O14709	O14709	1	1	1	Zinc finger protein 197	ZNF197	118.85	1029	1029	1	-2	1.2963	0.66093	25.296	NaN	NaN	NaN	NaN	NaN	NaN	NaN	NaN	NaN	27158000	12882000	14276000	10628000	5717300	4911100	7577700	2788200	4789500	8951700	4376300	4575400
F8VYN9;P40616-2;P40616;B4DZG7	F8VYN9;P40616-2;P40616;B4DZG7	3;3;3;2	3;3;3;2	3;3;3;2	ADP-ribosylation factor-like protein 1	ARL1	21.778	194	194;164;181;135	0	5.2761	0.85001	0.66176	157.08	NaN	0.57831	NaN	NaN	0.2699	NaN	NaN	209.72	NaN	71540000	62134000	9406600	0	0	0	67911000	60001000	7909900	3629600	2132900	1496700
Q96B36-2;Q96B36;Q96B36-3	Q96B36-2;Q96B36;Q96B36-3	1;1;1	1;1;1	1;1;1	Proline-rich AKT1 substrate 1	AKT1S1	13.807	126	126;256;276	0.0050999	1.7929	0.8472	0.66339	50.165	NaN	NaN	0.8472	NaN	NaN	0.66339	NaN	NaN	50.165	10288000	5290900	4997400	0	0	0	0	0	0	10288000	5290900	4997400
O43592;F8WDU6;F5GYW6	O43592;F8WDU6	3;2;1	3;2;1	3;2;1	Exportin-T	XPOT	109.96	962	962;201;60	0	4.1208	1.0999	0.66544	107.65	NaN	NaN	NaN	NaN	NaN	NaN	NaN	NaN	NaN	10843000	4291300	6551900	0	0	0	8712300	3254800	5457500	2130800	1036500	1094400
Q96S66-4;Q96S66-3;Q96S66-2;Q96S66;Q5T1P5	Q96S66-4;Q96S66-3;Q96S66-2;Q96S66	3;3;3;3;1	3;3;3;3;1	3;3;3;3;1	Chloride channel CLIC-like protein 1	CLCC1	39.837	366	366;430;501;551;262	0	15.75	0.85467	0.66559	47.327	NaN	1.2385	NaN	NaN	0.53497	NaN	NaN	78.572	NaN	63016000	31826000	31190000	24113000	13189000	10924000	19235000	8405900	10830000	19668000	10231000	9436700
Q92556-3;Q92556	Q92556-3;Q92556	2;2	1;1	1;1	Engulfment and cell motility protein 1	ELMO1	49.915	429	429;727	1	-2	0.81049	0.66776	26.565	NaN	NaN	NaN	NaN	NaN	NaN	NaN	NaN	NaN	8936100	5198500	3737500	5986400	3825300	2161200	0	0	0	2949600	1373200	1576400
P78347-2;P78347-4;P78347-3;P78347;P78347-5	P78347-2;P78347-4;P78347-3;P78347;P78347-5	2;2;2;2;1	2;2;2;2;1	2;2;2;2;1	General transcription factor II-I	GTF2I	107.97	957	957;977;978;998;274	0	3.878	1.2155	0.67059	8.8929	NaN	1.2744	NaN	NaN	0.70834	NaN	NaN	7.7454	NaN	8035700	3623100	4412600	0	0	0	5334800	2135000	3199800	2700900	1488100	1212800
CON__P48668;CON__P02538;P48668;P02538;CON__O95678;O95678;F8W0C6;CON__Q8VED5;H0YIN9;F8VUG2;F8W1U3;CON__P07744;Q8N1N4-2;H0YIC5;CON__Q7RTS7;CON__Q32MB2;F8W1S1;CON__P19013;Q7RTS7;P19013;Q86Y46	CON__P48668;CON__P02538;P48668;P02538;CON__O95678;O95678	10;10;10;10;5;5;3;3;2;2;2;2;2;1;1;1;1;1;1;1;1	1;1;1;1;0;0;0;0;0;0;0;0;0;0;0;0;0;0;0;0;0	1;1;1;1;0;0;0;0;0;0;0;0;0;0;0;0;0;0;0;0;0	Keratin, type II cytoskeletal 6C;Keratin, type II cytoskeletal 6A;Keratin, type II cytoskeletal 75	KRT6C;KRT6A;KRT75	60.024	564	564;564;564;564;551;551;178;531;196;273;289;525;410;285;529;540;543;594;529;534;540	0.0026121	1.9029	0.8646	0.67187	53.292	NaN	NaN	NaN	NaN	NaN	NaN	NaN	NaN	NaN	21877000	11742000	10135000	9462700	7090900	2371800	0	0	0	12415000	4651400	7763200
P67936-2;K7ENT6;K7ERG3	P67936-2;K7ENT6	12;8;5	1;1;1	1;1;1	Tropomyosin alpha-4 chain	TPM4	32.722	284	284;179;170	1	-2	0.86565	0.67447	12.939	NaN	NaN	NaN	NaN	NaN	NaN	NaN	NaN	NaN	25827000	14919000	10907000	10814000	6799800	4014600	0	0	0	15012000	8119600	6892600
Q6PGP7;D6RCE2	Q6PGP7;D6RCE2	2;1	2;1	2;1	Tetratricopeptide repeat protein 37	TTC37	175.48	1564	1564;611	0	3.503	1.0882	0.67452	14.476	NaN	NaN	NaN	NaN	NaN	NaN	NaN	NaN	NaN	2366800	878440	1488300	0	0	0	1131500	375700	755850	1235200	502740	732490
G8JLH9;P40763-3;P40763-2;P40763	G8JLH9;P40763-3;P40763-2;P40763	3;3;3;3	3;3;3;3	3;3;3;3	Signal transducer and activator of transcription;Signal transducer and activator of transcription 3	STAT3	76.138	672	672;722;769;770	0	8.7362	1.4909	0.67824	78.153	NaN	1.4909	NaN	NaN	0.67824	NaN	NaN	94.33	NaN	29793000	11050000	18743000	2700500	843060	1857400	17185000	5131800	12053000	9908200	5075100	4833100
V9GY10;Q5MJ35;A8MTK3;Q5MJ34;B7Z7M5;Q9NUX5-2;Q9NUX5	V9GY10;Q5MJ35;A8MTK3;Q5MJ34;B7Z7M5;Q9NUX5-2;Q9NUX5	1;1;1;1;1;1;1	1;1;1;1;1;1;1	1;1;1;1;1;1;1	Protection of telomeres protein 1	POT1	9.0455	77	77;340;503;518;580;538;634	1	-2	1.1032	0.67832	3.1256	NaN	NaN	NaN	NaN	NaN	NaN	NaN	NaN	NaN	31333000	16575000	14757000	20274000	12281000	7993700	11058000	4294400	6763800	0	0	0
F2Z388;P42766	F2Z388;P42766	1;1	1;1	1;1	60S ribosomal protein L35	RPL35	10.645	96	96;123	0.0005005	2.6669	1.2528	0.67887	109.16	NaN	2.4315	NaN	NaN	0.99199	NaN	NaN	128.16	NaN	388600000	154740000	233860000	67356000	50262000	17094000	155010000	42655000	112360000	166230000	61828000	104400000
Q8IWE4	Q8IWE4	2	2	2	DCN1-like protein 3	DCUN1D3	34.291	304	304	0.0026201	1.9084	1.0667	0.68048	1.0431	NaN	NaN	NaN	NaN	NaN	NaN	NaN	NaN	NaN	8598100	1539400	7058700	0	0	0	4756900	670840	4086000	3841200	868570	2972600
Q13642-1;Q13642-5;Q13642-4;Q5JXI8;Q13642;A0A0D9SFZ9;Q5JXH8;Q5JXH7;Q5JXI3;Q5JXI2;Q13642-3;A0A0D9SFI6;A0A0D9SFB0;Q5JXH9;A0A0D9SGB2;Q5JXI0;A0A0D9SG53	Q13642-1;Q13642-5;Q13642-4;Q5JXI8;Q13642;A0A0D9SFZ9;Q5JXH8;Q5JXH7;Q5JXI3;Q5JXI2;Q13642-3;A0A0D9SFI6;A0A0D9SFB0;Q5JXH9	7;7;7;6;6;5;5;5;5;5;5;4;4;4;3;3;2	7;7;7;6;6;5;5;5;5;5;5;4;4;4;3;3;2	7;7;7;6;6;5;5;5;5;5;5;4;4;4;3;3;2	Four and a half LIM domains protein 1	FHL1	31.895	280	280;296;309;257;323;175;204;205;207;210;194;147;152;155;138;141;130	0	44.341	0.95701	0.68188	9.1438	0.93276	1.3687	0.91421	0.73398	0.5545	0.68188	10.453	27.573	8.9919	1392100000	681370000	710720000	618230000	320310000	297920000	311680000	117660000	194020000	462180000	243400000	218780000
A0A087WY00;G3V394;F8WE88;F8W6H6;Q9Y4I1-2;Q9Y4I1;Q9Y4I1-3;E7ERV5;G3V3C9;Q9UES5;O95317	A0A087WY00;G3V394;F8WE88;F8W6H6;Q9Y4I1-2;Q9Y4I1;Q9Y4I1-3;E7ERV5	3;3;3;3;3;3;3;2;1;1;1	3;3;3;3;3;3;3;2;1;1;1	3;3;3;3;3;3;3;2;1;1;1	Unconventional myosin-Va	MYO5A	212.2	1828	1828;1853;1855;1855;1828;1855;1880;585;47;228;231	0.00049727	2.6238	0.89408	0.68257	6.3619	NaN	0.45923	0.8691	NaN	0.21904	0.65254	NaN	24.513	48.798	56944000	31556000	25389000	23583000	9698400	13884000	13896000	8933500	4962400	19466000	12924000	6541800
A0A0A0MRA3;A0A0A0MTS7;Q8WZ42-3;Q8WZ42-10;Q8WZ42-9;Q8WZ42-5;Q8WZ42-11;Q8WZ42-4;Q8WZ42-7;Q8WZ42-2;Q8WZ42;Q8WZ42-8;Q8WZ42-13;Q8WZ42-12	A0A0A0MRA3;A0A0A0MTS7;Q8WZ42-3;Q8WZ42-10;Q8WZ42-9;Q8WZ42-5;Q8WZ42-11;Q8WZ42-4;Q8WZ42-7;Q8WZ42-2;Q8WZ42;Q8WZ42-8;Q8WZ42-13;Q8WZ42-12	3;3;3;3;3;3;3;3;3;3;3;3;3;3	3;3;3;3;3;3;3;3;3;3;3;3;3;3	2;2;2;2;2;2;2;2;2;2;2;2;2;2	Titin	TTN	3014	27118	27118;35991;26926;27051;27118;32900;33423;33445;33615;34258;34350;34475;34484;35991	0.00094206	2.2523	1.2454	0.68322	19.596	1.2672	0.91647	0.93255	1.0099	0.37883	0.68285	18.613	83.402	10.225	1870900000	814850000	1056000000	858300000	312170000	546140000	32839000	12730000	20108000	979710000	489960000	489750000
CON__P00761	CON__P00761	5	5	5			24.409	231	231	0	137.2	0.95019	0.68417	20.898	1.0069	0.7809	0.9733	0.81049	0.32572	0.70159	23.917	38.879	26.533	34342000000	17266000000	17076000000	16766000000	8634900000	8130800000	5758000000	3081900000	2676100000	11818000000	5549100000	6269100000
Q7L5N7-2;Q7L5N7	Q7L5N7-2;Q7L5N7	1;1	1;1	1;1	Lysophosphatidylcholine acyltransferase 2	LPCAT2	30.895	274	274;544	0.0026385	1.9305	1.1449	0.69018	27.22	NaN	NaN	NaN	NaN	NaN	NaN	NaN	NaN	NaN	7743400	3014400	4729100	0	0	0	4367100	1225400	3141700	3376300	1789000	1587300
Q9Y613	Q9Y613	2	2	2	FH1/FH2 domain-containing protein 1	FHOD1	126.55	1164	1164	0	14.629	1.1964	0.69064	65.958	NaN	1.9131	NaN	NaN	0.94017	NaN	NaN	89.814	NaN	14745000	5891100	8854000	0	0	0	12318000	4729000	7589300	2426800	1162100	1264700
D6RGG3;Q99715-4;Q99715;A0A087X0A8;Q99715-2;H0Y4P7;H0Y991;H0Y5N9	D6RGG3;Q99715-4;Q99715;A0A087X0A8;Q99715-2	16;16;16;10;10;5;2;2	16;16;16;10;10;5;2;2	16;16;16;10;10;5;2;2	Collagen alpha-1(XII) chain	COL12A1	333.2	3062	3062;2987;3063;1874;1899;638;207;756	0	38.211	0.9115	0.69647	24.335	0.72787	1.6351	0.87796	0.62659	0.83131	0.69221	16.383	20.087	25.331	151830000	79557000	72271000	13349000	8055300	5293400	74090000	33606000	40484000	64389000	37895000	26494000
CON__Q03247	CON__Q03247	7	7	7			35.979	316	316	0	19.225	1.1193	0.69708	2.4445	0.83557	1.5876	1.0728	0.6853	0.66353	0.80571	2.6268	3.6845	5.8242	388850000	184350000	204490000	124610000	67238000	57369000	114630000	44018000	70612000	149610000	73098000	76512000
CON__ENSEMBL:ENSBTAP00000037665	CON__ENSEMBL:ENSBTAP00000037665	5	5	5			65.19	578	578	0	12.186	1.0824	0.69878	12.108	0.97678	1.9177	1.0051	0.82397	0.81239	0.74883	31.552	23.874	9.8746	136740000	62023000	74714000	25359000	10978000	14381000	49914000	18699000	31215000	61463000	32346000	29118000
E9PLT0;O75534-2;O75534;O75534-3;O75534-4;E9PNG3	E9PLT0;O75534-2;O75534;O75534-3;O75534-4	8;8;8;8;8;2	8;8;8;8;8;2	8;8;8;8;8;2	Cold shock domain-containing protein E1	CSDE1	74.583	668	668;767;798;813;844;136	0	26.499	0.88369	0.70032	18.251	0.78018	1.3378	0.90854	0.67061	0.72488	0.71837	21.897	23.995	64.895	151680000	74602000	77074000	91517000	46024000	45493000	28843000	10752000	18090000	31317000	17826000	13491000
Q9Y697-2;Q9Y697;F2Z2E7;Q9Y697-3;A2A2M1;H7C0I5;H0YGN5	Q9Y697-2;Q9Y697;F2Z2E7;Q9Y697-3	4;4;2;2;1;1;1	4;4;2;2;1;1;1	4;4;2;2;1;1;1	Cysteine desulfurase, mitochondrial	NFS1	44.017	397	397;457;204;406;107;140;161	0	7.901	0.92913	0.70093	23.436	1.0659	1.2527	0.89689	0.89847	0.55516	0.66776	34.81	37.986	14.014	103390000	56417000	46977000	38028000	19781000	18247000	20372000	11064000	9308400	44994000	25573000	19421000
P12110-3	P12110-3	19	1	1	Collagen alpha-2(VI) chain	COL6A2	87.279	828	828	0.0080451	1.5557	0.84752	0.70121	32.189	NaN	NaN	NaN	NaN	NaN	NaN	NaN	NaN	NaN	6826800	3194200	3632600	2532900	1368500	1164400	1884600	597410	1287200	2409300	1228300	1180900
C9JWJ8;Q14938-6;Q14938-5;Q14938-3;K7EN08;Q14938-2;Q14938-4;Q14938;K7EMQ5;K7ESG9;K7EKH0;K7EJB0	C9JWJ8;Q14938-6;Q14938-5;Q14938-3;K7EN08;Q14938-2;Q14938-4;Q14938	3;3;3;3;2;2;2;2;1;1;1;1	3;3;3;3;2;2;2;2;1;1;1;1	3;3;3;3;2;2;2;2;1;1;1;1	Nuclear factor 1;Nuclear factor 1 X-type	NFIX	44.655	403	403;433;440;441;455;460;494;502;101;125;128;183	0	14.36	0.9223	0.70376	55.632	NaN	NaN	0.9223	NaN	NaN	0.70376	NaN	NaN	55.632	20226000	10256000	9970400	0	0	0	0	0	0	20226000	10256000	9970400
B4DGU4;P35222	B4DGU4;P35222	3;3	3;3	3;3	Catenin beta-1	CTNNB1	84.765	774	774;781	0	4.4486	1.2233	0.70383	41.045	NaN	1.723	NaN	NaN	0.80605	NaN	NaN	56.98	NaN	20095000	7266200	12829000	0	0	0	12157000	3989100	8167600	7938300	3277100	4661100
G3V3B3;Q9UBV2-2;Q9UBV2	G3V3B3;Q9UBV2-2;Q9UBV2	2;2;2	2;2;2	2;2;2	Protein sel-1 homolog 1	SEL1L	18.348	163	163;301;794	0	3.8073	1.2588	0.70973	8.7259	NaN	NaN	NaN	NaN	NaN	NaN	NaN	NaN	NaN	23045000	10227000	12818000	0	0	0	10629000	4312900	6315900	12416000	5914000	6502200
P11279	P11279	1	1	1	Lysosome-associated membrane glycoprotein 1	LAMP1	44.882	417	417	0.0076923	1.5818	1.0828	0.71018	76.664	NaN	NaN	NaN	NaN	NaN	NaN	NaN	NaN	NaN	51615000	21379000	30236000	15928000	4051000	11877000	14503000	6724500	7778700	21183000	10604000	10580000
E9PH82;Q8NCA5-2;Q8NCA5;C9J3G8	E9PH82;Q8NCA5-2;Q8NCA5	3;3;3;1	3;3;3;1	3;3;3;1	Protein FAM98A	FAM98A	34.431	312	312;518;519;68	0	7.077	1.1528	0.71286	29.172	NaN	NaN	0.97274	NaN	NaN	0.72786	NaN	NaN	45.496	41359000	21318000	20041000	8092500	5077900	3014500	12204000	5022200	7182100	21062000	11218000	9844700
Q3KQU3-2;Q3KQU3-4;Q3KQU3;Q3KQU3-3;H0YF21;E9PLH3;C9JIR3	Q3KQU3-2;Q3KQU3-4;Q3KQU3;Q3KQU3-3	5;5;5;3;2;1;1	5;5;5;3;2;1;1	5;5;5;3;2;1;1	MAP7 domain-containing protein 1	MAP7D1	88.725	803	803;808;841;377;248;140;244	0	7.8394	0.93048	0.7153	7.1596	0.73384	2.5879	1.74	0.59314	1.1059	1.3145	19.325	47.755	37.563	92428000	38307000	54121000	22349000	13045000	9304500	38643000	12199000	26444000	31436000	13063000	18373000
B4DKY1;P49589-2;P49589;P49589-3	B4DKY1;P49589-2;P49589;P49589-3	3;3;3;3	3;3;3;3	3;3;3;3	Cysteine--tRNA ligase, cytoplasmic	CARS	84.277	739	739;726;748;831	0	3.2576	1.2109	0.71553	43.332	NaN	2.0897	0.75589	NaN	0.90171	0.56802	NaN	62.352	24.37	66413000	28837000	37577000	6926600	3608600	3318100	28467000	9474300	18993000	31020000	15754000	15266000
CON__ENSEMBL:ENSBTAP00000007350;F5GXS0;A0A140TA49;A0A140TA44;A0A140TA32;A0A140TA29;A0A0G2JL54;A0A0G2JPR0;P0C0L4-2;P0C0L5;P0C0L4	CON__ENSEMBL:ENSBTAP00000007350	16;1;1;1;1;1;1;1;1;1;1	16;1;1;1;1;1;1;1;1;1;1	4;0;0;0;0;0;0;0;0;0;0			192.99	1742	1742;1698;1698;1698;1698;1698;1698;1744;1698;1744;1744	0	27.822	1.1906	0.71884	23.357	0.97683	1.5992	1.0871	0.81976	0.66121	0.79767	17.844	21.915	22.17	323900000	137350000	186550000	71534000	32426000	39109000	125450000	50465000	74988000	126910000	54455000	72458000
P17813-2;P17813;F5GX88	P17813-2;P17813	3;3;1	3;3;1	3;3;1	Endoglin	ENG	67.541	625	625;658;476	0	33.547	0.98739	0.71996	26.001	0.68294	1.6125	0.92603	0.57396	0.75885	0.69088	40.078	25.994	12.133	74233000	36693000	37540000	10411000	5461900	4949000	29077000	11034000	18043000	34745000	20197000	14548000
Q04941	Q04941	1	1	1	Proteolipid protein 2	PLP2	16.691	152	152	0.00093371	2.2114	1.7493	0.72435	39.644	NaN	NaN	NaN	NaN	NaN	NaN	NaN	NaN	NaN	156940000	64820000	92122000	20929000	8028300	12901000	64573000	21699000	42873000	71440000	35092000	36348000
H0Y580;Q9NR50-3;Q9NR50-2;Q9NR50	H0Y580;Q9NR50-3;Q9NR50-2;Q9NR50	2;2;2;2	2;2;2;2	2;2;2;2	Translation initiation factor eIF-2B subunit gamma	EIF2B3	24.842	222	222;401;412;452	0.00049529	2.602	1.5018	0.72618	63.727	NaN	1.5018	NaN	NaN	0.72618	NaN	NaN	63.727	NaN	8184800	2119300	6065500	0	0	0	8184800	2119300	6065500	0	0	0
X6RHR0;Q6K0P9-6;Q6K0P9-5;Q6K0P9-4;Q6K0P9-3;Q6K0P9-2;Q6K0P9	X6RHR0;Q6K0P9-6;Q6K0P9-5;Q6K0P9-4;Q6K0P9-3;Q6K0P9-2;Q6K0P9	3;3;3;3;3;3;3	1;1;1;1;1;1;1	1;1;1;1;1;1;1	Pyrin and HIN domain-containing protein 1	PYHIN1	16.869	150	150;236;245;452;461;483;492	0.00093414	2.212	0.93293	0.72644	8.8648	NaN	NaN	NaN	NaN	NaN	NaN	NaN	NaN	NaN	161970000	72847000	89127000	36916000	21627000	15289000	59795000	17520000	42275000	65262000	33700000	31563000
Q14566	Q14566	3	3	2	DNA replication licensing factor MCM6	MCM6	92.888	821	821	0	3.2898	0.94119	0.72804	51.584	0.93028	1.1665	0.94119	0.77612	0.55092	0.72804	68.781	69.612	38.37	51490000	24460000	27030000	16492000	8518500	7973600	13518000	6538100	6979600	21481000	9403600	12077000
Q0ZGT2-2;Q0ZGT2;E7EUA0;H7BXY5;Q0ZGT2-4;Q0ZGT2-3;E7ETM8	Q0ZGT2-2;Q0ZGT2;E7EUA0;H7BXY5;Q0ZGT2-4;Q0ZGT2-3	3;3;2;2;2;2;1	3;3;2;2;2;2;1	3;3;2;2;2;2;1	Nexilin	NEXN	79.361	662	662;675;435;576;611;613;321	0	13.697	1.2626	0.72825	43.04	0.70463	NaN	NaN	0.59248	NaN	NaN	55.938	NaN	NaN	43185000	20473000	22711000	32490000	16840000	15650000	4715200	1451000	3264200	5979600	2182300	3797300
I3L4X2;P33527-4;P33527;P33527-9;A0A0A0MS99;P33527-6;P33527-2;P33527-7;P33527-3;P33527-8;P33527-5	I3L4X2;P33527-4;P33527;P33527-9;A0A0A0MS99;P33527-6;P33527-2;P33527-7;P33527-3	4;4;4;4;3;3;3;2;2;1;1	4;4;4;4;3;3;3;2;2;1;1	4;4;4;4;3;3;3;2;2;1;1	Multidrug resistance-associated protein 1	ABCC1	160.44	1440	1440;1466;1531;1541;1215;1407;1472;1410;1475;1351;1416	0	9.5466	0.96801	0.7303	79.865	NaN	1.1131	0.96801	NaN	0.51828	0.7303	NaN	111.25	80.875	47311000	28364000	18947000	0	0	0	20516000	12537000	7978800	26795000	15826000	10968000
CON__Q8N1N4-2;CON__Q7RTT2;Q8N1N4	CON__Q8N1N4-2;CON__Q7RTT2;Q8N1N4	3;3;3	1;1;1	1;1;1	Keratin, type II cytoskeletal 78	KRT78	56.964	521	521;521;520	0.0076706	1.5684	1.3117	0.73148	23.359	NaN	NaN	NaN	NaN	NaN	NaN	NaN	NaN	NaN	22318000	9719800	12599000	0	0	0	10384000	3570700	6813700	11934000	6149100	5785000
O60443-3;O60443;C9JSR4;H7BZJ0;H7C147;H7C3W1;O60443-2	O60443-3;O60443	3;3;1;1;1;1;1	3;3;1;1;1;1;1	3;3;1;1;1;1;1	Non-syndromic hearing impairment protein 5	DFNA5	36.042	332	332;496;18;155;192;216;101	0	5.528	1.1206	0.73424	10.626	NaN	1.2885	0.9821	NaN	0.672	0.77379	NaN	10.516	5.4066	16504000	7335800	9168600	0	0	0	8729300	3076200	5653100	7775200	4259600	3515600
P11717;S4R328	P11717	7;1	7;1	6;1	Cation-independent mannose-6-phosphate receptor	IGF2R	274.37	2491	2491;185	0	7.9012	1.0364	0.7354	167.88	NaN	3.2059	NaN	NaN	1.4337	NaN	NaN	231.07	NaN	620950000	314890000	306070000	0	0	0	203400000	110100000	93304000	417550000	204790000	212760000
P28074-3;P28074	P28074-3;P28074	1;1	1;1	1;1	Proteasome subunit beta type-5	PSMB5	17.782	160	160;263	0.00048852	2.5088	1.7825	0.73835	14.725	NaN	NaN	NaN	NaN	NaN	NaN	NaN	NaN	NaN	80748000	37234000	43514000	22941000	11422000	11519000	30839000	13343000	17496000	26968000	12469000	14499000
Q15149;Q15149-7;Q15149-9;Q15149-5;Q15149-4;Q15149-6;Q15149-3;Q15149-2;E9PMV1;H0YDN1;E9PKG0;E9PIA2;E9PQ28	Q15149;Q15149-7;Q15149-9;Q15149-5;Q15149-4;Q15149-6;Q15149-3;Q15149-2	193;189;189;189;189;189;189;189;22;9;6;4;2	193;189;189;189;189;189;189;189;22;9;6;4;2	4;0;0;0;0;0;0;0;0;0;0;0;0	Plectin	PLEC	531.78	4684	4684;4515;4533;4547;4547;4551;4570;4574;703;199;190;174;83	0	323.31	1.0023	0.73838	18.024	0.52889	2.2281	0.99926	0.42838	0.91369	0.73989	19.326	22.145	12.267	26387000000	12082000000	14304000000	5525100000	3554200000	1970900000	10467000000	3315700000	7151000000	10395000000	5212200000	5182500000
Q6U736;J3KPQ2;D6RDV4	Q6U736;J3KPQ2;D6RDV4	2;1;1	2;1;1	2;1;1	Opsin-5	OPN5	39.726	354	354;353;382	0.0026362	1.929	1.1068	0.73842	104.27	0.40452	NaN	NaN	0.33755	NaN	NaN	162.54	NaN	NaN	19752000	9627200	10125000	14071000	7273100	6798000	2109100	840020	1269100	3571700	1514100	2057600
A0A0U1RRM6;Q8N8S7-3;Q8N8S7-2;Q8N8S7	A0A0U1RRM6;Q8N8S7-3;Q8N8S7-2;Q8N8S7	2;2;2;2	2;2;2;2	2;2;2;2	Protein enabled homolog	ENAH	87.399	802	802;533;570;591	0	3.7365	0.94908	0.73858	13.777	0.98067	1.2565	1.0382	0.82084	0.57311	0.77972	16.487	56.88	21.442	71169000	31264000	39905000	29975000	13619000	16356000	19390000	8078300	11311000	21804000	9567000	12237000
Q6UVK1	Q6UVK1	28	28	28	Chondroitin sulfate proteoglycan 4	CSPG4	250.53	2322	2322	0	117.68	1.0564	0.74139	10.303	0.80652	1.8793	0.93267	0.67716	0.82035	0.69942	14.159	14.521	8.4426	790600000	371610000	418990000	79768000	44436000	35332000	386480000	153650000	232830000	324360000	173530000	150830000
F8WF48;Q99442;F8WCJ7	F8WF48;Q99442;F8WCJ7	3;3;2	3;3;2	3;3;2	Translocation protein SEC62	SEC62	9.8703	85	85;399;101	0	3.9498	0.9699	0.74187	467.68	NaN	0.047484	NaN	NaN	0.019426	NaN	NaN	590.76	NaN	341640000	321560000	20081000	0	0	0	332610000	317190000	15422000	9024200	4364800	4659400
A0A140T8Z0;A0A0G2JH68;O60610-2;O60610-3;O60610;H9KV28;B4E2I7	A0A140T8Z0;A0A0G2JH68;O60610-2;O60610-3;O60610;H9KV28	8;8;8;8;8;7;1	8;8;8;8;8;7;1	8;8;8;8;8;7;1	Protein diaphanous homolog 1	DIAPH1	140.3	1263	1263;1272;1248;1263;1272;1228;201	0	18.494	1.0061	0.74214	7.7028	0.82831	1.9295	0.93102	0.67087	0.89606	0.72926	56.258	56.728	8.4005	140550000	62931000	77618000	44269000	24485000	19784000	46804000	15660000	31144000	49476000	22786000	26690000
A0A1B0GWA2;O00116	A0A1B0GWA2;O00116	5;5	5;5	5;5	Alkyldihydroxyacetonephosphate synthase, peroxisomal	AGPS	60.807	543	543;658	0	14.959	1.5803	0.74357	40.145	0.75425	2.0001	NaN	0.63097	1.2032	NaN	16.739	38.852	NaN	28926000	12069000	16856000	8556900	4075700	4481200	14337000	4822400	9515100	6031300	3171300	2860000
O75165	O75165	4	4	4	DnaJ homolog subfamily C member 13	DNAJC13	254.41	2243	2243	0	7.9532	0.92035	0.74468	214.28	NaN	NaN	NaN	NaN	NaN	NaN	NaN	NaN	NaN	6861000	4177000	2684000	2691900	2517900	173990	2667300	849970	1817400	1501800	809100	692700
CON__ENSEMBL:ENSBTAP00000032840	CON__ENSEMBL:ENSBTAP00000032840	5	5	4			92.273	825	825	0	5.8268	1.0693	0.74577	5.9443	NaN	1.2952	0.98413	NaN	0.70203	0.76244	NaN	5.4203	3.7506	27907000	11709000	16198000	0	0	0	9242700	3256300	5986300	18664000	8452700	10212000
P46734-2;P46734;P46734-3;J3KRV4;E9PRZ0;J3QR49	P46734-2;P46734;P46734-3	4;4;4;1;1;1	4;4;4;1;1;1	4;4;4;1;1;1	Dual specificity mitogen-activated protein kinase kinase 3	MAP2K3	36.172	318	318;347;352;136;160;173	0	5.0571	0.9258	0.74743	75.735	NaN	NaN	NaN	NaN	NaN	NaN	NaN	NaN	NaN	22527000	11212000	11316000	11554000	8467300	3087100	9284100	1741400	7542700	1688900	1002900	685980
Q9NZM1-6;Q9NZM1;Q9NZM1-3;Q9NZM1-2;Q9NZM1-5;H0YD14;Q9NZM1-7;Q9NZM1-8;Q9NZM1-4;O75923-15;O75923-3;O75923-9;O75923;O75923-14;O75923-6;O75923-12;O75923-5;O75923-11;O75923-4;O75923-10;O75923-2;O75923-8;O75923-7;O75923-13	Q9NZM1-6;Q9NZM1;Q9NZM1-3;Q9NZM1-2;Q9NZM1-5;H0YD14	40;40;39;38;28;22;7;5;2;1;1;1;1;1;1;1;1;1;1;1;1;1;1;1	40;40;39;38;28;22;7;5;2;1;1;1;1;1;1;1;1;1;1;1;1;1;1;1	40;40;39;38;28;22;7;5;2;1;1;1;1;1;1;1;1;1;1;1;1;1;1;1	Myoferlin	MYOF	233.47	2048	2048;2061;2050;2019;1577;1177;445;419;160;1954;2066;2067;2080;2081;2087;2088;2097;2098;2101;2102;2111;2112;2118;2119	0	131.51	1.3253	0.74811	22.835	1.0513	2.0271	0.87591	0.87915	0.83879	0.66213	207.29	32.753	18.735	1072000000	465710000	606250000	29853000	15983000	13870000	547700000	189320000	358380000	494410000	260410000	234000000
O95573;F5H062;F5GWH2	O95573	5;1;1	5;1;1	4;1;1	Long-chain-fatty-acid--CoA ligase 3	ACSL3	80.419	720	720;95;141	0	67.707	1.3059	0.74835	101.86	NaN	1.2317	1.5343	NaN	0.68	1.1977	NaN	110.74	22.479	137820000	98025000	39799000	0	0	0	130530000	95687000	34848000	7289100	2338500	4950600
G5EA48;Q7Z6B7-2;Q7Z6B7	G5EA48;Q7Z6B7-2;Q7Z6B7	1;1;1	1;1;1	1;1;1	SLIT-ROBO Rho GTPase-activating protein 1	SRGAP1	116.84	1022	1022;1062;1085	0	4.0318	1.2421	0.74916	15.414	NaN	NaN	NaN	NaN	NaN	NaN	NaN	NaN	NaN	7750500	3269700	4480800	0	0	0	4344200	1281900	3062300	3406200	1987800	1418500
Q6YHK3;Q6YHK3-2;Q6YHK3-4;Q6YHK3-3	Q6YHK3;Q6YHK3-2;Q6YHK3-4	14;13;13;6	14;13;13;6	14;13;13;6	CD109 antigen	CD109	161.69	1445	1445;1368;1428;665	0	128.99	0.99551	0.75009	32.616	0.75579	1.8518	1.0058	0.62237	0.79912	0.75539	15.552	79.631	13.154	407600000	197730000	209870000	104370000	59031000	45339000	163060000	68996000	94066000	140160000	69699000	70465000
CON__P0C1U8	CON__P0C1U8	1	1	1			36.325	336	336	1	-2	0.92173	0.75211	69.212	NaN	NaN	NaN	NaN	NaN	NaN	NaN	NaN	NaN	63182000	35546000	27636000	32993000	18063000	14931000	13549000	5974500	7574600	16639000	11509000	5130400
Q8NC51;Q8NC51-2	Q8NC51;Q8NC51-2	9;8	1;1	1;1	Plasminogen activator inhibitor 1 RNA-binding protein	SERBP1	44.965	408	408;402	0.0042992	1.8426	1.3317	0.75656	4.5246	NaN	1.7925	NaN	NaN	0.74529	NaN	NaN	5.4909	NaN	59195000	25217000	33978000	19754000	9692800	10061000	24399000	8434200	15965000	15042000	7090000	7952100
Q05707-3;Q05707-2;Q05707;A0A0A0MQT7;J3QT83;Q4G0W3;J3QT75;H0YBB2	Q05707-3;Q05707-2;Q05707;A0A0A0MQT7	16;16;16;8;7;2;1;1	16;16;16;8;7;2;1;1	16;16;16;8;7;2;1;1	Collagen alpha-1(XIV) chain	COL14A1	183.15	1701	1701;1780;1796;757;843;534;149;336	0	40.71	0.99765	0.75667	16.495	0.94566	1.8041	0.95094	0.78333	0.80061	0.71169	22.387	16.704	15.673	273880000	125270000	148620000	73332000	38420000	34912000	111100000	44905000	66197000	89449000	41942000	47507000
Q13907;Q13907-2	Q13907;Q13907-2	1;1	1;1	1;1	Isopentenyl-diphosphate Delta-isomerase 1	IDI1	26.319	227	227;284	0.0018391	2.1257	1.2954	0.75768	26.633	NaN	NaN	NaN	NaN	NaN	NaN	NaN	NaN	NaN	15563000	7952000	7610700	0	0	0	6771200	3008600	3762600	8791500	4943300	3848200
P02452;I3L3H7;CON__Q862S4;P02458-1;P02458	P02452	20;2;1;1;1	20;2;1;1;1	20;2;1;1;1	Collagen alpha-1(I) chain	COL1A1	138.94	1464	1464;154;114;1418;1487	0	87.933	1.0313	0.75999	18.866	0.86672	1.4873	1.2198	0.71532	0.65078	0.90738	18.23	18.876	21.838	427150000	201650000	225510000	201340000	108300000	93042000	78645000	30674000	47971000	147160000	62672000	84493000
P15170;P15170-2;P15170-3;H3BR35;Q8IYD1;H3BSV8;H3BMT9	P15170;P15170-2;P15170-3;H3BR35;Q8IYD1	8;8;8;7;4;3;1	8;8;8;7;4;3;1	8;8;8;7;4;3;1	Eukaryotic peptide chain release factor GTP-binding subunit ERF3A;Eukaryotic peptide chain release factor GTP-binding subunit ERF3B	GSPT1;GSPT2	55.755	499	499;636;637;475;628;199;94	0	12.88	1.1458	0.76033	11.268	0.82889	1.9562	1.1458	0.68562	0.79667	0.85045	6.0702	20.708	4.4808	359370000	172870000	186500000	125910000	76375000	49533000	104440000	34670000	69771000	129020000	61830000	67191000
Q13813-3;A0A0D9SF54	Q13813-3;A0A0D9SF54	84;83	84;83	1;1	Spectrin alpha chain, non-erythrocytic 1	SPTAN1	282.28	2452	2452;2457	0	323.31	1.0522	0.76132	20.663	0.73921	1.9639	1.0646	0.61098	0.80908	0.78622	13.619	31.098	13.139	7419700000	3504500000	3915200000	2711600000	1524200000	1187400000	2063500000	714560000	1349000000	2644500000	1265700000	1378800000
CON__P12763;P02765;C9JV77	CON__P12763	13;3;1	13;3;1	13;3;1			38.418	359	359;367;368	0	179.54	1.4836	0.76147	25.929	1.5008	1.6844	1.0553	1.2194	0.70022	0.76147	17.911	44.803	15.883	18045000000	7540500000	10505000000	6114000000	2580000000	3534000000	5077900000	1718300000	3359600000	6853200000	3242300000	3611000000
A0A0A0MTM5;E9PBQ7;P47869-2;D6RBL7;D6RB77;D6RBK9;G5E9Z6;P47869	A0A0A0MTM5;E9PBQ7;P47869-2;D6RBL7;D6RB77;D6RBK9;G5E9Z6;P47869	2;2;2;1;1;1;1;1	2;2;2;1;1;1;1;1	2;2;2;1;1;1;1;1	Gamma-aminobutyric acid receptor subunit alpha-2	GABRA2	48.545	427	427;511;456;137;151;159;367;451	0.0095276	1.5036	1.032	0.76171	8.6811	NaN	NaN	NaN	NaN	NaN	NaN	NaN	NaN	NaN	327060000	160990000	166080000	99447000	52714000	46734000	96905000	40479000	56426000	130710000	67794000	62918000
Q9P225-2;Q9P225	Q9P225-2;Q9P225	1;1	1;1	1;1	Dynein heavy chain 2, axonemal	DNAH2	481.99	4196	4196;4427	1	-2	1.2183	0.76353	25.71	NaN	NaN	NaN	NaN	NaN	NaN	NaN	NaN	NaN	9418700	4672500	4746200	0	0	0	4683700	2414400	2269300	4735000	2258100	2476900
Q6NUK1;Q6NUK1-2;J3KN42	Q6NUK1;Q6NUK1-2	5;4;1	5;4;1	5;4;1	Calcium-binding mitochondrial carrier protein SCaMC-1	SLC25A24	53.354	477	477;458;110	0	7.4808	1.0744	0.76463	33.134	0.91637	2.6451	1.1484	0.7726	1.0863	0.84895	23.408	75.558	28.631	137960000	55953000	82010000	32426000	13638000	18788000	47734000	15336000	32398000	57803000	26979000	30824000
Q9H6S3;Q9H6S3-3;E9PN68;E9PLN2;E9PNT0;E9PLH1;Q9H6S3-2;E9PNY4;E9PM34;A0A087WX39	Q9H6S3;Q9H6S3-3	6;5;2;2;2;2;2;1;1;1	6;5;2;2;2;2;2;1;1;1	6;5;2;2;2;2;2;1;1;1	Epidermal growth factor receptor kinase substrate 8-like protein 2	EPS8L2	80.62	715	715;731;79;83;95;105;327;25;35;232	0	30.307	0.91286	0.76652	25.244	0.91286	2.3354	1.4561	0.76652	1.2522	1.1654	6.7969	105.23	39.05	84549000	31557000	52992000	36627000	16857000	19770000	20779000	3484200	17295000	27142000	11216000	15927000
P15848;P15848-2	P15848;P15848-2	2;1	2;1	2;1	Arylsulfatase B	ARSB	59.687	533	533;413	0.00093897	2.2411	1.5449	0.76737	19.824	NaN	1.5449	NaN	NaN	0.76737	NaN	NaN	19.824	NaN	7885400	3237000	4648400	0	0	0	7885400	3237000	4648400	0	0	0
P09619-2;P09619;E5RJ14;E5RII0;E5RH16	P09619-2;P09619	3;3;1;1;1	3;3;1;1;1	3;3;1;1;1	Platelet-derived growth factor receptor beta	PDGFRB	37.411	336	336;1106;146;174;239	0	3.8078	1.1442	0.76774	97.699	NaN	NaN	NaN	NaN	NaN	NaN	NaN	NaN	NaN	5621800	3082100	2539700	2679800	2244800	435010	2942000	837290	2104700	0	0	0
Q9NRJ3-2;Q9NRJ3	Q9NRJ3-2;Q9NRJ3	1;1	1;1	1;1	C-C motif chemokine 28	CCL28	12.375	117	117;127	1	-2	1.0385	0.76798	19.863	NaN	NaN	NaN	NaN	NaN	NaN	NaN	NaN	NaN	285500000	120870000	164630000	64929000	37852000	27077000	103880000	29102000	74773000	116690000	53914000	62776000
O00410;O00410-3;E7ETV3;E7EWK4;E7EX05;E7EQT5;E7EV12;C9JZD8;C9JQT6;E7ESA1;E7ESZ1;E7ETV8;C9JXE0;C9J875	O00410;O00410-3	24;24;5;3;3;3;3;2;2;2;2;2;1;1	24;24;5;3;3;3;3;2;2;2;2;2;1;1	1;1;1;1;1;1;1;1;1;1;1;1;1;1	Importin-5	IPO5	123.63	1097	1097;1115;170;117;119;126;142;74;88;98;106;128;64;75	0	176.75	1.3497	0.769	18.06	1.1664	2.186	0.8516	1.0164	0.93297	0.63426	36.899	23.571	14.181	717660000	294170000	423490000	16239000	10382000	5857300	382150000	114480000	267670000	319270000	169300000	149970000
Q15363;F5GX39;E7EQ72	Q15363;F5GX39;E7EQ72	4;3;3	4;3;3	4;3;3	Transmembrane emp24 domain-containing protein 2	TMED2	22.761	201	201;116;166	0	17.012	1.1115	0.76935	44.232	0.97835	2.3073	0.72235	0.82263	0.94513	0.53832	21.528	45.088	33.195	260340000	79236000	181100000	31918000	15527000	16391000	200660000	49230000	151430000	27756000	14479000	13276000
Q9NY27-2;Q9NY27-3;Q9NY27;H7C559;C9IZ04	Q9NY27-2;Q9NY27-3;Q9NY27;H7C559;C9IZ04	2;2;2;1;1	2;2;2;1;1	2;2;2;1;1	Serine/threonine-protein phosphatase 4 regulatory subunit 2	PPP4R2	40.175	360	360;361;417;143;226	0.00048123	2.3985	1.2579	0.76988	24.04	NaN	NaN	NaN	NaN	NaN	NaN	NaN	NaN	NaN	7831900	3661000	4170800	0	0	0	4162200	2042300	2119900	3669700	1618700	2051000
Q9H1E5	Q9H1E5	4	4	4	Thioredoxin-related transmembrane protein 4	TMX4	38.952	349	349	0	14.413	1.2647	0.77062	0.58741	NaN	NaN	NaN	NaN	NaN	NaN	NaN	NaN	NaN	13848000	4605400	9242200	0	0	0	7113700	1996500	5117100	6733900	2608800	4125000
P23526;P23526-2	P23526;P23526-2	9;8	9;8	9;8	Adenosylhomocysteinase	AHCY	47.716	432	432;404	0	31.555	1.2754	0.77084	19.412	1.1941	1.4186	1.0581	0.9504	0.58923	0.77084	16.082	23.971	19.295	367340000	158400000	208940000	81714000	38204000	43510000	138600000	49006000	89591000	147030000	71188000	75838000
A0A0C4DG40;Q8NF91-4;Q8NF91;Q8NF91-8;Q8NF91-2;Q5JV20;F8WAI0;H0Y325;Q8NF91-9;Q8NF91-3;Q8NF91-11;Q8NF91-7;F5GZ83;F5H6R8;H0Y326	A0A0C4DG40;Q8NF91-4;Q8NF91;Q8NF91-8;Q8NF91-2	6;6;6;4;4;2;2;2;2;2;2;2;1;1;1	1;1;1;0;0;0;0;0;0;0;0;1;0;0;0	1;1;1;0;0;0;0;0;0;0;0;1;0;0;0	Nesprin-1	SYNE1	1005.2	8749	8749;8749;8797;3212;3321;952;975;1654;977;982;1139;5580;195;242;1355	1	-2	1.3244	0.77149	36.915	NaN	NaN	NaN	NaN	NaN	NaN	NaN	NaN	NaN	28744000	11776000	16968000	10946000	4833900	6111800	17799000	6942100	10857000	0	0	0
C9JQD4;O43447;H0YEL5;O43447-2	C9JQD4;O43447;H0YEL5;O43447-2	2;2;1;1	1;1;1;1	1;1;1;1	Peptidyl-prolyl cis-trans isomerase;Peptidyl-prolyl cis-trans isomerase H	PPIH	15.8	144	144;177;96;134	0.0046988	1.8199	1.1834	0.77174	10.233	NaN	NaN	NaN	NaN	NaN	NaN	NaN	NaN	NaN	152670000	71206000	81462000	83705000	45620000	38085000	38204000	11525000	26679000	30759000	14061000	16698000
E9PDF6;O43795-2;O43795;H7C2Y7;E7EQD9;C9JYW1;C9JUP5;C9K0I9;Q9UBC5	E9PDF6;O43795-2;O43795	13;13;13;4;4;3;2;1;1	13;13;13;4;4;3;2;1;1	12;12;12;4;4;3;2;1;1	Unconventional myosin-Ib	MYO1B	128.48	1107	1107;1078;1136;192;303;163;149;83;1043	0	32.366	1.1456	0.77205	9.9347	0.66639	2.0146	0.93645	0.55268	0.86264	0.70677	27.047	15.046	7.1609	329620000	137660000	191950000	17242000	10581000	6660900	167980000	55934000	112050000	144390000	71149000	73242000
Q7Z2Y5;F5H049;Q7Z2Y5-2	Q7Z2Y5;F5H049;Q7Z2Y5-2	2;1;1	2;1;1	1;0;1	Nik-related protein kinase	NRK	178.48	1582	1582;355;1250	1	-2	1.2988	0.77222	9.3707	1.0104	1.6429	NaN	0.83576	0.67245	NaN	37.316	10.193	NaN	91140000	39901000	51239000	48205000	22268000	25937000	30030000	10995000	19034000	12905000	6637600	6267200
P27694;I3L4R8;I3L2M5	P27694;I3L4R8	6;3;1	6;3;1	6;3;1	Replication protein A 70 kDa DNA-binding subunit;Replication protein A 70 kDa DNA-binding subunit, N-terminally processed	RPA1	68.137	616	616;313;153	0	12.921	0.93175	0.7724	84.102	0.95091	2.4033	1.2772	0.77951	0.99879	0.95902	19.333	109.1	20.864	95461000	39286000	56175000	27102000	12868000	14233000	45996000	15752000	30245000	22363000	10666000	11697000
O15031	O15031	2	2	2	Plexin-B2	PLXNB2	205.12	1838	1838	0.0018442	2.1369	0.99764	0.77375	8.7674	NaN	NaN	NaN	NaN	NaN	NaN	NaN	NaN	NaN	20791000	11207000	9583600	10894000	6450200	4444000	0	0	0	9896400	4756800	5139700
H3BM21;P05106-2;P05106-3;P05106;I3L4X8	H3BM21;P05106-2;P05106-3;P05106;I3L4X8	7;7;7;7;6	7;7;7;7;6	7;7;7;7;6	Integrin beta;Integrin beta-3	ITGB3	86.869	787	787;780;784;788;443	0	66.818	1.1952	0.77391	32.854	NaN	2.7435	0.91265	NaN	1.2128	0.71254	NaN	31.051	25.677	36890000	13956000	22934000	0	0	0	22734000	6300000	16434000	14156000	7655600	6500700
O95980	O95980	3	3	3	Reversion-inducing cysteine-rich protein with Kazal motifs	RECK	106.46	971	971	0	3.1726	1.5929	0.77396	20.986	NaN	1.5929	NaN	NaN	0.77396	NaN	NaN	20.986	NaN	18427000	5907800	12519000	0	0	0	18427000	5907800	12519000	0	0	0
CON__Q3ZBS7	CON__Q3ZBS7	2	2	2			54.099	484	484	0	7.8765	1.0737	0.77688	7.4976	0.98013	1.1082	1.1928	0.77688	0.44845	0.88315	7.4976	38.735	2.8789	173200000	78541000	94659000	74736000	35573000	39163000	46432000	20274000	26158000	52032000	22694000	29338000
Q12929;Q12929-2;H0YFG1	Q12929;Q12929-2	5;3;2	5;3;2	5;3;2	Epidermal growth factor receptor kinase substrate 8	EPS8	91.88	822	822;562;68	0	7.8115	0.96227	0.77721	10.801	0.9125	NaN	1.5317	0.77222	NaN	1.1167	24.152	NaN	27.393	55841000	23337000	32505000	37201000	16140000	21061000	0	0	0	18640000	7196800	11444000
Q01082;A0A087WUZ3;Q01082-2;Q01082-3;F8W6C1;O15020-2;O15020;A4QPE4	Q01082;A0A087WUZ3;Q01082-2;Q01082-3	68;66;61;60;12;2;2;1	68;66;61;60;12;2;2;1	68;66;61;60;12;2;2;1	Spectrin beta chain, non-erythrocytic 1	SPTBN1	274.61	2364	2364;2366;2168;2155;690;2365;2390;934	0	323.31	1.0753	0.77723	22.799	0.73927	2.373	1.038	0.62445	0.96682	0.77333	15.975	18.036	24.332	3902400000	1659500000	2242900000	541780000	313440000	228350000	1750600000	561950000	1188600000	1610100000	784120000	825960000
P42704;B8ZZ38;A0A0C4DG06;C9JCA9;H7C3W8	P42704	16;4;4;3;1	16;4;4;3;1	16;4;4;3;1	Leucine-rich PPR motif-containing protein, mitochondrial	LRPPRC	157.9	1394	1394;504;531;359;77	0	38.838	1.2415	0.77734	13.322	0.77107	1.9184	0.96663	0.62446	0.8816	0.74366	18.62	24.887	14.89	424890000	203870000	221020000	80788000	50413000	30376000	175730000	72969000	102760000	168370000	80490000	87881000
Q8IVF2-3;Q8IVF2;Q8IVF2-2	Q8IVF2-3;Q8IVF2	129;128;20	128;127;20	128;127;20	Protein AHNAK2	AHNAK2	605.64	5695	5695;5795;793	0	323.31	1.1289	0.77849	22.204	0.76757	1.8867	1.1429	0.63172	0.78841	0.83586	15.862	33.021	15.278	13581000000	6268900000	7312300000	5596600000	3061100000	2535500000	3584600000	1240300000	2344300000	4400000000	1967400000	2432500000
Q9BUP0	Q9BUP0	3	1	1	EF-hand domain-containing protein D1	EFHD1	26.927	239	239	1	-2	1.0391	0.77903	15.305	NaN	NaN	NaN	NaN	NaN	NaN	NaN	NaN	NaN	1367900000	527400000	840470000	677430000	335330000	342100000	682590000	188480000	494120000	7842000	3592600	4249500
P55010;H0YLZ1;H0YN40	P55010;H0YLZ1;H0YN40	2;1;1	2;1;1	2;1;1	Eukaryotic translation initiation factor 5	EIF5	49.222	431	431;146;200	0	5.3007	1.194	0.77946	12.594	NaN	1.4779	NaN	NaN	0.69703	NaN	NaN	18.662	NaN	54392000	24524000	29868000	30468000	15128000	15339000	10193000	3804800	6388200	13731000	5591200	8140100
X6R9L0;Q13217	X6R9L0;Q13217	2;2	2;2	2;2	DnaJ homolog subfamily C member 3	DNAJC3	51.911	453	453;504	0.008427	1.5506	0.97244	0.78006	8.8248	NaN	NaN	NaN	NaN	NaN	NaN	NaN	NaN	NaN	18022000	9458300	8563500	12142000	6498400	5643500	0	0	0	5879800	2959800	2920000
Q7L576;Q7L576-3;Q7L576-2;A0A0G2JR96;A0A0G2JQT1;H7C229;E7EVJ5;Q96F07-2;Q96F07;A0A0G2JRX2;A0A087WU52;A0A0G2JRV9;A0A087WWL1;H0YL50;A0A0G2JQH3;A0A087WVZ5;A0A087WVE1;A0A087WTQ3;A0A087WWZ1;E7EW33	Q7L576;Q7L576-3;Q7L576-2	5;3;3;2;2;2;2;2;2;1;1;1;1;1;1;1;1;1;1;1	5;3;3;2;2;2;2;2;2;1;1;1;1;1;1;1;1;1;1;1	5;3;3;2;2;2;2;2;2;1;1;1;1;1;1;1;1;1;1;1	Cytoplasmic FMR1-interacting protein 1	CYFIP1	145.18	1253	1253;447;822;862;862;1117;1227;1253;1278;151;151;161;161;176;185;185;188;222;295;1057	0	6.6089	1.6011	0.78108	32.608	NaN	2.3923	0.90294	NaN	1.1161	0.67167	NaN	32.636	21.341	74862000	34116000	40746000	0	0	0	48023000	19800000	28224000	26839000	14317000	12522000
Q04721	Q04721	4	4	4	Neurogenic locus notch homolog protein 2;Notch 2 extracellular truncation;Notch 2 intracellular domain	NOTCH2	265.4	2471	2471	0	12.227	0.98507	0.78241	32.985	NaN	NaN	0.98507	NaN	NaN	0.78241	NaN	NaN	42.822	45141000	19039000	26103000	6899600	3401400	3498300	10697000	3227100	7469800	27545000	12410000	15135000
O14495	O14495	4	4	4	Lipid phosphate phosphohydrolase 3	PPAP2B	35.116	311	311	0	12.608	1.1543	0.78264	10.403	0.97364	2.0759	0.93697	0.80545	0.83647	0.68539	25.635	9.1818	13.502	367030000	153850000	213180000	39117000	18459000	20658000	174990000	56263000	118730000	152920000	79126000	73796000
P48163-2;P48163	P48163-2;P48163	3;3	3;3	3;3	NADP-dependent malic enzyme	ME1	55.165	497	497;572	0	6.6937	0.92004	0.78322	13.181	0.92004	1.9789	1.1073	0.78322	1.0858	0.8907	15.309	6.1871	8.6715	20316000	9455000	10861000	9463500	5379200	4084400	6478900	2003000	4476000	4373900	2072800	2301100
A0A1X7SC65;O14558;K7EP04	A0A1X7SC65;O14558;K7EP04	5;5;4	5;5;4	5;5;4	Heat shock protein beta-6	HSPB6	13.634	122	122;160;137	0	18.339	1.1668	0.78579	8.9396	1.2396	1.6387	1.0982	0.97323	0.67862	0.78579	3.1677	99.448	3.8939	3543900000	1430300000	2113500000	1519300000	553680000	965590000	772770000	269020000	503740000	1251800000	607630000	644200000
K7ERF1;Q9UBQ5;K7EK53;K7ES31;A0A087WVB9;Q9UBQ5-2	K7ERF1;Q9UBQ5;K7EK53;K7ES31;A0A087WVB9;Q9UBQ5-2	2;2;1;1;1;1	2;2;1;1;1;1	2;2;1;1;1;1	Eukaryotic translation initiation factor 3 subunit K	EIF3K	22.095	192	192;218;131;137;185;211	0	3.4249	1.1987	0.78666	52.084	NaN	1.7518	NaN	NaN	0.91791	NaN	NaN	77.188	NaN	15394000	6062100	9331800	2945800	1235700	1710100	8578300	3301100	5277200	3869800	1525300	2344500
Q16891;Q16891-4;B9A067;Q16891-3;D6RAW4	Q16891;Q16891-4;B9A067;Q16891-3	15;14;13;13;2	1;1;0;1;0	1;1;0;1;0	MICOS complex subunit MIC60	IMMT	83.677	758	758;757;711;726;147	0	20.11	0.98944	0.78693	35.372	NaN	NaN	NaN	NaN	NaN	NaN	NaN	NaN	NaN	9653600	4372400	5281200	4909400	2740800	2168600	0	0	0	4744200	1631600	3112600
C9JA28;Q9UNL2;Q9UNL2-2	C9JA28;Q9UNL2;Q9UNL2-2	1;1;1	1;1;1	1;1;1	Translocon-associated protein subunit gamma	SSR3	20.161	174	174;185;198	0.00048709	2.4861	0.98965	0.78718	24.958	NaN	NaN	0.81358	NaN	NaN	0.64122	NaN	NaN	29.004	18780000	7990000	10790000	0	0	0	9375900	3313300	6062600	9403900	4676700	4727200
Q9P2J5;Q9P2J5-2;Q9P2J5-3;A0A087WXY1	Q9P2J5;Q9P2J5-2	13;12;6;2	13;12;6;2	13;12;6;2	Leucine--tRNA ligase, cytoplasmic	LARS	134.46	1176	1176;1122;485;160	0	46.22	1.1057	0.78724	21.491	0.73545	2.2769	1.0637	0.59824	1.018	0.81234	14.908	15.149	17.771	325730000	144340000	181380000	77116000	46411000	30705000	139340000	45945000	93393000	109270000	51984000	57287000
Q14315;Q14315-2	Q14315;Q14315-2	83;82	77;76	75;74	Filamin-C	FLNC	291.02	2725	2725;2692	0	323.31	1.0993	0.78791	17.421	0.79096	2.0477	1.0906	0.64896	0.86309	0.80421	21.408	25.657	10.609	8496100000	3764700000	4731400000	2495500000	1371400000	1124100000	2981100000	967320000	2013700000	3019500000	1426000000	1593500000
Q9NV70-2;Q9NV70	Q9NV70-2;Q9NV70	3;3	3;3	3;3	Exocyst complex component 1	EXOC1	100.28	879	879;894	0.00048804	2.5019	1.2193	0.7886	35.707	NaN	NaN	NaN	NaN	NaN	NaN	NaN	NaN	NaN	144930000	54407000	90527000	0	0	0	4552700	769650	3783100	140380000	53637000	86744000
Q8IVM0;Q8IVM0-2	Q8IVM0;Q8IVM0-2	3;2	3;2	3;2	Coiled-coil domain-containing protein 50	CCDC50	35.822	306	306;482	0	5.9438	1.3428	0.78889	29.729	NaN	1.7888	0.90434	NaN	0.78455	0.66138	NaN	0.78101	41.986	108010000	48679000	59326000	35396000	13089000	22307000	20840000	6915200	13925000	51769000	28675000	23095000
CON__Q3T052	CON__Q3T052	2	2	2			101.51	916	916	0.00095147	2.3242	1.0679	0.78934	6.9855	NaN	NaN	NaN	NaN	NaN	NaN	NaN	NaN	NaN	50083000	20878000	29205000	13918000	6152800	7765000	16525000	4804200	11721000	19640000	9921100	9718900
Q16643;Q16643-3;Q16643-2;D6R9W4;D6R9Q9;D6RFI1;D6RCR4	Q16643;Q16643-3;Q16643-2;D6R9W4	16;16;15;11;5;4;2	16;16;15;11;5;4;2	16;16;15;11;5;4;2	Drebrin	DBN1	71.428	649	649;695;651;317;391;124;93	0	75.661	1.1324	0.78967	18.466	0.93373	1.8656	1.155	0.76621	0.75681	0.86007	19.506	24.777	16.896	1110000000	501810000	608230000	464840000	228570000	236270000	264270000	97227000	167050000	380920000	176010000	204920000
CON__P81644	CON__P81644	3	3	3			11.202	100	100	0	5.2972	1.2918	0.78975	46.493	NaN	2.0379	0.85673	NaN	0.89872	0.63629	NaN	78.852	29.441	175040000	86933000	88112000	49990000	21334000	28656000	48377000	25254000	23123000	76678000	40345000	36333000
Q9NTX5-3;Q9NTX5-6;Q9NTX5-2;Q9NTX5;H0Y5L2	Q9NTX5-3;Q9NTX5-6;Q9NTX5-2;Q9NTX5;H0Y5L2	2;2;2;2;1	2;2;2;2;1	2;2;2;2;1	Ethylmalonyl-CoA decarboxylase	ECHDC1	24.859	226	226;284;301;307;255	0	3.4677	0.99339	0.78982	14.368	NaN	NaN	NaN	NaN	NaN	NaN	NaN	NaN	NaN	5294200	3324900	1969400	3522600	2220200	1302500	0	0	0	1771600	1104700	666890
Q15911-2;Q15911	Q15911-2;Q15911	1;1	1;1	1;1	Zinc finger homeobox protein 3	ZFHX3	306.66	2789	2789;3703	1	-2	1.0321	0.79293	25.205	NaN	NaN	NaN	NaN	NaN	NaN	NaN	NaN	NaN	59927000	29251000	30675000	35015000	15785000	19230000	0	0	0	24912000	13467000	11445000
J3KPY9;P58335-2;P58335-4;P58335;A0A0C4DG84;P58335-3	J3KPY9;P58335-2;P58335-4;P58335;A0A0C4DG84;P58335-3	4;4;4;4;2;2	4;4;4;4;2;2	4;4;4;4;2;2	Anthrax toxin receptor 2	ANTXR2	44.84	411	411;386;488;489;245;322	0	6.2154	1.3185	0.79368	17.772	NaN	1.9696	0.95049	NaN	0.95274	0.68707	NaN	37.409	19.525	155440000	66075000	89367000	26042000	11970000	14071000	66302000	23349000	42953000	63098000	30755000	32342000
Q9UPR3	Q9UPR3	1	1	1	Protein SMG5	SMG5	113.93	1016	1016	1	-2	1.1794	0.79387	19.728	NaN	NaN	NaN	NaN	NaN	NaN	NaN	NaN	NaN	55128000	28110000	27018000	27069000	14255000	12814000	10781000	6075700	4705700	17278000	7779400	9498300
A0A088AWP5;Q8WUY3-4;Q8WUY3;Q8WUY3-2;Q8WUY3-3;H7BZH9;E9PDC2;X6R9J3	A0A088AWP5;Q8WUY3-4;Q8WUY3;Q8WUY3-2;Q8WUY3-3;H7BZH9;E9PDC2	7;7;7;7;7;6;6;1	7;7;7;7;7;6;6;1	7;7;7;7;7;6;6;1	Protein prune homolog 2	PRUNE2	337.6	3062	3062;3055;3088;3089;3092;2384;2730;298	0	15.258	1.0228	0.79449	3.2253	0.75804	2.0074	1.0228	0.63841	0.98471	0.79449	24.373	8.3524	3.2253	25958000	11346000	14612000	10025000	5463000	4561900	11103000	3508400	7594600	4830000	2374400	2455600
A2A2D0;P16949;P16949-2;E5RGX5;Q93045;Q93045-2	A2A2D0;P16949;P16949-2	3;3;3;1;1;1	3;3;3;1;1;1	3;3;3;1;1;1	Stathmin	STMN1	9.7931	85	85;149;174;168;179;187	0	7.5706	1.007	0.79552	9.1996	1.0635	NaN	1.0175	0.87045	NaN	0.75096	4.2186	NaN	15.198	184860000	76436000	108420000	86786000	42263000	44523000	41585000	6997900	34587000	56485000	27176000	29309000
Q07954;Q6PJ72;H0YJI8;H0YJ88	Q07954	29;2;1;1	29;2;1;1	29;2;1;1	Prolow-density lipoprotein receptor-related protein 1;Low-density lipoprotein receptor-related protein 1 85 kDa subunit;Low-density lipoprotein receptor-related protein 1 515 kDa subunit;Low-density lipoprotein receptor-related protein 1 intracellular domain	LRP1	504.6	4544	4544;439;139;183	0	71.568	1.3433	0.79603	22.693	0.76599	1.9462	0.99469	0.64099	0.81057	0.73657	35.576	28.832	20.789	549630000	239460000	310170000	91898000	46673000	45226000	212450000	71654000	140800000	245280000	121130000	124140000
Q8IXB1-2;Q8IXB1;Q71S60;A0A087WXH7;E7EP04;Q8IXB1-3	Q8IXB1-2;Q8IXB1	4;4;1;1;1;1	4;4;1;1;1;1	4;4;1;1;1;1	DnaJ homolog subfamily C member 10	DNAJC10	86.135	747	747;793;177;177;275;332	0	9.6799	1.4545	0.79613	23.68	NaN	1.7862	1.1971	NaN	0.79613	0.92192	NaN	26.457	24.922	45214000	18917000	26297000	2420300	1453300	967030	21008000	7400000	13608000	21786000	10064000	11722000
Q9H1E3-2;Q9H1E3	Q9H1E3-2;Q9H1E3	2;2	2;2	2;2	Nuclear ubiquitous casein and cyclin-dependent kinase substrate 1	NUCKS1	22.775	203	203;243	0	3.3283	1.0955	0.7969	64.646	NaN	NaN	NaN	NaN	NaN	NaN	NaN	NaN	NaN	133290000	54342000	78951000	40533000	18588000	21945000	34619000	4675500	29944000	58141000	31079000	27062000
Q5T447;Q5T447-2	Q5T447;Q5T447-2	2;1	2;1	2;1	E3 ubiquitin-protein ligase HECTD3	HECTD3	97.112	861	861;471	0.0046868	1.8135	0.89315	0.79769	31.394	NaN	NaN	NaN	NaN	NaN	NaN	NaN	NaN	NaN	33256000	16919000	16336000	12580000	6965500	5614100	4842600	2443400	2399200	15833000	7510500	8322700
CON__P13647;P13647;H0YI76;F8VV57;F8VU69	CON__P13647;P13647	8;8;3;1;1	3;3;1;1;1	2;2;1;0;0	Keratin, type II cytoskeletal 5	KRT5	62.378	590	590;590;201;132;147	0	6.7301	1.0795	0.79784	116.67	1.1907	NaN	NaN	0.99226	NaN	NaN	164.04	NaN	NaN	77597000	32762000	44835000	54571000	20651000	33920000	0	0	0	23026000	12111000	10915000
Q5T6V5;Q5T6V7	Q5T6V5;Q5T6V7	2;1	2;1	2;1	UPF0553 protein C9orf64	C9orf64	39.028	341	341;200	0	5.1428	1.3327	0.79846	28.51	NaN	NaN	NaN	NaN	NaN	NaN	NaN	NaN	NaN	10969000	3058300	7911000	0	0	0	9293100	2116200	7176900	1676200	942070	734100
Q9BUJ2-2;Q9BUJ2;A0A0A0MRA5;B7Z4B8;Q9BUJ2-3;Q9BUJ2-4;M0QYZ0;M0R3F1;M0R203;M0QZV6;M0R0K8;M0R247;A0A087X1I2;M0QYI8	Q9BUJ2-2;Q9BUJ2;A0A0A0MRA5;B7Z4B8;Q9BUJ2-3;Q9BUJ2-4;M0QYZ0;M0R3F1	6;6;5;5;5;5;3;3;2;2;2;1;1;1	6;6;5;5;5;5;3;3;2;2;2;1;1;1	6;6;5;5;5;5;3;3;2;2;2;1;1;1	Heterogeneous nuclear ribonucleoprotein U-like protein 1	HNRNPUL1	90.291	804	804;856;766;767;752;756;371;641;81;118;158;105;122;172	0	11.269	0.97772	0.79866	15.573	0.93945	2.4162	1.3785	0.77545	1.1385	1.0218	8.4904	73.64	6.3064	85037000	25512000	59525000	17241000	6235400	11006000	40939000	9155300	31783000	26857000	10121000	16735000
P04181	P04181	6	6	3	Ornithine aminotransferase, mitochondrial;Ornithine aminotransferase, hepatic form;Ornithine aminotransferase, renal form	OAT	48.534	439	439	0	13.742	1.2719	0.79925	8.619	0.97578	1.9076	1.112	0.8076	0.7694	0.83025	22.352	12.294	9.6141	130580000	60132000	70450000	53120000	30381000	22739000	39087000	11708000	27380000	38375000	18044000	20331000
Q9Y263;E5RIM3;H0YC16;H0YBW4	Q9Y263;E5RIM3	4;3;1;1	4;3;1;1	4;3;1;1	Phospholipase A-2-activating protein	PLAA	87.156	795	795;609;136;290	0	8.502	1.4317	0.8035	4.5803	NaN	NaN	NaN	NaN	NaN	NaN	NaN	NaN	NaN	21425000	6412000	15013000	0	0	0	11819000	3295300	8523900	9606100	3116600	6489500
Q5QPP9;Q5QPP3;Q5QPP4;Q14376-2;Q14376	Q5QPP9;Q5QPP3;Q5QPP4;Q14376-2;Q14376	2;2;2;2;2	2;2;2;2;2	2;2;2;2;2	UDP-glucose 4-epimerase	GALE	11.995	108	108;227;239;274;348	0	5.0713	1.0607	0.8036	9.6415	NaN	NaN	NaN	NaN	NaN	NaN	NaN	NaN	NaN	29014000	12165000	16849000	11876000	5416900	6458700	9699200	3294800	6404400	7438800	3453000	3985800
Q9UBB4-2;Q9UBB4;B1AHE3;B1AHE4;A0A1W2PQD2	Q9UBB4-2;Q9UBB4	3;3;1;1;1	3;3;1;1;1	3;3;1;1;1	Ataxin-10	ATXN10	46.286	411	411;475;126;197;395	0	22.743	1.0312	0.80473	68.55	NaN	NaN	1.0312	NaN	NaN	0.80473	NaN	NaN	68.55	15543000	5473700	10069000	0	0	0	3798000	0	3798000	11745000	5473700	6270900
H0YDN9;A0A0D9SF70;G5E9L0;Q8N6H7-3;Q8N6H7-2;Q8N6H7;E9PMU9;E9PQP3	H0YDN9;A0A0D9SF70;G5E9L0;Q8N6H7-3;Q8N6H7-2;Q8N6H7;E9PMU9;E9PQP3	2;2;2;2;2;2;1;1	2;2;2;2;2;2;1;1	2;2;2;2;2;2;1;1	ADP-ribosylation factor GTPase-activating protein 2	ARFGAP2	25.691	237	237;385;493;252;414;521;156;274	0.00050454	2.767	1.0492	0.80754	35.413	NaN	NaN	1.0492	NaN	NaN	0.80754	NaN	NaN	18.56	14602000	6437100	8165200	2861200	1846900	1014300	3343700	1010500	2333200	8397400	3579600	4817700
O75381-2;O75381	O75381-2;O75381	1;1	1;1	1;1	Peroxisomal membrane protein PEX14	PEX14	36.701	334	334;377	0	3.6659	1.0734	0.8076	11.359	NaN	NaN	NaN	NaN	NaN	NaN	NaN	NaN	NaN	28822000	12247000	16575000	9014100	4313700	4700500	8918400	2715700	6202700	10890000	5217400	5672200
A0A0A0MS70;H0Y4G9;A0A0A0MST0;Q99836-5;Q99836;Q99836-6;Q99836-3	A0A0A0MS70;H0Y4G9;A0A0A0MST0;Q99836-5;Q99836;Q99836-6;Q99836-3	2;2;2;2;2;2;1	2;2;2;2;2;2;1	2;2;2;2;2;2;1	Myeloid differentiation primary response protein MyD88	MYD88	34.58	309	309;316;317;275;296;304;191	0	4.4446	1.6754	0.80802	37.629	NaN	1.6754	NaN	NaN	0.80802	NaN	NaN	37.629	NaN	12666000	4320200	8345400	0	0	0	12666000	4320200	8345400	0	0	0
B1ANR0;Q13310-2;Q13310;Q13310-3;H0Y5F5;H0YCC8;H0YEU6;P0CB38	B1ANR0;Q13310-2;Q13310;Q13310-3;H0Y5F5	7;7;7;7;5;2;1;1	2;2;2;2;2;1;1;1	2;2;2;2;2;1;1;1	Polyadenylate-binding protein;Polyadenylate-binding protein 4	PABPC4	67.97	615	615;631;644;660;550;197;249;370	0	3.1928	1.3691	0.80829	40.321	1.1123	NaN	NaN	0.9408	NaN	NaN	51.347	NaN	NaN	61371000	27540000	33831000	33101000	15662000	17439000	12636000	4728500	7907000	15634000	7149800	8484500
D6RGI3;D6RER5;Q9NVA2;Q9NVA2-2;D6RDU5;D6RDP1;D6R9Y6;H0Y961;H0Y9G8	D6RGI3;D6RER5;Q9NVA2;Q9NVA2-2;D6RDU5	10;10;10;10;8;4;4;4;2	10;10;10;10;8;4;4;4;2	6;6;6;6;4;3;3;2;2	Septin-11	2021-09-11	49.005	425	425;432;429;439;372;126;136;160;82	0	22.649	1.2765	0.80862	19.079	1.1156	2.0157	1.3198	0.89198	0.82795	0.96569	15.915	21.657	24.732	578040000	264260000	313780000	239340000	114830000	124510000	146000000	53297000	92700000	192710000	96132000	96576000
A6NNN6;E7ETA6;Q15154-2;Q15154	A6NNN6;E7ETA6;Q15154-2;Q15154	1;1;1;1	1;1;1;1	1;1;1;1	Pericentriolar material 1 protein	PCM1	210.13	1860	1860;2016;1969;2024	0	3.238	0.9961	0.81036	182.15	NaN	NaN	NaN	NaN	NaN	NaN	NaN	NaN	NaN	23418000	20943000	2474600	20372000	19757000	615010	1407900	466550	941320	1638100	719870	918250
P02751-3;P02751;P02751-17;P02751-6;P02751-5;P02751-14;P02751-8;P02751-7;P02751-15;P02751-9;P02751-11;P02751-10;P02751-4;P02751-13;P02751-12;H0Y7Z1;P02751-16;P02751-2;H0Y4K8	P02751-3;P02751;P02751-17;P02751-6;P02751-5;P02751-14;P02751-8;P02751-7;P02751-15;P02751-9;P02751-11;P02751-10;P02751-4;P02751-13;P02751-12	44;44;43;42;42;42;42;42;42;41;41;40;39;38;35;16;11;9;3	44;44;43;42;42;42;42;42;42;41;41;40;39;38;35;16;11;9;3	44;44;43;42;42;42;42;42;42;41;41;40;39;38;35;16;11;9;3	Fibronectin;Anastellin;Ugl-Y1;Ugl-Y2;Ugl-Y3	FN1	259.21	2355	2355;2386;2330;2184;2211;2265;2296;2446;2477;2240;2386;2176;2031;2267;2008;1103;657;642;241	0	251.83	1.3367	0.81044	26.857	0.7789	1.9451	1.1085	0.6363	0.81881	0.82399	15.069	35.252	20.77	3424600000	1579400000	1845200000	1238400000	693760000	544660000	1064000000	386740000	677260000	1122200000	498940000	623280000
J3KR97;Q9BTW9-5;Q9BTW9;Q9BTW9-4	J3KR97;Q9BTW9-5;Q9BTW9;Q9BTW9-4	2;2;2;2	2;2;2;2	2;2;2;2	Tubulin-specific chaperone D	TBCD	136.55	1230	1230;757;1192;1248	0	6.8779	1.3459	0.81163	20.163	NaN	NaN	NaN	NaN	NaN	NaN	NaN	NaN	NaN	13311000	5022000	8288800	0	0	0	7980300	2592500	5387800	5330500	2429500	2901000
F5H157;Q15286	F5H157;Q15286	1;1	1;1	1;1	Ras-related protein Rab-35	RAB35	21.214	185	185;201	0	4.0562	1.25	0.8118	39.245	NaN	2.0339	1.0169	NaN	0.9298	0.77588	NaN	47.525	6.4004	36357000	12504000	23852000	3474200	1176500	2297700	18740000	4419900	14320000	14142000	6907800	7234400
CON__Q3SZV7	CON__Q3SZV7	4	4	4			52.295	460	460	0	34.478	1.0812	0.81313	28.501	0.9696	1.8279	1.0812	0.81611	0.75195	0.81313	44.244	23.118	25.798	333910000	166840000	167070000	114610000	68780000	45831000	108260000	40199000	68064000	111040000	57865000	53176000
P54802	P54802	2	2	2	Alpha-N-acetylglucosaminidase;Alpha-N-acetylglucosaminidase 82 kDa form;Alpha-N-acetylglucosaminidase 77 kDa form	NAGLU	82.265	743	743	0.00049164	2.5396	1.7231	0.81345	47.417	NaN	1.7231	NaN	NaN	0.81345	NaN	NaN	47.417	NaN	18036000	6263200	11773000	0	0	0	18036000	6263200	11773000	0	0	0
Q9Y6H1;Q5T1J5	Q9Y6H1;Q5T1J5	1;1	1;1	1;1	Coiled-coil-helix-coiled-coil-helix domain-containing protein 2;Putative coiled-coil-helix-coiled-coil-helix domain-containing protein CHCHD2P9, mitochondrial	CHCHD2;CHCHD2P9	15.512	151	151;151	0	6.9996	1.0832	0.81366	15.934	NaN	NaN	NaN	NaN	NaN	NaN	NaN	NaN	NaN	34762000	14643000	20120000	16656000	6522400	10134000	6920900	1790900	5130000	11185000	6329700	4855500
J3QSV6;O76021;O76021-2;I3L234;I3L3C4;I3L3U9	J3QSV6;O76021;O76021-2	4;4;2;1;1;1	4;4;2;1;1;1	4;4;2;1;1;1	Ribosomal L1 domain-containing protein 1	RSL1D1	48.208	430	430;490;270;98;158;296	0	5.0928	1.1428	0.81392	83.907	NaN	2.8828	1.9493	NaN	1.3947	1.4905	NaN	112.54	85.559	48997000	14245000	34752000	8894300	5456300	3438000	22120000	4096800	18023000	17983000	4691800	13291000
H0YIE8;Q9BRX9	H0YIE8;Q9BRX9	1;1	1;1	1;1	WD repeat domain-containing protein 83	WDR83	23.413	211	211;315	1	-2	1.4397	0.81596	8.6416	NaN	NaN	NaN	NaN	NaN	NaN	NaN	NaN	NaN	55100000	25205000	29895000	0	0	0	18308000	5924300	12384000	36792000	19281000	17512000
Q16576;Q16576-2;Q5JP01;E9PC52;C9J7L0;Q5JNZ6	Q16576;Q16576-2;Q5JP01;E9PC52	3;3;2;2;1;1	3;3;2;2;1;1	3;3;2;2;1;1	Histone-binding protein RBBP7	RBBP7	47.82	425	425;469;285;416;67;85	0	3.704	1.1246	0.816	61.115	0.98356	1.9554	NaN	0.81557	0.816	NaN	17.891	78.652	NaN	68378000	29755000	38622000	33770000	16743000	17027000	34608000	13012000	21596000	0	0	0
O43747;O43747-2;H3BR36;H3BUN9;H3BNR4	O43747;O43747-2	5;5;1;1;1	5;5;1;1;1	5;5;1;1;1	AP-1 complex subunit gamma-1	AP1G1	91.35	822	822;825;187;208;236	0	7.7516	1.3515	0.81611	18.253	NaN	2.1787	0.9154	NaN	0.89848	0.7016	NaN	12.56	27.786	102080000	36743000	65332000	0	0	0	69162000	19959000	49203000	32914000	16785000	16129000
Q9UGP8;A6PVC9	Q9UGP8	4;1	4;1	4;1	Translocation protein SEC63 homolog	SEC63	87.996	760	760;161	0	10.689	1.0955	0.8189	38.911	NaN	2.6609	1.2036	NaN	1.2122	0.90036	NaN	15.597	13.411	34801000	13933000	20868000	5309400	2970700	2338800	15513000	3962700	11550000	13979000	6999800	6979100
J3KNW4;A0A0A0MSG2;Q14192;F8WDA8;U3KQT4;Q14192-2	J3KNW4;A0A0A0MSG2;Q14192	8;8;8;1;1;1	8;8;8;1;1;1	8;8;8;1;1;1	Four and a half LIM domains protein 2	FHL2	44.205	389	389;395;279;54;65;151	0	36.449	1.1611	0.81941	23.569	1.0644	2.0829	1.1921	0.85373	0.82064	0.86251	21.889	60.072	23.082	387940000	162020000	225920000	177030000	81089000	95941000	91585000	30931000	60655000	119320000	50002000	69322000
D6RC82;D6RFZ2;J3KN75;Q0IIM8-2;Q0IIM8-3;Q0IIM8	D6RC82;D6RFZ2;J3KN75;Q0IIM8-2;Q0IIM8-3;Q0IIM8	1;1;1;1;1;1	1;1;1;1;1;1	1;1;1;1;1;1	TBC1 domain family member 8B	TBC1D8B	2.5429	22	22;419;1114;630;632;1120	0.0098232	1.4631	1.0259	0.81948	52.644	NaN	NaN	NaN	NaN	NaN	NaN	NaN	NaN	NaN	35695000	16533000	19161000	23324000	10296000	13028000	4171100	2527800	1643300	8199600	3710100	4489600
A0A0U1RQV4;Q13464	A0A0U1RQV4;Q13464	3;3	2;2	2;2	Rho-associated protein kinase 1	ROCK1	133.07	1137	1137;1354	0	9.4812	1.2726	0.81981	37.634	NaN	NaN	NaN	NaN	NaN	NaN	NaN	NaN	NaN	8515000	2746500	5768400	0	0	0	3713700	354970	3358800	4801200	2391600	2409700
Q13618-3;Q13618-2;Q13618	Q13618-3;Q13618-2;Q13618	1;1;1	1;1;1	1;1;1	Cullin-3	CUL3	81.092	702	702;744;768	0	2.9756	1.2923	0.82002	2.5545	NaN	NaN	NaN	NaN	NaN	NaN	NaN	NaN	NaN	7871300	3807700	4063600	0	0	0	5031200	2382500	2648700	2840100	1425200	1414900
P35579;P35579-2;Q5BKV1;B1AH99;E7ERA5;A0A0C4DFM8;A1L2Z2;P11055	P35579;P35579-2	83;50;7;5;2;2;1;1	83;50;7;5;2;2;1;1	68;38;5;4;0;0;0;0	Myosin-9	MYH9	226.53	1960	1960;1382;218;103;187;508;638;1940	0	323.31	1.1377	0.82035	24.242	0.70818	2.2323	1.1212	0.58469	0.91718	0.82768	25.145	31.562	12.72	13170000000	5652600000	7517300000	2721200000	1596500000	1124600000	5289600000	1598600000	3691000000	5159200000	2457400000	2701700000
H3BQS3;H3BU11;H3BNL6;Q6P996-3	H3BQS3;H3BU11;H3BNL6;Q6P996-3	1;1;1;1	1;1;1;1	1;1;1;1		PDXDC1	2.7931	24	24;120;271;697	1	-2	1.2578	0.82155	28.246	NaN	NaN	NaN	NaN	NaN	NaN	NaN	NaN	NaN	371560000	161050000	210510000	179670000	82719000	96954000	82047000	31735000	50311000	109840000	46592000	63245000
Q8WTS6;D6RJA0	Q8WTS6;D6RJA0	2;1	2;1	2;1	Histone-lysine N-methyltransferase SETD7	SETD7	40.72	366	366;362	0.00049261	2.5635	1.0616	0.82246	17.525	1.0636	NaN	NaN	0.8693	NaN	NaN	9.6922	NaN	NaN	39183000	20140000	19043000	18406000	10019000	8386200	10252000	4873200	5378700	10526000	5247400	5278500
P46939;P46939-2;P46939-4;Q5T097;A0A0D9SG57;A0A0A0MSM3;P46939-3	P46939;P46939-2	17;17;7;3;1;1;1	17;17;7;3;1;1;1	17;17;7;3;1;1;1	Utrophin	UTRN	394.46	3433	3433;3438;1347;988;150;154;624	0	28.656	1.0963	0.82254	16.721	0.39762	1.7651	1.0963	0.33635	0.79825	0.82254	30.4	139.65	20.612	186050000	96389000	89657000	8861500	7059200	1802300	89071000	48484000	40587000	88113000	40846000	47268000
A0A087X2H1;Q9ULT8;H0YJP0;H0YJ72;A0A087WVU6;G3V4V5	A0A087X2H1;Q9ULT8;H0YJP0	3;3;2;1;1;1	3;3;2;1;1;1	3;3;2;1;1;1	E3 ubiquitin-protein ligase HECTD1	HECTD1	289.63	2614	2614;2610;1465;122;212;926	0	4.4364	1.3657	0.8228	21.49	NaN	2.0163	1.026	NaN	0.98712	0.80208	NaN	29.905	7.7613	20466000	7725700	12740000	0	0	0	11661000	3711200	7949300	8805200	4014600	4790600
A0A0J9YWL0;Q9Y4K1	A0A0J9YWL0;Q9Y4K1	3;3	3;3	3;3	Absent in melanoma 1 protein	AIM1	231.71	2131	2131;1723	0	5.764	1.3222	0.82295	40.317	NaN	NaN	1.4687	NaN	NaN	1.1639	NaN	NaN	16.7	26913000	11441000	15472000	3355600	2158400	1197300	16440000	6082500	10358000	7116600	3199800	3916800
K7EJE8;K7EKE6;P36776-3;P36776-2;P36776;K7ER27;K7ERR6	K7EJE8;K7EKE6;P36776-3;P36776-2;P36776	7;7;6;6;6;1;1	7;7;6;6;6;1;1	7;7;6;6;6;1;1	Lon protease homolog, mitochondrial	LONP1	93.296	829	829;845;763;895;959;242;264	0	26.562	1.1847	0.82393	13.234	0.93052	2.2156	1.5958	0.78052	1.2846	1.2007	30.996	23.86	20.156	68313000	25154000	43159000	22241000	10050000	12191000	29294000	8423000	20871000	16778000	6680600	10097000
B3KVN2;P49354-2;P49354;E9PPM9;H0YCW1;E9PQP6	B3KVN2;P49354-2;P49354;E9PPM9;H0YCW1;E9PQP6	2;2;2;1;1;1	2;2;2;1;1;1	2;2;2;1;1;1	Protein farnesyltransferase/geranylgeranyltransferase type-1 subunit alpha	FNTA	27.443	228	228;312;379;60;196;249	0	4.8205	1.5226	0.82415	34.022	NaN	1.8611	1.1885	NaN	0.95147	0.90471	NaN	20.317	47.208	24124000	8872900	15251000	2788000	1691300	1096700	8856100	2378500	6477500	12479000	4803000	7676400
E9PE82;P16219	E9PE82;P16219	3;3	3;3	3;3	Short-chain specific acyl-CoA dehydrogenase, mitochondrial	ACADS	44.012	408	408;412	0	4.4949	1.0089	0.82501	19.878	NaN	NaN	NaN	NaN	NaN	NaN	NaN	NaN	NaN	23289000	9961500	13328000	15548000	7657600	7890700	3799000	651080	3148000	3942100	1652800	2289300
K7EMZ3;K7ENZ2;K7EKG9;Q14CW9;Q14CW9-2	K7EMZ3;K7ENZ2;K7EKG9;Q14CW9;Q14CW9-2	1;1;1;1;1	1;1;1;1;1	1;1;1;1;1	SAGA-associated factor 11;Ataxin-7-like protein 3	ATXN7L3	15.689	139	139;147;308;347;354	1	-2	1.0491	0.82616	12.965	NaN	NaN	NaN	NaN	NaN	NaN	NaN	NaN	NaN	20710000	9777400	10933000	11577000	5926700	5650200	0	0	0	9133300	3850700	5282700
Q12931-2;Q12931;I3L239;I3L0K7	Q12931-2;Q12931	3;3;1;1	3;3;1;1	3;3;1;1	Heat shock protein 75 kDa, mitochondrial	TRAP1	74.267	651	651;704;215;495	0	9.0575	1.0113	0.82659	27.787	NaN	NaN	1.1404	NaN	NaN	0.87099	NaN	NaN	39.064	23160000	12019000	11141000	10585000	5565400	5019900	0	0	0	12575000	6453800	6121000
A0A087WY71;E9PFW3;Q96CW1-2;Q96CW1;C9JJ47;C9JGT8;C9JJD3;H7C4C3;C9JPV8	A0A087WY71;E9PFW3;Q96CW1-2;Q96CW1;C9JJ47	6;6;6;6;4;2;1;1;1	6;6;6;6;4;2;1;1;1	4;4;4;4;2;0;0;1;0	AP-2 complex subunit mu	AP2M1	49.526	434	434;460;433;435;252;195;113;122;136	0	10.144	1.1852	0.82731	49.494	NaN	2.7196	1.0783	NaN	1.1793	0.79824	NaN	69.135	37.748	120870000	50920000	69951000	0	0	0	63676000	22757000	40919000	57195000	28163000	29032000
P05976-2;P05976;P08590	P05976-2;P05976;P08590	1;1;1	1;1;1	1;1;1	Myosin light chain 1/3, skeletal muscle isoform;Myosin light chain 3	MYL1;MYL3	16.684	150	150;194;195	0.0026738	1.997	1.0238	0.82754	0.062593	NaN	NaN	NaN	NaN	NaN	NaN	NaN	NaN	NaN	41212000	18453000	22759000	20034000	9533700	10501000	0	0	0	21178000	8919200	12259000
P51659;E7EWE5;P51659-3;P51659-2;E7ER27;G5E9S2;E7ET17;E7EPL9	P51659;E7EWE5;P51659-3;P51659-2;E7ER27;G5E9S2;E7ET17;E7EPL9	12;11;11;11;9;7;7;6	12;11;11;11;9;7;7;6	12;11;11;11;9;7;7;6	Peroxisomal multifunctional enzyme type 2;(3R)-hydroxyacyl-CoA dehydrogenase;Enoyl-CoA hydratase 2	HSD17B4	79.685	736	736;712;718;761;500;596;599;474	0	25.631	1.1088	0.8277	13.135	0.85173	2.2644	1.1088	0.69356	0.9528	0.8277	11.669	19.798	8.8247	294170000	129970000	164200000	105080000	54748000	50329000	78815000	25215000	53600000	110280000	50004000	60274000
P98160	P98160	13	13	13	Basement membrane-specific heparan sulfate proteoglycan core protein;Endorepellin;LG3 peptide	HSPG2	468.83	4391	4391	0	30.565	1.0886	0.82846	38.938	NaN	1.9974	0.86543	NaN	0.82846	0.65345	NaN	57.416	26.481	128800000	51263000	77541000	6682500	3222500	3460000	61126000	23320000	37805000	60996000	24720000	36276000
P84157-2;P84157-3;P84157;Q6ZR64;K7EQX8;K7EPS4	P84157-2;P84157-3;P84157;Q6ZR64	6;5;5;3;2;1	6;5;5;3;2;1	6;5;5;3;2;1	Matrix-remodeling-associated protein 7	MXRA7	17.493	170	170;177;204;213;15;22	0	129.43	1.107	0.82995	5.134	1.0378	2.691	1.107	0.83145	1.0857	0.81071	3.8939	15.384	2.3379	474750000	190850000	283900000	107380000	51884000	55498000	173200000	47455000	125740000	194170000	91512000	102660000
Q99536;Q99536-3;Q99536-2;K7ERT7;K7ENX2;K7EM19;K7ESA3;K7EJM4;K7ER81	Q99536;Q99536-3;Q99536-2	14;11;8;6;5;5;4;1;1	14;11;8;6;5;5;4;1;1	14;11;8;6;5;5;4;1;1	Synaptic vesicle membrane protein VAT-1 homolog	VAT1	41.92	393	393;325;259;146;151;154;125;30;92	0	289.72	1.1391	0.83035	10.754	0.94415	2.5414	1.1269	0.76493	1.0583	0.83351	9.3581	9.9461	11.213	2949300000	1187500000	1761700000	782070000	393150000	388920000	1116300000	310300000	805980000	1050900000	484060000	566850000
A0A1B0GV73;E7ESW5;F8W9U9;A0A087WW76;Q5T5U3-3;Q5T5U3	A0A1B0GV73;E7ESW5;F8W9U9;A0A087WW76;Q5T5U3-3;Q5T5U3	2;1;1;1;1;1	2;1;1;1;1;1	2;1;1;1;1;1	Rho GTPase-activating protein 21	ARHGAP21	136.28	1217	1217;1131;1165;1406;1164;1957	1	-2	1.0242	0.83126	3.9321	NaN	NaN	NaN	NaN	NaN	NaN	NaN	NaN	NaN	5554600	2969200	2585500	2058600	1119300	939330	0	0	0	3496000	1849900	1646100
A0A087WXS7;O43681	A0A087WXS7;O43681	3;3	3;3	3;3	ATPase ASNA1	ASNA1	37.119	331	331;348	0	5.207	1.2062	0.83158	28.86	0.7869	1.8906	1.2062	0.66597	0.83158	0.89616	17.462	28.86	20.181	72124000	30635000	41488000	28900000	14268000	14631000	21346000	7428100	13918000	21877000	8939100	12938000
O75369-2;O75369-9;O75369;O75369-8;O75369-6;O75369-3;E7EN95;O75369-7;O75369-5;O75369-4;H7C5L4;A0A0A0MT44;A0A0C4DGA1	O75369-2;O75369-9;O75369;O75369-8;O75369-6;O75369-3;E7EN95;O75369-7;O75369-5;O75369-4	80;80;80;79;77;77;74;74;63;63;5;4;2	71;71;71;70;68;68;70;70;56;56;4;4;2	71;71;71;70;68;68;70;70;56;56;4;4;2	Filamin-B	FLNB	275.66	2578	2578;2591;2602;2633;2537;2561;2409;2422;2146;2150;135;195;72	0	263.37	1.1509	0.83199	17.993	0.74607	2.103	1.1077	0.6208	0.8746	0.83316	13.527	23.402	9.5239	4165900000	1831900000	2334100000	1018100000	557720000	460390000	1308400000	430410000	877970000	1839400000	843740000	995690000
A0A0U1RQF0;P49327;A0A0U1RRG3	A0A0U1RQF0;P49327	14;14;1	14;14;1	14;14;1	Fatty acid synthase;[Acyl-carrier-protein] S-acetyltransferase;[Acyl-carrier-protein] S-malonyltransferase;3-oxoacyl-[acyl-carrier-protein] synthase;3-oxoacyl-[acyl-carrier-protein] reductase;3-hydroxyacyl-[acyl-carrier-protein] dehydratase;Enoyl-[acyl-carrier-protein] reductase;Oleoyl-[acyl-carrier-protein] hydrolase	FASN	273.2	2509	2509;2511;150	0	43.6	1.4901	0.83242	22.855	0.83467	2.5327	1.0302	0.70025	1.1829	0.76855	14.976	37.303	11.753	116690000	45851000	70841000	4923200	2382100	2541100	63998000	22804000	41194000	47771000	20665000	27106000
Q9Y696	Q9Y696	14	14	14	Chloride intracellular channel protein 4	CLIC4	28.772	253	253	0	251.27	1.1786	0.83273	19.371	0.85624	2.038	1.1709	0.72113	0.83806	0.87381	13.998	14.019	16.271	3448200000	1570200000	1877900000	1171000000	637400000	533600000	1048000000	353650000	694310000	1229200000	579190000	650010000
K7ERP4;A0A087X2I2;A0A087WT12;P36969-2;P36969;K7EKX7;R4GNE4;K7ENB4;K7EJ20;A0A0A0MTT1;A0A087X247	K7ERP4;A0A087X2I2;A0A087WT12;P36969-2;P36969;K7EKX7;R4GNE4;K7ENB4;K7EJ20;A0A0A0MTT1	4;4;4;4;4;3;3;3;3;2;1	4;4;4;4;4;3;3;3;3;2;1	4;4;4;4;4;3;3;3;3;2;1	Glutathione peroxidase;Phospholipid hydroperoxide glutathione peroxidase, mitochondrial	GPX4	17.629	155	155;196;233;170;197;175;179;180;242;166;134	0	6.3494	1.4966	0.83284	43.07	1.4887	1.7486	NaN	1.2187	0.69134	NaN	33.669	30.469	NaN	124030000	45755000	78271000	67612000	25788000	41824000	43225000	15136000	28089000	13189000	4830900	8358600
Q09666;E9PQE3;E9PJZ0;E9PKR9;E9PJC6;E9PLK4	Q09666	202;2;2;2;2;2	202;2;2;2;2;2	199;0;0;0;0;0	Neuroblast differentiation-associated protein AHNAK	AHNAK	629.09	5890	5890;85;121;123;131;144	0	323.31	1.2441	0.83383	16.36	0.88637	2.0236	1.244	0.71833	0.83577	0.91224	12.611	24.116	10.951	74570000000	33838000000	40733000000	32446000000	17244000000	15202000000	19850000000	6601100000	13249000000	22274000000	9992600000	12282000000
CON__ENSEMBL:ENSBTAP00000024146;P01023;P20742-2;P20742	CON__ENSEMBL:ENSBTAP00000024146	30;3;1;1	30;3;1;1	30;3;1;1			164.34	1477	1477;1474;1268;1482	0	85.404	1.163	0.83389	14.009	1.0985	1.6253	1.1121	0.90711	0.68275	0.83669	16.816	26.485	11.649	2152600000	935260000	1217300000	779990000	373820000	406180000	710140000	256140000	453990000	662450000	305310000	357140000
Q13177;H0YCG5	Q13177	6;2	6;2	4;0	Serine/threonine-protein kinase PAK 2;PAK-2p27;PAK-2p34	PAK2	58.042	524	524;244	0	16.12	1.2344	0.83464	25.071	1.011	1.9061	1.2344	0.84371	0.79356	0.94218	20.054	63.8	28.434	224500000	93619000	130880000	79361000	38441000	40920000	74073000	27616000	46457000	71067000	27563000	43504000
P21291;E9PND2;E9PP21;E9PS42	P21291;E9PND2;E9PP21;E9PS42	6;5;5;4	6;5;5;4	6;5;5;4	Cysteine and glycine-rich protein 1	CSRP1	20.567	193	193;153;160;153	0	42.266	1.2509	0.83488	7.2147	0.99872	2.0657	1.2509	0.83443	0.83488	0.9254	10.164	7.2147	7.791	571420000	253060000	318360000	227570000	118040000	109530000	147230000	42658000	104570000	196630000	92364000	104260000
C9J0G0;Q99424	C9J0G0;Q99424	2;2	2;2	2;2	Acyl-coenzyme A oxidase;Peroxisomal acyl-coenzyme A oxidase 2	ACOX2	75.141	667	667;681	0.00049925	2.6539	1.2748	0.83528	42.465	NaN	NaN	NaN	NaN	NaN	NaN	NaN	NaN	NaN	7078800	2655100	4423700	0	0	0	3458300	848100	2610200	3620500	1807000	1813500
R4GMU1;O95479	R4GMU1;O95479	7;7	7;7	7;7	GDH/6PGL endoplasmic bifunctional protein;Glucose 1-dehydrogenase;6-phosphogluconolactonase	H6PD	90.172	802	802;791	0	15.611	1.3037	0.83538	25.312	1.1543	2.0124	1.2151	0.96795	0.81006	0.89616	13.435	31.485	27.237	254210000	110540000	143670000	56167000	24498000	31669000	104620000	34596000	70021000	93428000	51448000	41980000
A0A087X2D8;O60271-4;O60271-2;O60271;O60271-9;O60271-5;O60271-3;D6RHI8;H0YBE9;H0YBS5	A0A087X2D8;O60271-4;O60271-2;O60271;O60271-9;O60271-5;O60271-3	13;13;13;13;11;9;9;1;1;1	13;13;13;13;11;9;9;1;1;1	13;13;13;13;11;9;9;1;1;1	C-Jun-amino-terminal kinase-interacting protein 4	SPAG9	145.17	1312	1312;1307;1311;1321;1177;931;945;156;174;250	0	37.016	1.1609	0.83539	6.3908	0.95263	2.016	1.1838	0.81869	0.84219	0.87459	6.856	33.068	11.865	159370000	60067000	99308000	34834000	14808000	20027000	51679000	14481000	37198000	72862000	30778000	42084000
P14618-2;H3BTN5;H3BR70	P14618-2;H3BTN5;H3BR70	32;28;21	3;3;3	3;3;3	Pyruvate kinase PKM;Pyruvate kinase	PKM	58.061	531	531;485;366	0	5.2038	1.0556	0.83662	198.12	1.0556	0.75249	0.40573	0.83662	0.34386	0.30449	245.19	148.37	212.82	507510000	215140000	292380000	212880000	101670000	111210000	141360000	44356000	97001000	153280000	69111000	84165000
O75306-2;O75306	O75306-2;O75306	3;3	3;3	3;3	NADH dehydrogenase [ubiquinone] iron-sulfur protein 2, mitochondrial	NDUFS2	51.851	457	457;463	0	5.3763	1.3028	0.83679	50.574	NaN	NaN	NaN	NaN	NaN	NaN	NaN	NaN	NaN	10189000	3161800	7027300	0	0	0	3418500	353160	3065300	6770600	2808700	3962000
Q06330;D6R946;D6R927;Q06330-5;Q06330-4;Q06330-6;Q06330-7;D6REP3;D6RF98;D6RIV8;D6RAT2;D6RIZ8;D6R9X3;D6R9K5;D6REC2;H0Y8R3;D6RB37;D6RBQ8;D6RA45;D6RCM1;Q06330-3;Q06330-2	Q06330;D6R946;D6R927;Q06330-5;Q06330-4;Q06330-6;Q06330-7	3;2;2;2;2;2;2;1;1;1;1;1;1;1;1;1;1;1;1;1;1;1	3;2;2;2;2;2;2;1;1;1;1;1;1;1;1;1;1;1;1;1;1;1	3;2;2;2;2;2;2;1;1;1;1;1;1;1;1;1;1;1;1;1;1;1	Recombining binding protein suppressor of hairless	RBPJ	55.637	500	500;178;382;465;485;486;487;48;49;53;94;97;107;110;113;135;143;157;189;229;411;425	0	5.9002	1.2981	0.83698	19.706	1.0601	2.0209	1.1702	0.87078	0.87196	0.86865	21.08	36.001	14.455	127080000	57641000	69435000	67937000	32685000	35252000	29436000	10234000	19202000	29703000	14722000	14981000
P06756-3;P06756-2;P06756;H7BZG1	P06756-3;P06756-2;P06756	11;11;11;2	11;11;11;2	11;11;11;2	Integrin alpha-V;Integrin alpha-V heavy chain;Integrin alpha-V light chain	ITGAV	111.13	1002	1002;1012;1048;136	0	27.417	1.3014	0.83878	43.703	1.0103	1.8137	1.0821	0.83847	0.82758	0.83878	22.928	59.452	37.56	266610000	117900000	148710000	47897000	21698000	26200000	113380000	47689000	65689000	105330000	48515000	56819000
Q16401-2;Q16401;F2Z3J2	Q16401-2;Q16401	3;3;1	3;3;1	3;3;1	26S proteasome non-ATPase regulatory subunit 5	PSMD5	51.311	461	461;504;72	0	15.32	1.1297	0.83888	15.606	NaN	2.344	1.0159	NaN	0.95107	0.77698	NaN	21.1	10.839	54834000	22245000	32589000	9932200	4439500	5492600	29139000	8920000	20219000	15763000	8886000	6876700
F2Z2T0;H0Y4Z8;Q3YEC7-4;Q3YEC7-5;Q3YEC7-6;Q3YEC7-3;Q3YEC7;Q3YEC7-2	F2Z2T0;H0Y4Z8;Q3YEC7-4;Q3YEC7-5;Q3YEC7-6;Q3YEC7-3;Q3YEC7;Q3YEC7-2	1;1;1;1;1;1;1;1	1;1;1;1;1;1;1;1	1;1;1;1;1;1;1;1	Rab-like protein 6	RABL6	53.859	484	484;730;257;258;314;520;729;730	1	-2	1.0933	0.83913	28.036	NaN	NaN	NaN	NaN	NaN	NaN	NaN	NaN	NaN	37546000	13924000	23622000	20986000	6896400	14089000	0	0	0	16560000	7027200	9532900
Q13509;A0A0B4J269;Q13509-2;G3V2A3;G3V5W4;G3V2R8;G3V3R4;G3V2N6;CON__ENSEMBL:ENSBTAP00000025008;Q9H4B7;G3V3J6;G3V3W7	Q13509;A0A0B4J269;Q13509-2	18;17;15;5;3;3;3;3;3;3;1;1	8;7;6;1;2;2;2;2;1;1;1;1	5;4;3;1;2;2;2;2;0;0;1;1	Tubulin beta-3 chain	TUBB3	50.432	450	450;797;378;189;97;118;148;164;536;451;55;87	0	64.094	1.1978	0.83947	24.372	0.96058	2.0251	1.1978	0.78184	0.82963	0.87799	10.101	36.825	23.142	2473800000	1050100000	1423800000	994560000	461900000	532670000	659410000	211120000	448290000	819870000	377050000	442820000
A0A075B730;A0A087X1U6;P58107	A0A075B730;A0A087X1U6;P58107	5;5;5	1;1;1	1;1;1	Epiplakin	EPPK1	553.12	5063	5063;5088;5090	0	12.203	1.5247	0.83965	18.204	NaN	NaN	NaN	NaN	NaN	NaN	NaN	NaN	NaN	90628000	35998000	54629000	0	0	0	52652000	15357000	37295000	37976000	20642000	17334000
P53582;H0Y955;H0Y9L0;D6RF24;H0Y903	P53582;H0Y955	4;2;1;1;1	4;2;1;1;1	4;2;1;1;1	Methionine aminopeptidase 1	METAP1	43.215	386	386;170;44;48;116	0	8.8274	1.3878	0.83994	32.286	1.3149	1.7875	1.3762	1.0994	0.74982	1.0279	10.12	26.489	28.563	72497000	30048000	42449000	28820000	12220000	16600000	21615000	8056100	13559000	22062000	9771600	12291000
Q14165;F5H1S8;F5GX14;H0YG07	Q14165;F5H1S8;F5GX14	4;3;2;1	4;3;2;1	4;3;2;1	Malectin	MLEC	32.233	292	292;146;217;173	0	8.659	1.5187	0.84037	19.951	NaN	2.3433	1.1446	NaN	0.95353	0.83932	NaN	8.5891	27.309	66184000	26565000	39619000	0	0	0	29869000	8847300	21022000	36314000	17718000	18597000
Q13813;Q13813-2;A0A0D9SGF6;A0A0D9SFF6;A0A1B0GTB7;A0A1B0GUH3;A0A0D9SFH4	Q13813;Q13813-2;A0A0D9SGF6	84;83;82;2;1;1;1	1;1;1;0;0;0;0	1;1;1;0;0;0;0	Spectrin alpha chain, non-erythrocytic 1	SPTAN1	284.54	2472	2472;2477;2498;153;22;51;68	1	-2	1.5451	0.84081	6.868	NaN	NaN	NaN	NaN	NaN	NaN	NaN	NaN	NaN	60653000	26413000	34240000	14039000	7727000	6311700	24105000	8327300	15778000	22509000	10359000	12150000
Q9Y3B8-3;H0YG54;H0YGR4;F5GYG5;Q9Y3B8-2;Q9Y3B8	Q9Y3B8-3;H0YG54;H0YGR4;F5GYG5;Q9Y3B8-2;Q9Y3B8	2;1;1;1;1;1	2;1;1;1;1;1	2;1;1;1;1;1	Oligoribonuclease, mitochondrial	REXO2	23.754	205	205;188;192;222;199;237	0.0004787	2.3622	1.4522	0.84107	17.599	NaN	NaN	NaN	NaN	NaN	NaN	NaN	NaN	NaN	67892000	26686000	41207000	24268000	11575000	12693000	20560000	5896300	14664000	23064000	9214100	13850000
P09493-9;H0YL52;Q6ZN40;P09493-3;P09493;P09493-7;P09493-4;P09493-10;H0YKP3;H0YKX5;H0YKZ6;A0A087WTJ7	P09493-9;H0YL52;Q6ZN40;P09493-3;P09493;P09493-7;P09493-4;P09493-10;H0YKP3	9;8;8;8;8;7;7;7;5;4;1;1	2;1;1;2;1;1;1;1;1;0;1;1	1;1;0;1;1;0;1;1;1;0;1;1	Tropomyosin alpha-1 chain	TPM1	32.736	284	284;265;326;284;284;284;284;284;157;142;70;106	0.0026478	1.9373	1.0786	0.84371	25.079	1.3146	NaN	NaN	1.0736	NaN	NaN	9.0029	NaN	NaN	96323000	43093000	53231000	44346000	18875000	25471000	21634000	10543000	11090000	30343000	13674000	16669000
F5GXX5;P61803;F5H895;A0A0B4J239	F5GXX5;P61803;F5H895;A0A0B4J239	2;2;1;1	2;2;1;1	2;2;1;1	Dolichyl-diphosphooligosaccharide--protein glycosyltransferase subunit DAD1	DAD1	9.5541	85	85;113;65;78	0	3.0298	1.4938	0.84394	21.351	NaN	2.5131	1.0743	NaN	1.0417	0.79789	NaN	25.382	3.5505	125770000	44941000	80827000	0	0	0	68295000	20047000	48248000	57473000	24894000	32579000
F5GZS6;J3KPF3;P08195-2;P08195-3;P08195;P08195-4;H0YFX4;F5H867;F5H0E2;F5GZI0;H0YFS2	F5GZS6;J3KPF3;P08195-2;P08195-3;P08195;P08195-4	4;4;4;4;4;4;1;1;1;1;1	4;4;4;4;4;4;1;1;1;1;1	3;3;3;3;3;3;1;1;1;1;1	4F2 cell-surface antigen heavy chain	SLC3A2	64.872	599	599;631;529;568;630;661;122;135;145;175;247	0.0013921	2.1763	1.0574	0.84419	60.194	NaN	NaN	0.59467	NaN	NaN	0.46315	NaN	NaN	37.848	56422000	23061000	33361000	35777000	13474000	22303000	10648000	3288700	7359100	9997100	6298300	3698800
A0A0D9SFB1;A0A0U1RQP1;A0A0D9SFE4;Q05193-5;Q05193-3;Q05193-2;Q05193;A0A1B0GU67;A0A1B0GUX5	A0A0D9SFB1;A0A0U1RQP1;A0A0D9SFE4;Q05193-5;Q05193-3;Q05193-2;Q05193;A0A1B0GU67;A0A1B0GUX5	4;4;4;4;4;4;4;3;2	3;3;3;3;3;3;3;2;1	3;3;3;3;3;3;3;2;1	Dynamin-1	DNM1	94.016	835	835;856;864;851;851;864;864;356;320	0	5.12	1.0841	0.84432	25.665	0.97944	NaN	NaN	0.80767	NaN	NaN	30.698	NaN	NaN	86805000	44864000	41942000	41748000	22236000	19512000	2056500	895150	1161300	43001000	21733000	21268000
A0A0A0MRM8;Q9UM54-6;A0A0D9SGC1;E7EW20;Q9UM54-5;Q9UM54-2;Q9UM54-4;Q9UM54-1;Q9UM54;Q5JVM0	A0A0A0MRM8;Q9UM54-6;A0A0D9SGC1;E7EW20;Q9UM54-5;Q9UM54-2;Q9UM54-4;Q9UM54-1;Q9UM54	9;9;8;8;8;8;8;8;8;1	9;9;8;8;8;8;8;8;8;1	9;9;8;8;8;8;8;8;8;1	Unconventional myosin-VI	MYO6	145.01	1253	1253;1285;1294;1295;1253;1262;1285;1285;1294;174	0	23.537	1.8181	0.84485	21.159	NaN	1.8692	0.93394	NaN	0.87004	0.74025	NaN	17.609	21.499	50399000	19434000	30965000	0	0	0	31926000	10025000	21900000	18473000	9408200	9065000
A0A087WZT3;Q9H3K6	A0A087WZT3;Q9H3K6	1;1	1;1	1;1	BolA-like protein 2	BOLA2	16.932	152	152;86	1	-2	1.0547	0.84496	11.378	NaN	NaN	NaN	NaN	NaN	NaN	NaN	NaN	NaN	16643000	9970000	6672600	11908000	7711900	4195800	0	0	0	4735000	2258100	2476900
Q02790;F5H120	Q02790	4;1	4;1	4;1	Peptidyl-prolyl cis-trans isomerase FKBP4;Peptidyl-prolyl cis-trans isomerase FKBP4, N-terminally processed	FKBP4	51.804	459	459;51	0	7.2077	1.273	0.84558	26.968	1.0859	1.812	1.0651	0.90621	0.8716	0.84558	31.252	37.834	15.389	56652000	24252000	32401000	17952000	9659500	8292100	24695000	7804000	16891000	14006000	6788100	7218100
H0YMT9	H0YMT9	10	1	1	Annexin	ANXA2	14.469	133	133	0	3.2811	1.1125	0.84572	40.977	NaN	NaN	NaN	NaN	NaN	NaN	NaN	NaN	NaN	79983000	34775000	45208000	37772000	16201000	21571000	13829000	6397900	7431500	28382000	12176000	16206000
H3BM63;H3BV87;Q9UH62	H3BM63;H3BV87;Q9UH62	1;1;1	1;1;1	1;1;1	Armadillo repeat-containing X-linked protein 3	ARMCX3	6.7664	63	63;94;379	0	3.956	1.2968	0.84728	23.328	NaN	NaN	NaN	NaN	NaN	NaN	NaN	NaN	NaN	6173500	2536900	3636600	0	0	0	3557300	763250	2794100	2616200	1773700	842530
Q8NFQ8	Q8NFQ8	2	2	2	Torsin-1A-interacting protein 2	TOR1AIP2	51.263	470	470	0	5.7094	1.25	0.84731	8.3553	0.8874	2.1993	NaN	0.74412	1.0053	NaN	7.7739	3.1161	NaN	34531000	14886000	19644000	11829000	6560800	5268400	14693000	4258500	10435000	8008000	4067200	3940800
H3BTL1;Q9GZQ8;A6NCE7	H3BTL1;Q9GZQ8;A6NCE7	1;1;1	1;1;1	1;1;1	Microtubule-associated proteins 1A/1B light chain 3B;Microtubule-associated proteins 1A/1B light chain 3 beta 2	MAP1LC3B;MAP1LC3B2	9.0115	75	75;125;125	0.0018527	2.1682	1.1369	0.84736	35.261	NaN	NaN	NaN	NaN	NaN	NaN	NaN	NaN	NaN	22693000	8660400	14033000	6093800	3788500	2305300	9699800	1806800	7893000	6899600	3065100	3834500
Q01995;H0YCU9;E9PJ32	Q01995;H0YCU9	9;8;3	9;8;3	9;8;3	Transgelin	TAGLN	22.611	201	201;151;91	0	20.433	1.2488	0.84804	6.9259	1.0563	1.5955	1.2485	0.84804	0.65706	0.90907	9.5894	10.981	4.6352	1262600000	550400000	712230000	592970000	273900000	319070000	257030000	90368000	166670000	412630000	186130000	226500000
P07814;V9GYZ6	P07814;V9GYZ6	21;15	21;15	21;15	Bifunctional glutamate/proline--tRNA ligase;Glutamate--tRNA ligase;Proline--tRNA ligase	EPRS	170.59	1512	1512;968	0	62.97	1.1431	0.84835	20.312	0.71888	2.3412	1.1072	0.59503	0.97413	0.82965	24.718	25.683	10.612	837260000	366380000	470880000	229040000	127060000	101980000	290860000	90481000	200380000	317370000	148840000	168520000
B8ZZU8;I3L0M9;Q15370;Q15370-2;A0A0B4J296	B8ZZU8;I3L0M9;Q15370;Q15370-2;A0A0B4J296	2;2;2;2;1	2;2;2;2;1	2;2;2;2;1	Transcription elongation factor B polypeptide 2	TCEB2	12.527	113	113;140;118;161;66	0	5.9639	1.1804	0.84926	22.729	1.1804	2.017	1.286	0.96725	0.82483	0.94593	4.3324	55.15	37.974	251450000	113670000	137780000	89672000	38736000	50936000	70601000	31903000	38698000	91172000	43029000	48143000
Q02952;Q02952-3;Q02952-2	Q02952;Q02952-3;Q02952-2	63;61;61	63;61;61	63;61;61	A-kinase anchor protein 12	AKAP12	191.48	1782	1782;1677;1684	0	323.31	1.1693	0.84969	16.69	0.996	2.1343	1.1611	0.80285	0.88597	0.85922	23.91	24.049	14.924	6270500000	2651500000	3619000000	2313400000	1128400000	1185000000	1722000000	528800000	1193200000	2235100000	994250000	1240900000
A0A1W2PRA7;A0A1W2PRJ1;A0A1W2PNY8;J3KQ16;S4R2X4;A0A0A0MRC3;A0A1W2PQ53;A0A1W2PPS2;D5MRH1;A0A1W2PS97;A0A0A0MSE6;A0A1W2PNG1;A0A1W2PNY7;A0A1W2PPH9;A0A1W2PQK5;A0A1W2PNQ3;A0A1W2PSD3;A0A1W2PQU4;A0A1W2PPQ3;A0A1W2PQ61;A0A1W2PP94;A0A1W2PNH9;H0Y382;A0A1W2PRE5;H0Y379;Q5SVK0;A0A1W2PRX6;A0A1W2PQ93;A0A1W2PP26;H0Y5Z6;B7ZMF5;A0A1W2PRG5;Q5SVJ7;A0A1W2PR56;A0A1W2PP06;A0A1W2PPY5;A0A1W2PNW6;Q5SVK5;A0A1W2PNY9;A0A0A0MRR0…	A0A1W2PRA7;A0A1W2PRJ1;A0A1W2PNY8;J3KQ16;S4R2X4;A0A0A0MRC3;A0A1W2PQ53;A0A1W2PPS2;D5MRH1;A0A1W2PS97;A0A0A0MSE6;A0A1W2PNG1;A0A1W2PNY7;A0A1W2PPH9;A0A1W2PQK5;A0A1W2PNQ3;A0A1W2PSD3;A0A1W2PQU4;A0A1W2PPQ3;A0A1W2PQ61;A0A1W2PP94;A0A1W2PNH9;H0Y382;A0A1W2PRE5;H0Y379;Q5SVK0;A0A1W2PRX6;A0A1W2PQ93;A0A1W2PP26;H0Y5Z6;B7ZMF5;A0A1W2PRG5;Q5SVJ7;A0A1W2PR56;A0A1W2PP06;A0A1W2PPY5;A0A1W2PNW6;Q5SVK5;A0A1W2PNY9;A0A0A0MRR0…	2;2;2;2;2;2;2;2;2;2;2;2;2;2;2;2;2;2;2;2;2;2;2;2;2;2;2;2;2;2;2;2;2;2;2;2;2;2;2;2;2;2;2;2;2;2;2;2;2;2;2;2;2;2;2;1;1;1;1;1	2;2;2;2;2;2;2;2;2;2;2;2;2;2;2;2;2;2;2;2;2;2;2;2;2;2;2;2;2;2;2;2;2;2;2;2;2;2;2;2;2;2;2;2;2;2;2;2;2;2;2;2;2;2;2;1;1;1;1;1	2;2;2;2;2;2;2;2;2;2;2;2;2;2;2;2;2;2;2;2;2;2;2;2;2;2;2;2;2;2;2;2;2;2;2;2;2;2;2;2;2;2;2;2;2;2;2;2;2;2;2;2;2;2;2;1;1;1;1;1	Calcium-activated potassium channel subunit alpha-1	KCNMA1	107.91	964	964;977;1020;1040;1043;1071;1115;1122;1128;1142;1142;1146;1161;1175;1177;1177;1178;1178;1178;1181;1181;1181;1182;1185;1192;1195;1196;1197;1198;1207;1208;1208;1209;1212;1223;1230;1230;1232;1233;1233;1234;1234;1235;1236;1238;1239;1242;1246;1288;1178;1207;1219;1236;1239;1240;190;208;575;583;1119	0.0084236	1.5491	1.3329	0.85026	12.881	NaN	NaN	NaN	NaN	NaN	NaN	NaN	NaN	NaN	25460000	12105000	13355000	0	0	0	3488900	1144400	2344600	21971000	10961000	11010000
A0A0D9SFB3;A0A0D9SG12;A0A0D9SF53;O00571-2;O00571;O15523-2;O15523;A0A0J9YVQ7;O15523-3;C9J081;A0A087WVZ1;C9J8G5;A0A0J9YYH6;H0Y960;D6RCM4;Q9NQI0-3;Q9NQI0-2;Q9NQI0-4;Q9NQI0	A0A0D9SFB3;A0A0D9SG12;A0A0D9SF53;O00571-2;O00571;O15523-2;O15523	11;11;11;11;11;8;8;4;4;3;2;2;1;1;1;1;1;1;1	10;10;10;10;10;7;7;4;4;3;2;2;1;1;1;1;1;1;1	10;10;10;10;10;7;7;4;4;3;2;2;1;1;1;1;1;1;1	ATP-dependent RNA helicase DDX3X;ATP-dependent RNA helicase DDX3Y	DDX3X;DDX3Y	70.839	640	640;647;733;646;662;657;660;164;291;250;138;224;164;305;518;575;690;704;724	0	15.581	1.1536	0.8503	37.05	0.8996	2.0482	1.2469	0.75578	0.97519	0.91952	38.081	33.331	11.743	295960000	132260000	163710000	139370000	74388000	64980000	75137000	22063000	53074000	81457000	35805000	45652000
A0A0J9YXC7;P48059;P48059-4;P48059-2;P48059-5;P48059-3;C9JF46;P0CW19-2;A0A0M3HER1	A0A0J9YXC7;P48059;P48059-4;P48059-2;P48059-5;P48059-3;C9JF46;P0CW19-2	3;3;3;3;3;3;2;2;1	3;3;3;3;3;3;2;2;1	3;3;3;3;3;3;2;2;1	LIM and senescent cell antigen-like-containing domain protein 1	LIMS1	45.724	398	398;325;329;337;362;387;176;248;209	0	7.2364	1.0175	0.85051	54.202	1.0175	NaN	0.80053	0.85051	NaN	0.59871	7.3784	NaN	86.757	54366000	27378000	26989000	29915000	15703000	14211000	0	0	0	24452000	11675000	12777000
P62879;C9JIS1;C9JXA5;E7EP32;C9JZN1;P62879-2	P62879;C9JIS1;C9JXA5;E7EP32;C9JZN1;P62879-2	4;3;3;3;2;2	2;2;2;1;1;1	2;2;2;1;1;1	Guanine nucleotide-binding protein G(I)/G(S)/G(T) subunit beta-2	GNB2	37.331	340	340;232;251;296;152;240	0	11.304	1.1592	0.85138	9.8458	1.0648	NaN	1.1766	0.88442	NaN	0.85872	14.988	NaN	15.342	193630000	80424000	113200000	81022000	38836000	42187000	45326000	12623000	32703000	67279000	28965000	38314000
P49755;G3V2K7	P49755	4;1	4;1	4;1	Transmembrane emp24 domain-containing protein 10	TMED10	24.976	219	219;153	0	11.86	1.3081	0.85174	16.858	0.91611	2.4834	1.0611	0.74195	1.0218	0.7799	34.02	7.699	27.55	409970000	153940000	256030000	60045000	29611000	30434000	168150000	44508000	123650000	181770000	79825000	101950000
Q5GLZ8-3;Q5GLZ8-2;Q5GLZ8;Q5GLZ8-6;H0Y6K7;D6RCL5;Q5GLZ8-4;Q5GLZ8-5	Q5GLZ8-3;Q5GLZ8-2;Q5GLZ8;Q5GLZ8-6	16;16;16;15;4;1;1;1	16;16;16;15;4;1;1;1	16;16;16;15;4;1;1;1	Probable E3 ubiquitin-protein ligase HERC4	HERC4	109.58	979	979;1049;1057;947;399;240;110;117	0	34.783	1.3003	0.85283	16.298	1.4432	2.3256	0.84571	1.2155	0.92031	0.62947	76.184	10.879	22.606	498180000	192050000	306130000	45329000	22325000	23004000	243130000	74210000	168920000	209720000	95516000	114210000
P43307;C9J3L8;C9J5W0;E9PAL7;C9IZQ1;P43307-2;C9JBX5;C9JY01	P43307;C9J3L8;C9J5W0;E9PAL7;C9IZQ1;P43307-2;C9JBX5	6;5;5;5;5;4;3;1	6;5;5;5;5;4;3;1	6;5;5;5;5;4;3;1	Translocon-associated protein subunit alpha	SSR1	32.235	286	286;265;266;291;298;259;218;103	0	32.265	1.2976	0.85295	18.092	0.85283	2.5458	0.99675	0.68662	1.1843	0.75276	21.561	33.1	10.593	265830000	113370000	152470000	84341000	46922000	37419000	91563000	22744000	68819000	89927000	43700000	46228000
A6NGP5;H3BMV3;Q9H910;Q9H910-3;H3BMM8;B4E1P3;H3BMT0;H3BTV5;H3BU16;Q9H910-2	A6NGP5;H3BMV3;Q9H910;Q9H910-3;H3BMM8;B4E1P3;H3BMT0;H3BTV5;H3BU16;Q9H910-2	2;2;2;2;1;1;1;1;1;1	2;2;2;2;1;1;1;1;1;1	2;2;2;2;1;1;1;1;1;1	Hematological and neurological expressed 1-like protein	HN1L	18.906	178	178;190;190;218;70;98;115;116;167;174	0	4.4325	1.0275	0.85331	64.198	1.0275	NaN	NaN	0.85331	NaN	NaN	64.198	NaN	NaN	25604000	10303000	15301000	25604000	10303000	15301000	0	0	0	0	0	0
CON__P08779;P08779;K7ENW6	CON__P08779;P08779	6;6;2	3;3;1	3;3;1	Keratin, type I cytoskeletal 16	KRT16	51.267	473	473;473;162	0	4.8635	1.076	0.85421	94.37	NaN	NaN	1.076	NaN	NaN	0.85421	NaN	NaN	94.37	7509600	3347300	4162300	0	0	0	0	0	0	7509600	3347300	4162300
Q9NR12;Q9NR12-2;D6RH06;Q9NR12-5;Q9NR12-6;Q9NR12-4;D6RF83;H7BYK4;Q9NR12-3	Q9NR12;Q9NR12-2	5;4;2;2;2;2;1;1;1	5;4;2;2;2;2;1;1;1	5;4;2;2;2;2;1;1;1	PDZ and LIM domain protein 7	PDLIM7	49.844	457	457;423;287;191;222;287;173;195;153	0	8.8487	1.2359	0.85446	19.942	0.77623	2.8741	1.1971	0.65618	1.2821	0.91061	26.399	77.329	32.618	67542000	34433000	33108000	27430000	16197000	11233000	19464000	8096900	11367000	20647000	10139000	10508000
Q53EV4-2;Q53EV4	Q53EV4-2;Q53EV4	1;1	1;1	1;1	Leucine-rich repeat-containing protein 23	LRRC23	36.08	312	312;343	1	-2	1.1493	0.85568	26.365	NaN	NaN	NaN	NaN	NaN	NaN	NaN	NaN	NaN	35415000	16033000	19382000	11607000	6512500	5094300	11663000	3929300	7734100	12145000	5591100	6553600
B4DJV2;O75390;A0A0C4DGI3;F8VTT8;F8W4S1;F8W642;F8VZK9;F8VX07;F8VRP1;F8VX68;H0YIC4;F8VWQ5;F8VPF9;F8VPA1;F8W1S4;H0YH82;F8W0J2;F8VRI6;F8VU34;F8VR34	B4DJV2;O75390;A0A0C4DGI3;F8VTT8;F8W4S1	6;6;5;3;3;2;2;2;2;2;2;2;2;2;2;2;1;1;1;1	6;6;5;3;3;2;2;2;2;2;2;2;2;2;2;2;1;1;1;1	5;5;5;2;2;2;2;2;2;2;2;1;2;2;2;2;0;1;0;0	Citrate synthase;Citrate synthase, mitochondrial	CS	50.431	453	453;466;400;149;178;66;80;114;117;120;123;132;140;144;157;190;75;140;142;146	0	26.985	1.1835	0.85601	9.418	0.97507	2.4634	1.1662	0.78997	1.0017	0.86004	5.4579	21.102	9.181	568480000	240750000	327740000	169860000	84840000	85024000	225140000	82277000	142860000	173480000	73632000	99851000
P98179	P98179	2	2	2	RNA-binding protein 3	RBM3	17.17	157	157	0	7.4746	1.436	0.85654	20.038	NaN	NaN	1.2358	NaN	NaN	0.94215	NaN	NaN	27.25	49294000	20238000	29057000	0	0	0	19091000	6665300	12426000	30203000	13572000	16631000
P49588;P49588-2;H3BPK7	P49588;P49588-2	14;14;4	14;14;4	14;14;4	Alanine--tRNA ligase, cytoplasmic	AARS	106.81	968	968;992;280	0	30.348	1.1486	0.85711	42.245	0.91223	2.3307	1.1793	0.71295	1.0297	0.89152	12.374	56.696	15.585	481380000	206730000	274650000	176610000	94757000	81851000	144350000	41967000	102380000	160420000	70004000	90417000
O60547-2;O60547	O60547-2;O60547	2;2	2;2	2;2	GDP-mannose 4,6 dehydratase	GMDS	39.053	342	342;372	0.0018459	2.1433	1.1626	0.85789	6.7274	NaN	NaN	1.1951	NaN	NaN	0.8973	NaN	NaN	6.3523	32924000	17000000	15924000	11151000	6262400	4888500	0	0	0	21773000	10738000	11035000
F5H8E3	F5H8E3	1	1	1		KLRG1	9.4214	80	80	1	-2	1.3257	0.85822	31.684	NaN	NaN	NaN	NaN	NaN	NaN	NaN	NaN	NaN	91974000	41508000	50466000	40634000	19551000	21083000	19289000	8517800	10771000	32052000	13439000	18612000
Q8TAT6;Q8TAT6-2;A0A0D9SFI9;I3L4U9;I3L283;I3L3I1	Q8TAT6;Q8TAT6-2	6;6;2;2;1;1	6;6;2;2;1;1	6;6;2;2;1;1	Nuclear protein localization protein 4 homolog	NPLOC4	68.119	608	608;617;134;135;110;182	0	12.607	1.1081	0.85824	7.1382	1.0105	2.1235	0.63486	0.81352	0.90268	0.48672	49.723	33.94	89.857	99634000	44934000	54700000	47161000	24833000	22328000	25806000	6999900	18806000	26667000	13101000	13566000
F2Z2Q7;Q5T1N2;Q5T1N1-2;Q5T1N1-3;Q5T1N1-4;Q5T1N1	F2Z2Q7;Q5T1N2;Q5T1N1-2;Q5T1N1-3;Q5T1N1-4;Q5T1N1	1;1;1;1;1;1	1;1;1;1;1;1	1;1;1;1;1;1	Protein AKNAD1	AKNAD1	62.96	569	569;722;415;652;761;836	1	-2	1.2201	0.85848	23.829	NaN	NaN	NaN	NaN	NaN	NaN	NaN	NaN	NaN	157910000	71331000	86575000	75545000	35280000	40265000	43916000	18170000	25746000	38445000	17880000	20565000
Q86W92-4;Q86W92;Q86W92-3;Q86W92-2;F5GZP6;H0YGH8;H0YFE4;A0A0A0MTP2;Q86W92-5	Q86W92-4;Q86W92;Q86W92-3;Q86W92-2;F5GZP6	5;5;4;4;3;1;1;1;1	5;5;4;4;3;1;1;1;1	5;5;4;4;3;1;1;1;1	Liprin-beta-1	PPFIBP1	110.3	980	980;1011;858;1005;744;205;242;281;170	0	7.2594	0.95585	0.86012	26.383	NaN	NaN	0.91565	NaN	NaN	0.71354	NaN	NaN	27.471	7851100	3119700	4731300	0	0	0	1921700	741240	1180500	5929400	2378500	3550900
H7C3F5;O75175-3;O75175-2;O75175;H0Y5X7;H7C148	H7C3F5;O75175-3;O75175-2;O75175;H0Y5X7;H7C148	2;2;2;2;1;1	2;2;2;2;1;1	2;2;2;2;1;1	CCR4-NOT transcription complex subunit 3	CNOT3	58.866	571	571;571;609;753;288;375	0	4.3974	1.735	0.86029	31.035	NaN	1.8918	NaN	NaN	0.9148	NaN	NaN	8.6884	NaN	13309000	4959400	8349400	3726700	2258900	1467800	9582100	2700500	6881600	0	0	0
A0A0A0MTS2;P06744;P06744-2;K7EQ48;A0A0J9YXP8;A0A0J9YX90;A0A0J9YYH3;K7EPY4;K7EP41;K7ELR7;K7ENA0;CON__Q3ZBD7;K7EIL4;K7ERK8;K7ERC6;K7ESF4	A0A0A0MTS2;P06744;P06744-2;K7EQ48;A0A0J9YXP8;A0A0J9YX90;A0A0J9YYH3;K7EPY4	10;10;10;9;6;6;6;5;4;3;3;3;2;2;2;1	10;10;10;9;6;6;6;5;4;3;3;3;2;2;2;1	10;10;10;9;6;6;6;5;4;3;3;3;2;2;2;1	Glucose-6-phosphate isomerase	GPI	64.824	573	573;558;569;474;268;279;283;166;159;146;162;557;110;133;161;209	0	99.857	1.0945	0.86047	9.7414	0.97778	2.2386	1.1027	0.80624	0.96441	0.80791	12.261	11.094	20.205	751830000	304850000	446970000	179900000	90999000	88904000	268630000	71359000	197270000	303300000	142500000	160800000
P21266;A0A0A0MTN3	P21266;A0A0A0MTN3	5;4	5;4	5;4	Glutathione S-transferase Mu 3	GSTM3	26.559	225	225;212	0	10.685	1.4539	0.86085	105.98	0.79542	2.9917	0.99397	0.63532	1.7519	0.76422	130.83	107.24	116.19	147030000	63916000	83113000	55108000	30333000	24776000	63133000	20137000	42996000	28788000	13446000	15342000
Q9Y6Y8;Q9Y6Y8-2;H7C0V8;H7C4C4;A0A0C4DH82	Q9Y6Y8;Q9Y6Y8-2	5;4;2;1;1	5;4;2;1;1	5;4;2;1;1	SEC23-interacting protein	SEC23IP	111.08	1000	1000;924;194;153;486	0	6.2415	1.1458	0.86117	45.661	NaN	2.0678	NaN	NaN	0.86117	NaN	NaN	63.938	NaN	21782000	9585700	12196000	8222800	4019200	4203600	12872000	5256500	7615000	687830	309960	377870
P53367;P53367-2;P53367-3	P53367;P53367-2	5;4;2	5;4;2	5;4;2	Arfaptin-1	ARFIP1	41.738	373	373;341;193	0	10.202	1.1013	0.86174	45.463	1.3101	NaN	NaN	1.0878	NaN	NaN	35.88	NaN	NaN	57126000	26034000	31091000	38418000	17039000	21379000	8001500	4454500	3547000	10706000	4540800	6165100
Q8WWQ0	Q8WWQ0	2	2	2	PH-interacting protein	PHIP	206.69	1821	1821	0.0077017	1.588	1.2952	0.86257	35.545	NaN	NaN	1.1551	NaN	NaN	0.86444	NaN	NaN	53.293	44734000	19884000	24850000	21024000	10859000	10165000	9065700	2201000	6864700	14644000	6824300	7819900
A0A0A0MTS5;A0A0A6YYF2;A0A0A0MSA0;Q16787-4;Q16787-1;Q16787-3;Q16787;K7EIP4	A0A0A0MTS5;A0A0A6YYF2;A0A0A0MSA0;Q16787-4;Q16787-1;Q16787-3;Q16787;K7EIP4	2;2;2;2;2;2;2;1	2;2;2;2;2;2;2;1	2;2;2;2;2;2;2;1	Laminin subunit alpha-3	LAMA3	184.02	1668	1668;1724;3277;1668;1724;3277;3333;1147	0.0026281	1.9207	1.2462	0.86299	21.293	1.2462	NaN	NaN	0.9991	NaN	NaN	42.004	NaN	NaN	723060000	278680000	444380000	356190000	134570000	221630000	173740000	63472000	110260000	193130000	80645000	112490000
Q9NSE4	Q9NSE4	13	13	13	Isoleucine--tRNA ligase, mitochondrial	IARS2	113.79	1012	1012	0	35.615	1.0976	0.86301	16.412	0.91425	2.4391	1.0941	0.76809	0.98872	0.83246	16.011	18.373	11.103	411880000	167520000	244360000	57629000	30885000	26745000	251910000	90995000	160910000	102350000	45640000	56707000
E7EPN9;Q9Y520-3;Q9Y520-6;Q9Y520-4;Q9Y520-5;Q9Y520;Q9Y520-7;Q9Y520-2;H7C5N8	E7EPN9;Q9Y520-3;Q9Y520-6;Q9Y520-4;Q9Y520-5;Q9Y520;Q9Y520-7;Q9Y520-2;H7C5N8	4;4;4;4;4;4;4;3;2	4;4;4;4;4;4;4;3;2	4;4;4;4;4;4;4;3;2	Protein PRRC2C	PRRC2C	308.77	2819	2819;2700;2752;2817;2849;2896;2898;2653;1300	0	8.9697	1.0954	0.8633	127.36	0.79935	2.778	1.5688	0.66397	1.1535	1.1733	119.17	210.16	6.2669	141640000	89918000	51724000	74218000	52782000	21435000	40602000	24937000	15665000	26823000	12199000	14624000
Q16134-3;Q16134	Q16134-3;Q16134	5;5	5;5	5;5	Electron transfer flavoprotein-ubiquinone oxidoreductase, mitochondrial	ETFDH	62.824	570	570;617	0	11.162	1.0933	0.86435	27.927	1.0284	3.9969	2.5914	0.86416	1.7274	1.9554	39.645	92.187	65.569	134500000	44115000	90383000	33954000	18362000	15592000	58415000	12210000	46206000	42129000	13544000	28585000
H0YCH5;H0Y3P2;D3DQV9;P78344-2;P78344;H0YEC5;H0YD77;H0YE44	H0YCH5;H0Y3P2;D3DQV9;P78344-2;P78344;H0YEC5;H0YD77	3;3;3;3;3;2;2;1	3;3;3;3;3;2;2;1	3;3;3;3;3;2;2;1	Eukaryotic translation initiation factor 4 gamma 2	EIF4G2	49.652	444	444;869;907;869;907;244;282;88	0	16.316	1.4775	0.86438	13.423	NaN	2.1924	0.99566	NaN	0.97303	0.76785	NaN	22.506	4.3396	41177000	16020000	25156000	0	0	0	20067000	5341600	14725000	21110000	10679000	10431000
O00743-2;O00743;O00743-3;Q5T1S7	O00743-2;O00743;O00743-3;Q5T1S7	2;2;2;1	2;2;2;1	2;2;2;1	Serine/threonine-protein phosphatase 6 catalytic subunit;Serine/threonine-protein phosphatase 6 catalytic subunit, N-terminally processed;Serine/threonine-protein phosphatase	PPP6C	32.532	283	283;305;342;125	0	3.043	1.2526	0.86549	8.4617	NaN	NaN	NaN	NaN	NaN	NaN	NaN	NaN	NaN	20793000	6257600	14536000	11997000	3756000	8241000	4879500	1198900	3680600	3916900	1302700	2614200
Q7KZF4;H7C597	Q7KZF4	28;8	28;8	28;8	Staphylococcal nuclease domain-containing protein 1	SND1	102	910	910;231	0	117.89	1.1739	0.86562	60.368	0.83422	2.2757	1.1466	0.67859	0.96591	0.86236	9.029	65.43	23.782	1682500000	743270000	939190000	451540000	248540000	203000000	696230000	259690000	436540000	534690000	235050000	299640000
E9PKG1;H7C2I1;Q99873-3;Q99873-2;Q99873-4;Q99873;E9PQ98;E9PIX6;A0A087X1W2;E9PNR9;H0YDE4;Q9NR22-2;Q9NR22	E9PKG1;H7C2I1;Q99873-3;Q99873-2;Q99873-4;Q99873;E9PQ98;E9PIX6;A0A087X1W2	3;3;3;3;3;3;2;2;2;1;1;1;1	3;3;3;3;3;3;2;2;2;1;1;1;1	3;3;3;3;3;3;2;2;2;1;1;1;1	Protein arginine N-methyltransferase 1	PRMT1	37.709	325	325;371;343;347;353;361;205;207;285;160;238;385;394	0	8.36	1.1519	0.86571	13.247	0.9173	3.0124	1.3471	0.7423	1.2654	1.0019	21.707	22.53	7.0288	148430000	61575000	86858000	58223000	28723000	29500000	47736000	13152000	34584000	42475000	19700000	22775000
P84085;C9J1Z8	P84085;C9J1Z8	6;5	2;1	2;1	ADP-ribosylation factor 5	ARF5	20.529	180	180;150	0	3.3714	2.0445	0.86607	18.221	NaN	2.3034	NaN	NaN	0.97683	NaN	NaN	17.02	NaN	57582000	22327000	35254000	0	0	0	37718000	12908000	24810000	19864000	9419500	10445000
Q9NYU2-2;Q9NYU2;H7BZG0	Q9NYU2-2;Q9NYU2	16;16;1	16;16;1	16;16;1	UDP-glucose:glycoprotein glucosyltransferase 1	UGGT1	174.97	1531	1531;1555;131	0	45.078	1.2381	0.86658	10.979	0.92529	2.5403	1.0508	0.75384	1.0561	0.7979	17.397	21.36	12.914	274060000	105110000	168950000	40140000	22553000	17588000	150330000	43477000	106850000	83590000	39079000	44511000
P12814;P12814-3;P12814-2;P12814-4;H9KV75;H7C5W8;G3V2N5;G3V2W4;H0YJW3;P35609-2;H0YJ11;P35609;G3V2X9;G3V5M4;G3V380	P12814;P12814-3;P12814-2;P12814-4;H9KV75	32;31;30;29;28;11;10;9;9;7;6;6;4;3;1	21;20;19;18;18;8;7;6;6;1;4;1;2;1;1	20;19;18;17;18;8;6;6;6;0;4;0;2;0;0	Alpha-actinin-1	ACTN1	103.06	892	892;914;887;930;822;297;260;238;251;894;207;894;144;126;72	0	82.705	1.3453	0.86712	24.693	0.81515	2.2299	1.2726	0.67152	0.92096	0.96385	12.609	32.39	21.406	1319700000	587110000	732620000	313400000	171860000	141540000	502550000	174850000	327700000	503770000	240390000	263380000
Q13247-3;Q13247;A0A0D9SEM4;Q08170	Q13247-3;Q13247;A0A0D9SEM4;Q08170	2;2;1;1	2;2;1;1	2;2;1;1	Serine/arginine-rich splicing factor 6;Serine/arginine-rich splicing factor 4	SRSF6;SRSF4	38.418	335	335;344;378;494	0.00095511	2.3485	1.1267	0.86722	80.348	0.9591	1.2765	1.403	0.76731	0.52736	1.0348	28.979	159.79	36.656	190060000	92030000	98029000	67086000	34639000	32446000	60773000	25675000	35098000	62200000	31716000	30484000
E5RK69;H0YC77	E5RK69	19;2	1;0	1;0	Annexin	ANXA6	51.776	460	460;91	0	7.2707	1.2032	0.86744	9.7566	NaN	NaN	NaN	NaN	NaN	NaN	NaN	NaN	NaN	56163000	25678000	30485000	19154000	11131000	8023000	16463000	5501600	10962000	20546000	9045800	11500000
P56192;P56192-2;F8VPL7;F8VS26;H0YHL6;F8W0M7;F8W0S4;F8VZZ9;H0YI94;H0YI27;F5H2V6;H0YIP0;H0YHV5	P56192;P56192-2	4;3;1;1;1;1;1;1;1;1;1;1;1	4;3;1;1;1;1;1;1;1;1;1;1;1	4;3;1;1;1;1;1;1;1;1;1;1;1	Methionine--tRNA ligase, cytoplasmic	MARS	101.11	900	900;546;60;71;81;95;110;114;119;124;140;219;233	0	14.511	2.0458	0.86872	16.933	NaN	2.0458	NaN	NaN	0.86872	NaN	NaN	16.933	NaN	22539000	9350200	13188000	0	0	0	22539000	9350200	13188000	0	0	0
A0A0A6YYA0;Q86XR7-2;Q9Y3B3-2;Q9Y3B3;G3V2Y2	A0A0A6YYA0;Q86XR7-2;Q9Y3B3-2;Q9Y3B3	3;3;3;3;1	3;3;3;3;1	3;3;3;3;1	Transmembrane emp24 domain-containing protein 7	TMED7-TICAM2;TMED7	21.233	188	188;404;188;224;81	0	8.7994	1.1839	0.86921	0.87045	0.82341	3.3701	1.1839	0.67445	1.3722	0.86921	7.1414	31.288	0.87045	155370000	70796000	84576000	49760000	32951000	16809000	48741000	11948000	36793000	56871000	25898000	30973000
O00487;C9JW37	O00487	3;1	3;1	3;1	26S proteasome non-ATPase regulatory subunit 14	PSMD14	34.577	310	310;84	0	8.8681	1.2518	0.86937	29.781	1.0913	3.0803	1.4334	0.88051	1.2734	1.0985	31.58	53.678	18.077	146030000	57856000	88174000	60668000	26123000	34546000	42947000	13033000	29914000	42416000	18701000	23715000
P46063;F5H2L2;F8WA66;F8WD97;F5H4P4;F5H3W0	P46063	11;3;3;3;1;1	11;3;3;3;1;1	11;3;3;3;1;1	ATP-dependent DNA helicase Q1	RECQL	73.457	649	649;131;199;211;96;106	0	18.179	1.3364	0.86948	16.832	0.8958	2.8661	1.2513	0.73406	1.2237	0.93996	25.622	15.14	26.249	271840000	113730000	158100000	95933000	52422000	43511000	90426000	22908000	67518000	85477000	38403000	47073000
A0A0J9YYL3;A0A0J9YXJ8;A0A0J9YVP6;A0A0J9YXX5;Q9UHX1-4;Q9UHX1-6;Q9UHX1-3;Q9UHX1-5;Q9UHX1-2;Q9UHX1;E9PN18;A0A0J9YVR6;E9PQ56;A0A0J9YWM1;H0YEM1	A0A0J9YYL3;A0A0J9YXJ8;A0A0J9YVP6;A0A0J9YXX5;Q9UHX1-4;Q9UHX1-6;Q9UHX1-3;Q9UHX1-5;Q9UHX1-2;Q9UHX1;E9PN18;A0A0J9YVR6;E9PQ56;A0A0J9YWM1;H0YEM1	2;2;2;2;2;2;2;2;2;2;1;1;1;1;1	2;2;2;2;2;2;2;2;2;2;1;1;1;1;1	2;2;2;2;2;2;2;2;2;2;1;1;1;1;1	Poly(U)-binding-splicing factor PUF60	PUF60	54.626	505	505;522;534;551;499;513;516;530;542;559;263;314;322;329;336	0	5.6944	1.1949	0.86988	23.644	NaN	NaN	NaN	NaN	NaN	NaN	NaN	NaN	NaN	62657000	25342000	37315000	21723000	8588000	13135000	19850000	5370300	14480000	21084000	11383000	9700600
P84095	P84095	4	3	3	Rho-related GTP-binding protein RhoG	RHOG	21.308	191	191	0	4.4404	1.5934	0.86989	30.81	NaN	2.6747	NaN	NaN	1.1933	NaN	NaN	32.898	NaN	44968000	18525000	26443000	6298000	3389300	2908700	23367000	7958500	15408000	15303000	7177300	8125800
O15061;A0A075B7B1;O15061-2;H0YL34;C9JIE4;O15061-3	O15061;A0A075B7B1;O15061-2;H0YL34	12;11;11;10;2;2	12;11;11;10;2;2	12;11;11;10;2;2	Synemin	SYNM	172.77	1565	1565;1253;1253;967;339;339	0	21.806	1.0952	0.86991	32.896	0.98691	0.84076	1.1541	0.79317	0.34368	0.86651	17.301	72.447	36.827	238260000	109090000	129160000	115810000	53773000	62033000	42629000	19674000	22954000	79820000	35647000	44173000
P50990-2;P50990;P50990-3;H7C4C8;H7C2U0	P50990-2;P50990;P50990-3	23;23;20;11;4	23;23;20;11;4	23;23;20;11;4	T-complex protein 1 subunit theta	CCT8	57.645	529	529;548;475;323;107	0	54.509	1.1902	0.86995	10.348	1.0029	2.3875	1.1995	0.8183	0.99373	0.91897	9.6804	19.489	8.8672	1961700000	793540000	1168100000	600850000	282440000	318410000	717840000	210480000	507360000	642960000	300620000	342340000
Q7RTT6	Q7RTT6	1	1	1	Putative protein SSX6	SSX6	21.688	188	188	1	-2	1.9872	0.87061	31.186	NaN	NaN	NaN	NaN	NaN	NaN	NaN	NaN	NaN	495380000	182120000	313260000	216460000	94385000	122080000	93099000	30158000	62941000	185820000	57580000	128240000
CON__Q3SX09;E9PFT6;CON__P02070;P68871;P02042;A8MUF7;F8W6P5;E9PEW8;E9PBW4;P69892;P69891;P02100	CON__Q3SX09	9;2;2;2;2;1;1;1;1;1;1;1	9;2;2;2;2;1;1;1;1;1;1;1	9;2;2;2;2;1;1;1;1;1;1;1			22.06	201	201;141;145;147;147;87;90;104;137;147;147;147	0	137.38	1.2311	0.87076	17.338	1.3021	1.1965	1.1904	1.0345	0.49689	0.87076	12.153	17.644	16.433	3353900000	1455300000	1898600000	1176100000	539880000	636220000	1263900000	464090000	799780000	913950000	451330000	462610000
Q8WVM8-3;Q8WVM8;Q8WVM8-2;J3KNG4;G3V2M8;H0YIZ7;G3V551;G3V363;H0YJS6	Q8WVM8-3;Q8WVM8;Q8WVM8-2	8;8;7;2;2;1;1;1;1	8;8;7;2;2;1;1;1;1	8;8;7;2;2;1;1;1;1	Sec1 family domain-containing protein 1	SCFD1	65.061	575	575;642;550;163;198;35;55;92;102	0	22.272	1.1181	0.87131	23.486	0.90751	2.1826	1.1181	0.76398	1.0478	0.87131	20.528	31.818	25.553	87260000	36425000	50836000	27924000	13688000	14236000	31223000	9920500	21302000	28114000	12816000	15298000
Q14764;H3BQK6;H3BRL2;H3BUK7;H3BNF6;H3BP76;H3BPZ2;H3BNF2;H3BUP3;I3L155;H3BQE7	Q14764	36;12;9;6;6;5;2;2;2;2;2	36;12;9;6;6;5;2;2;2;2;2	36;12;9;6;6;5;2;2;2;2;2	Major vault protein	MVP	99.326	893	893;220;148;107;144;94;39;42;57;61;81	0	186.98	1.2731	0.87137	22.971	0.98921	2.1213	1.2974	0.80041	0.8828	0.94543	9.5821	36.833	14.1	8529200000	3746000000	4783200000	3298100000	1651400000	1646800000	2610000000	942200000	1667800000	2621100000	1152400000	1468700000
F5H2F4;P11586;V9GY75;V9GYY3	F5H2F4;P11586	12;12;1;1	12;12;1;1	12;12;1;1	C-1-tetrahydrofolate synthase, cytoplasmic;Methylenetetrahydrofolate dehydrogenase;Methenyltetrahydrofolate cyclohydrolase;Formyltetrahydrofolate synthetase;C-1-tetrahydrofolate synthase, cytoplasmic, N-terminally processed	MTHFD1	110.61	1020	1020;935;68;107	0	22.41	1.1664	0.87153	19.849	1.0142	1.8945	1.1821	0.83223	0.8787	0.88067	12.263	33.205	17.089	377510000	164510000	213000000	146220000	68365000	77854000	117450000	46311000	71141000	113840000	49836000	64002000
Q5JRX3;Q5JRX3-2;Q5JRX3-3;A0A0A0MRX9;B1APQ0;H0Y7L7;H0Y4F7	Q5JRX3;Q5JRX3-2;Q5JRX3-3;A0A0A0MRX9	13;13;12;9;4;3;1	13;13;12;9;4;3;1	13;13;12;9;4;3;1	Presequence protease, mitochondrial	PITRM1	117.41	1037	1037;1038;939;595;184;259;233	0	26.079	1.1934	0.87192	17.703	0.92871	2.1265	1.1934	0.74492	0.87969	0.88073	15.004	17.443	19.564	262270000	111600000	150670000	82662000	41841000	40822000	75397000	24383000	51014000	104210000	45377000	58833000
Q15393;Q15393-3;Q15393-2	Q15393	5;2;1	5;2;1	5;2;1	Splicing factor 3B subunit 3	SF3B3	135.58	1217	1217;399;275	0	7.7581	1.176	0.87212	7.1076	NaN	2.9559	1.0563	NaN	1.2697	0.77515	NaN	24.173	8.6131	80023000	27509000	52513000	0	0	0	44483000	12970000	31514000	35539000	14540000	21000000
E7ENN3;A0A087WYJ5	E7ENN3	6;1	6;1	1;1		SYNE1	964.83	8392	8392;477	0	9.567	1.126	0.87284	168.85	NaN	NaN	NaN	NaN	NaN	NaN	NaN	NaN	NaN	89702000	78047000	11654000	5627300	5494900	132400	12917000	3324600	9592800	71157000	69228000	1929200
P41252;J3KR24;A0A0A0MSX9;Q5TCD1;Q5TCC9	P41252;J3KR24;A0A0A0MSX9	17;16;15;3;1	17;16;15;3;1	17;16;15;3;1	Isoleucine--tRNA ligase, cytoplasmic	IARS	144.5	1262	1262;1152;1242;330;72	0	44.343	1.513	0.87307	12.852	NaN	2.437	0.99191	NaN	1.0226	0.74266	NaN	16.19	16.225	264170000	109390000	154780000	0	0	0	132210000	44534000	87671000	131960000	64853000	67112000
Q9UHD8-7;Q9UHD8-2;Q9UHD8-5;Q9UHD8;Q9UHD8-3;Q9UHD8-4;Q9UHD8-9;Q9UHD8-8;K7EL40;K7ER52;K7EIE4;K7EQD7;K7EK18;K7ELJ9;K7EJZ2;K7EIR4;K7EKN4;K7EN52;K7ENQ5;K7ER14;K7EJV0;K7EPY1;K7ENL0;K7EJL9;K7ERG1;K7EQ08;K7EJ51	Q9UHD8-7;Q9UHD8-2;Q9UHD8-5;Q9UHD8;Q9UHD8-3;Q9UHD8-4;Q9UHD8-9;Q9UHD8-8;K7EL40;K7ER52;K7EIE4;K7EQD7;K7EK18	14;14;14;14;12;10;10;10;8;7;7;7;7;6;5;4;4;4;4;4;2;2;2;2;1;1;1	14;14;14;14;12;10;10;10;8;7;7;7;7;6;5;4;4;4;4;4;2;2;2;2;1;1;1	14;14;14;14;12;10;10;10;8;7;7;7;7;6;5;4;4;4;4;4;2;2;2;2;1;1;1	Septin-9	2021-09-09	63.502	567	567;568;579;586;422;335;362;474;209;151;157;165;195;144;135;104;107;115;127;159;125;151;152;189;35;57;134	0	173.66	1.2078	0.87341	13.356	1.0538	2.063	1.2515	0.87341	0.85256	0.94074	16.982	18.78	8.3464	1268400000	553800000	714620000	585230000	283340000	301890000	243870000	78693000	165180000	439320000	191760000	247550000
P63151;P63151-2;E5RFR9;Q66LE6;E5RIY1;Q9Y2T4-3;Q00005-6;Q9Y2T4-4;Q00005;Q00005-2;Q9Y2T4-2;Q9Y2T4;Q00005-3;Q00005-4;Q00005-5;Q00005-7;H0YA16;A0A1W2PQI2	P63151;P63151-2;E5RFR9;Q66LE6	6;6;3;3;2;2;2;2;2;2;2;2;2;2;2;2;1;1	6;6;3;3;2;2;2;2;2;2;2;2;2;2;2;2;1;1	6;6;3;3;2;2;2;2;2;2;2;2;2;2;2;2;1;1	Serine/threonine-protein phosphatase 2A 55 kDa regulatory subunit B alpha isoform;Serine/threonine-protein phosphatase 2A 55 kDa regulatory subunit B delta isoform	PPP2R2A;PPP2R2D	51.691	447	447;457;197;453;132;430;432;440;443;446;447;447;449;501;509;549;78;105	0	18.43	1.0947	0.87379	10.289	1.0193	NaN	1.0958	0.86244	NaN	0.81654	19.75	NaN	47.718	91815000	43677000	48138000	36272000	17275000	18996000	14668000	6553200	8115000	40876000	19849000	21027000
E9PBS1;P22234;P22234-2;D6RF62	E9PBS1;P22234;P22234-2	6;6;5;2	6;6;5;2	6;6;5;2	Multifunctional protein ADE2;Phosphoribosylaminoimidazole-succinocarboxamide synthase;Phosphoribosylaminoimidazole carboxylase	PAICS	45.651	413	413;425;432;333	0	10.457	1.1219	0.8738	7.7089	1.0285	2.1451	1.1417	0.84579	0.89811	0.8465	9.9707	3.0792	10.221	312240000	129500000	182740000	92069000	47131000	44938000	102680000	32280000	70399000	117490000	50085000	67403000
Q04446;E9PGM4	Q04446;E9PGM4	12;11	12;11	12;11	1,4-alpha-glucan-branching enzyme	GBE1	80.473	702	702;661	0	131.6	1.165	0.87392	12.03	0.85746	2.6491	1.1574	0.69731	1.0853	0.85595	9.3714	10.085	4.7542	1160000000	467950000	692100000	269290000	140200000	129100000	456160000	127110000	329050000	434590000	200640000	233950000
I3L0H8;F6QDS0;H3BQK0;Q9UMR2-2;Q9UMR2-4;Q9NUU7;Q9UMR2;I3L352;Q9UMR2-3;Q9NUU7-2;H3BTB3;H3BMQ5;H3BN59	I3L0H8;F6QDS0;H3BQK0;Q9UMR2-2;Q9UMR2-4;Q9NUU7;Q9UMR2;I3L352;Q9UMR2-3;Q9NUU7-2	3;3;3;3;3;3;3;2;2;2;1;1;1	3;3;3;3;3;3;3;2;2;2;1;1;1	3;3;3;3;3;3;3;2;2;2;1;1;1	ATP-dependent RNA helicase DDX19B;ATP-dependent RNA helicase DDX19A	DDX19A;DDX19B	50.519	447	447;479;484;448;453;478;479;396;370;388;129;233;261	0	39.896	1.9101	0.87446	18.474	NaN	2.0795	NaN	NaN	0.91057	NaN	NaN	21.307	NaN	41190000	14688000	26502000	9992600	5171200	4821300	31197000	9516600	21681000	0	0	0
P50552;K7EM16;K7EQD0	P50552;K7EM16	5;3;1	5;3;1	5;3;1	Vasodilator-stimulated phosphoprotein	VASP	39.829	380	380;183;35	0	21.657	1.1808	0.87534	5.2249	1.0623	1.8024	1.1973	0.87165	0.73696	0.89705	3.991	2.2568	5.3812	126000000	61665000	64339000	59917000	34871000	25046000	28658000	11628000	17030000	37429000	15166000	22263000
O15143;A0A1W2PNV4;C9J4Z7;F8VXW2;C9JEY1;C9JQM8;C9JFG9;C9J6C8;C9JBJ7;C9K057;C9JTT6;E9PF58	O15143;A0A1W2PNV4	8;6;3;3;3;3;3;3;2;2;1;1	8;6;3;3;3;3;3;3;2;2;1;1	7;5;3;3;3;3;3;3;2;2;1;0	Actin-related protein 2/3 complex subunit 1B	ARPC1B	40.949	372	372;684;128;130;130;132;132;132;102;108;82;279	0	18.199	1.3281	0.87556	8.0332	0.81061	2.3569	1.1804	0.66204	1.0022	0.87556	59.863	9.3489	6.3113	1045600000	403130000	642500000	342050000	167030000	175020000	388290000	107500000	280790000	315290000	128600000	186690000
P21333-2;P21333;Q5HY54;Q60FE5;A0A087WWY3;F8WE98;H0Y5C6;H0Y5F3;H7C2E7	P21333-2;P21333;Q5HY54;Q60FE5;A0A087WWY3	107;107;106;106;87;17;15;7;2	107;107;106;106;87;17;15;7;2	98;98;97;97;80;12;13;6;2	Filamin-A	FLNA	280.01	2639	2639;2647;2607;2620;2315;604;281;232;90	0	323.31	1.219	0.87581	25.346	0.93694	2.4024	1.1815	0.77295	1.0017	0.86958	19.271	34.079	11.261	21230000000	8709100000	12520000000	5039800000	2634800000	2405000000	8112300000	2370500000	5741900000	8077500000	3703800000	4373600000
P51812;B1AXG1;E9PMM7;D6R910;B1AXG2;B7Z3B5;E9PGT3;F2Z2J1;Q15418-3;Q15418-4;Q15349;Q15418;Q15349-3;Q15418-2;Q15349-2	P51812;B1AXG1	3;2;1;1;1;1;1;1;1;1;1;1;1;1;1	3;2;1;1;1;1;1;1;1;1;1;1;1;1;1	2;1;1;1;0;1;1;1;1;1;1;1;1;1;1	Ribosomal protein S6 kinase alpha-3	RPS6KA3	83.735	740	740;227;112;125;133;644;724;758;643;719;733;735;741;744;758	0	5.1984	1.2757	0.87731	143.59	NaN	1.8569	0.5716	NaN	0.87731	0.43674	NaN	181.55	113.6	35053000	18481000	16572000	0	0	0	20326000	10341000	9984400	14727000	8139200	6587800
Q13200;C9JPC0;Q13200-2;Q13200-3;F8WBS8;H7C2Q3;H7C1H2	Q13200;C9JPC0;Q13200-2;Q13200-3	13;7;7;7;2;2;1	13;7;7;7;2;2;1	13;7;7;7;2;2;1	26S proteasome non-ATPase regulatory subunit 2	PSMD2	100.2	908	908;217;749;778;59;143;203	0	76.476	1.2419	0.8777	42.769	1.3016	2.0714	1.1949	1.0795	0.84579	0.88737	18.902	58.9	11.023	366700000	149170000	217540000	39694000	19582000	20112000	158000000	51939000	106060000	169010000	77647000	91367000
Q92878-3;Q92878;Q92878-2;E7EN38;H7C0V2;E7ESD9	Q92878-3;Q92878;Q92878-2	5;5;5;2;1;1	5;5;5;2;1;1	5;5;5;2;1;1	DNA repair protein RAD50	RAD50	138.43	1173	1173;1312;1318;660;157;551	0	8.1552	1.1543	0.87819	14.158	1.0154	2.4126	1.3019	0.86991	1.1557	1.0078	11.357	4.8387	19.471	40197000	16267000	23930000	13116000	6579600	6536600	14197000	3978300	10219000	12883000	5709100	7174400
Q68CR8;A6PVN5;Q15257-4;Q15257-3;Q15257-2;Q15257;B7ZBQ0;Q5T949;Q5T948;F6WIT2	Q68CR8;A6PVN5;Q15257-4;Q15257-3;Q15257-2;Q15257;B7ZBQ0;Q5T949;Q5T948;F6WIT2	2;2;2;2;2;2;1;1;1;1	2;2;2;2;2;2;1;1;1;1	2;2;2;2;2;2;1;1;1;1	Serine/threonine-protein phosphatase 2A activator	DKFZp781M17165;PPP2R4	11.738	104	104;329;281;294;323;358;61;250;253;288	0.00094607	2.2699	1.151	0.87922	33.305	NaN	NaN	NaN	NaN	NaN	NaN	NaN	NaN	NaN	28950000	10982000	17968000	8483300	4405600	4077700	11808000	3413900	8394300	8658700	3162500	5496200
O43865;O43865-2	O43865;O43865-2	3;2	3;2	2;1	Putative adenosylhomocysteinase 2	AHCYL1	58.951	530	530;483	0	6.8134	1.1205	0.88117	77.993	0.49137	NaN	NaN	0.40294	NaN	NaN	83.686	NaN	NaN	47194000	21342000	25851000	16458000	9855200	6602400	11657000	3613200	8044200	19079000	7873800	11205000
P35241;P35241-5;P35241-4;P35241-2;E9PNV3;P35241-3;E9PQ82	P35241;P35241-5;P35241-4	9;9;7;3;2;2;1	5;5;3;3;2;2;1	5;5;3;3;2;2;1	Radixin	RDX	68.563	583	583;604;447;257;148;200;116	0	13.633	1.2498	0.88132	95.175	0.67248	1.748	1.2498	0.55768	0.79712	0.92303	64.369	133.25	5.4587	80112000	38894000	41219000	13789000	8457800	5330900	36679000	19499000	17180000	29645000	10937000	18708000
D6R9I9;P61221;D6RGF4;H0Y990	D6R9I9;P61221;D6RGF4	7;7;4;3	7;7;4;3	7;7;4;3	ATP-binding cassette sub-family E member 1	ABCE1	47.037	421	421;599;210;147	0	12.093	1.4099	0.88136	11.896	1.0595	2.7158	1.4099	0.88136	1.1053	1.0365	19.381	24.493	16.939	179910000	69714000	110200000	42579000	21217000	21362000	53734000	15309000	38425000	83599000	33189000	50410000
H0Y9X3;A0A024QZ42;A0A087WZ38;O75340-2;O75340	H0Y9X3;A0A024QZ42;A0A087WZ38;O75340-2;O75340	1;1;1;1;1	1;1;1;1;1	1;1;1;1;1	Programmed cell death protein 6	PDCD6	12.171	104	104;121;123;189;191	0.0058997	1.757	1.1359	0.882	29.146	NaN	NaN	NaN	NaN	NaN	NaN	NaN	NaN	NaN	41046000	21445000	19601000	25025000	13169000	11857000	0	0	0	16021000	8276400	7744700
CON__Q3SZ57;J3KMX3;P02771	CON__Q3SZ57	6;1;1	6;1;1	6;1;1			68.587	610	610;622;609	0	8.3002	1.233	0.8824	89.303	NaN	0.82056	NaN	NaN	0.42814	NaN	NaN	77.321	NaN	24501000	9208500	15292000	9133000	1269900	7863100	13649000	7360300	6288800	1718700	578290	1140400
Q9BYT8;E9PCB6;H0YAK4;H0YAF7	Q9BYT8;E9PCB6	5;3;2;1	5;3;2;1	5;3;2;1	Neurolysin, mitochondrial	NLN	80.651	704	704;600;414;283	0	6.8936	1.1822	0.88347	5.9386	0.87408	2.0434	1.1009	0.72925	0.86351	0.83919	18.526	12.098	7.274	97187000	41360000	55826000	36381000	19111000	17269000	40222000	13071000	27151000	20583000	9177600	11406000
Q9UHB9-4;Q9UHB9-2;Q9UHB9;Q9UHB9-3;K7EN53;K7EQC2	Q9UHB9-4;Q9UHB9-2;Q9UHB9;Q9UHB9-3	7;7;7;5;1;1	7;7;7;5;1;1	7;7;7;5;1;1	Signal recognition particle subunit SRP68	SRP68	66.107	589	589;596;627;288;54;63	0	44.056	1.429	0.88355	30.108	NaN	2.1671	1.1655	NaN	0.93861	0.87894	NaN	29.104	33.237	93493000	30601000	62893000	5133700	2339300	2794400	48701000	12051000	36650000	39658000	16210000	23448000
Q9H7C4-2;Q9H7C4;C9JTN4;C9JSS1	Q9H7C4-2;Q9H7C4	4;4;1;1	4;4;1;1	4;4;1;1	Syncoilin	SYNC	54.946	476	476;482;70;89	0	4.5698	1.3403	0.88379	54.801	NaN	1.0876	1.6463	NaN	0.53404	1.2606	NaN	76.027	55.003	169690000	47890000	121800000	19114000	9474400	9640000	10407000	6232500	4174800	140170000	32184000	107990000
P46060;H0Y4Q3;B0QYT5;B0QYT4	P46060	7;3;1;1	7;3;1;1	7;3;1;1	Ran GTPase-activating protein 1	RANGAP1	63.541	587	587;253;100;133	0	33.226	1.5527	0.88419	40.427	0.87733	2.4215	1.4026	0.67115	1.0824	1.0561	31.791	24.753	21.035	206230000	86709000	119520000	79651000	38550000	41101000	60104000	19540000	40564000	66478000	28618000	37859000
Q8TD19;G3V459	Q8TD19	5;2	5;2	5;2	Serine/threonine-protein kinase Nek9	NEK9	107.17	979	979;104	0	15.402	1.6628	0.88441	11.78	NaN	1.6652	NaN	NaN	0.83449	NaN	NaN	12.818	NaN	22203000	7747700	14455000	0	0	0	17944000	5540800	12403000	4258800	2206900	2051900
P11216;H0Y4Z6;P11217;P11217-2	P11216	24;5;5;4	24;5;5;4	21;5;2;1	Glycogen phosphorylase, brain form	PYGB	96.695	843	843;245;842;754	0	61.963	1.2396	0.88446	28.351	0.98095	2.6697	1.149	0.827	1.1079	0.86001	34.153	31.383	21.771	1239800000	465310000	774510000	317690000	148100000	169590000	531370000	137080000	394290000	390770000	180130000	210630000
Q9NY33-4;Q9NY33;G3V1D3;G3V180;Q9NY33-2;E9PKK8;E9PPK9;E9PNX5;E9PQ14;E9PQF2	Q9NY33-4;Q9NY33;G3V1D3;G3V180;Q9NY33-2;E9PKK8;E9PPK9	6;6;5;5;4;3;3;2;2;1	6;6;5;5;4;3;3;2;2;1	6;6;5;5;4;3;3;2;2;1	Dipeptidyl peptidase 3	DPP3	79.306	707	707;737;756;757;317;170;201;104;177;90	0	15.209	1.099	0.88505	10.19	0.80678	2.9976	1.2051	0.66964	1.1277	0.90268	7.3959	13.224	7.1461	102690000	47826000	54865000	31302000	18950000	12352000	33465000	11718000	21747000	37923000	17157000	20766000
Q15185-3;Q15185-4;Q15185;A0A087WYT3;Q15185-2;B4DDC6	Q15185-3;Q15185-4;Q15185;A0A087WYT3;Q15185-2	5;5;5;4;3;2	5;5;5;4;3;2	5;5;5;4;3;2	Prostaglandin E synthase 3	PTGES3	14.958	130	130;139;160;164;127;124	0	9.64	1.3384	0.88526	37.136	1.1225	3.195	1.3514	0.94198	1.3136	1.0092	225.66	200.54	193.7	572150000	207540000	364610000	191170000	78437000	112740000	180840000	45001000	135840000	200130000	84100000	116030000
Q6X4T0	Q6X4T0	1	1	1	Uncharacterized protein C12orf54	C12orf54	14.485	127	127	1	-2	1.5151	0.88542	65.045	NaN	NaN	NaN	NaN	NaN	NaN	NaN	NaN	NaN	45483000	20112000	25370000	29663000	12905000	16758000	15820000	7206900	8612600	0	0	0
P15104	P15104	2	2	2	Glutamine synthetase	GLUL	42.064	373	373	0	6.9259	1.0715	0.88572	18.095	1.0715	NaN	NaN	0.88572	NaN	NaN	18.095	NaN	NaN	23671000	11885000	11786000	22433000	11885000	10548000	1238300	0	1238300	0	0	0
F8WAE5;Q9BY44-3;Q9BY44;Q9BY44-4;Q9BY44-2;H7C5Q3;C9IZE1	F8WAE5;Q9BY44-3;Q9BY44;Q9BY44-4;Q9BY44-2	6;6;6;4;3;2;2	6;6;6;4;3;2;2	6;6;6;4;3;2;2	Eukaryotic translation initiation factor 2A;Eukaryotic translation initiation factor 2A, N-terminally processed	EIF2A	64.449	580	580;560;585;524;371;158;236	0	9.4683	1.2067	0.88633	3.5404	0.89912	2.7064	NaN	0.74277	1.253	NaN	20.391	30.3	NaN	33020000	9697800	23322000	7389200	3359200	4030000	21305000	4263600	17041000	4325900	2075100	2250800
H0YLY7;H0YKE7;F5GX29;H0YNG9;Q99653	H0YLY7;H0YKE7;F5GX29;H0YNG9;Q99653	1;1;1;1;1	1;1;1;1;1	1;1;1;1;1	Calcineurin B homologous protein 1	CHP1	10.632	91	91;123;128;154;195	1	-2	1.6444	0.88726	8.7091	NaN	NaN	NaN	NaN	NaN	NaN	NaN	NaN	NaN	32631000	12204000	20427000	6767200	2954100	3813100	14142000	4013100	10129000	11722000	5236700	6484900
S4R3E9;Q15843;F8VSA6;E9PS38;E9PL57	S4R3E9;Q15843;F8VSA6;E9PS38;E9PL57	2;2;1;1;1	2;2;1;1;1	2;2;1;1;1	NEDD8	NEDD8-MDP1;NEDD8	9.6721	84	84;81;50;67;170	0	5.2683	1.111	0.88726	29.592	NaN	NaN	NaN	NaN	NaN	NaN	NaN	NaN	NaN	64770000	19951000	44819000	23280000	9678300	13601000	21577000	2658000	18919000	19913000	7614700	12298000
Q8NC44;C9JIF3;H7C3D5	Q8NC44;C9JIF3;H7C3D5	2;1;1	2;1;1	2;1;1	Protein FAM134A	FAM134A	57.829	543	543;167;203	0	6.6452	1.5281	0.88776	20.94	NaN	NaN	1.2622	NaN	NaN	0.96166	NaN	NaN	28.885	31909000	14208000	17701000	0	0	0	10024000	3195900	6827900	21885000	11012000	10873000
P29353-3;P29353-2;P29353-7;P29353;P29353-6;Q5T181;Q5T188;Q5T182;H0Y539;X6R6D0;P29353-5	P29353-3;P29353-2;P29353-7;P29353;P29353-6;Q5T181;Q5T188;Q5T182;H0Y539;X6R6D0;P29353-5	2;2;2;2;2;1;1;1;1;1;1	2;2;2;2;2;1;1;1;1;1;1	2;2;2;2;2;1;1;1;1;1;1	SHC-transforming protein 1	SHC1	46.668	428	428;473;474;583;584;137;200;200;297;354;369	0	4.4408	1.3029	0.88783	20.789	NaN	NaN	NaN	NaN	NaN	NaN	NaN	NaN	NaN	10825000	3938900	6886000	7687000	2832300	4854700	3137800	1106600	2031200	0	0	0
P11047	P11047	8	8	8	Laminin subunit gamma-1	LAMC1	177.6	1609	1609	0	16.344	1.7867	0.88897	22.959	NaN	2.2025	NaN	NaN	0.893	NaN	NaN	4.272	NaN	35005000	12388000	22617000	6655500	3768500	2887100	28349000	8619400	19730000	0	0	0
P51571;A6NLM8	P51571;A6NLM8	5;4	5;4	5;4	Translocon-associated protein subunit delta	SSR4	18.998	173	173;148	0	11.01	1.2037	0.88907	14.663	0.96901	2.6071	1.1918	0.77275	1.0936	0.87672	28.32	47.699	4.4393	1008200000	390700000	617520000	457910000	179350000	278570000	261070000	98934000	162140000	289230000	112420000	176810000
Q08211;Q08211-2	Q08211	13;1	13;1	13;1	ATP-dependent RNA helicase A	DHX9	140.96	1270	1270;235	0	37.064	1.2065	0.88908	8.9246	1.1668	2.637	1.1166	0.97411	1.0359	0.85564	23.667	6.453	6.9797	301330000	109190000	192140000	5271300	1987500	3283800	195720000	64455000	131270000	100330000	42744000	57591000
Q7L1Q6-2;Q7L1Q6;Q7L1Q6-4;Q7L1Q6-3;C9IZ80;C9J188;C9JWF5;C9JFN4;C9JV57;H0Y503	Q7L1Q6-2;Q7L1Q6;Q7L1Q6-4;Q7L1Q6-3;C9IZ80;C9J188;C9JWF5;C9JFN4	5;5;5;5;4;3;3;3;2;1	5;5;5;5;4;3;3;3;2;1	5;5;5;5;4;3;3;3;2;1	Basic leucine zipper and W2 domain-containing protein 1	BZW1	40.538	353	353;419;423;451;294;154;161;216;116;135	0	57.473	1.376	0.88915	12.251	0.67915	2.2093	1.2003	0.56415	0.91677	0.88915	14.794	17.492	15.026	274990000	102730000	172250000	30762000	18025000	12737000	151950000	42956000	109000000	92271000	41753000	50519000
F8VQX6;H0YI09;Q9H8H3	F8VQX6;H0YI09;Q9H8H3	3;3;3	3;3;3	3;3;3	Methyltransferase-like protein 7A	METTL7A	20.662	180	180;244;244	0	3.7117	1.4126	0.89078	110.94	NaN	3.9372	1.2447	NaN	1.6219	0.94486	NaN	105.26	133.22	201120000	24609000	176510000	0	0	0	63698000	12656000	51042000	137420000	11953000	125470000
E7EMB1;Q9UH65;E9PJM7	E7EMB1;Q9UH65	4;4;1	4;4;1	4;4;1	Switch-associated protein 70	SWAP70	62.032	527	527;585;226	0	5.4073	1.3412	0.89094	50.733	NaN	NaN	1.4317	NaN	NaN	1.088	NaN	NaN	43.678	56335000	26756000	29579000	0	0	0	7461200	3524700	3936500	48874000	23232000	25642000
O00264;O00264-2	O00264;O00264-2	7;4	6;4	6;4	Membrane-associated progesterone receptor component 1	PGRMC1	21.671	195	195;143	0	144.89	1.258	0.89109	16.124	0.92436	2.9562	1.2287	0.77198	1.2035	0.95522	13.825	43.7	4.3218	410030000	157930000	252100000	109570000	53794000	55781000	172150000	40512000	131630000	128310000	63622000	64686000
E9PRB9;E9PL01;A0A087WUC6;E9PI68;Q15005	E9PRB9;E9PL01;A0A087WUC6;E9PI68;Q15005	1;1;1;1;1	1;1;1;1;1	1;1;1;1;1	Signal peptidase complex subunit 2	SPCS2	10.163	87	87;157;227;257;226	0	3.9312	1.5984	0.89164	16.963	NaN	NaN	NaN	NaN	NaN	NaN	NaN	NaN	NaN	24621000	7894000	16727000	0	0	0	12437000	2919300	9518000	12184000	4974700	7209200
Q92598-2;Q92598;Q92598-3;Q92598-4;A0A0A0MSM0;R4GN69;Q5TBM3	Q92598-2;Q92598;Q92598-3;Q92598-4;A0A0A0MSM0	12;12;11;11;10;3;1	11;11;10;10;9;3;1	10;10;9;9;8;3;1	Heat shock protein 105 kDa	HSPH1	92.115	814	814;858;817;860;782;115;115	0	24.06	1.3566	0.89181	20.492	1.2572	2.0371	1.1487	1.0515	0.88618	0.90947	21.653	31.052	14.942	159180000	62799000	96377000	60834000	26461000	34373000	45602000	13500000	32103000	52739000	22838000	29901000
E7ETC2;Q08209-5;Q08209-3;Q08209-2;Q08209;Q08209-4;Q5F2F8;P16298-2;P16298-3;P16298;P16298-4;E9PPC8;E9PK68;H0YB02;Q5F2G0;G3V111;P48454-2;P48454;P48454-3	E7ETC2;Q08209-5;Q08209-3;Q08209-2;Q08209;Q08209-4;Q5F2F8;P16298-2;P16298-3;P16298;P16298-4	4;4;4;4;4;3;2;2;2;2;2;1;1;1;1;1;1;1;1	4;4;4;4;4;3;2;2;2;2;2;1;1;1;1;1;1;1;1	4;4;4;4;4;3;2;2;2;2;2;1;1;1;1;1;1;1;1	Serine/threonine-protein phosphatase;Serine/threonine-protein phosphatase 2B catalytic subunit alpha isoform;Serine/threonine-protein phosphatase 2B catalytic subunit beta isoform	PPP3CA;PPP3CB	47.815	423	423;454;469;511;521;289;496;514;515;524;525;132;147;153;187;326;502;512;521	0	4.9572	1.4701	0.89184	26.933	NaN	2.3269	1.3818	NaN	1.087	1.056	NaN	44.418	26.46	90179000	36214000	53966000	12898000	4444500	8453800	37180000	12673000	24507000	40101000	19096000	21005000
O75116;E9PF63;D6REE7;C9JFJ0;Q14DU5	O75116;E9PF63;D6REE7	4;3;2;1;1	4;3;2;1;1	3;3;1;0;1	Rho-associated protein kinase 2	ROCK2	160.9	1388	1388;1145;446;203;703	0	12.58	1.428	0.89212	4.5076	1.0204	1.9733	1.2067	0.87816	0.87088	0.89723	23.042	16.498	9.0858	124490000	53916000	70572000	48557000	23948000	24610000	35149000	12560000	22588000	40783000	17408000	23374000
C9JZB3	C9JZB3	1	1	1		PPP1R3A	20.876	191	191	1	-2	1.0381	0.89223	41.106	NaN	NaN	NaN	NaN	NaN	NaN	NaN	NaN	NaN	14268000	6668400	7599200	6987700	3711900	3275800	3341700	955550	2386100	3938200	2000900	1937200
P23634-7;P23634-6;P23634-8;P23634;P23634-5;P23634-4;P23634-3;P23634-2;Q16720-8;Q16720-7;Q16720-6;Q16720-3;Q16720-5;Q16720-2;Q16720-4;Q16720;H0Y7S3;Q01814-4;Q01814-7;Q01814-3;Q01814-6;Q01814-2;Q01814-8;Q01814-5;Q01814;H0YDG5;H7BZS8;H7BY13	P23634-7;P23634-6;P23634-8;P23634;P23634-5;P23634-4;P23634-3;P23634-2	19;19;19;19;18;18;18;18;5;5;5;5;5;5;5;5;4;4;4;4;4;4;4;4;4;1;1;1	19;19;19;19;18;18;18;18;5;5;5;5;5;5;5;5;4;4;4;4;4;4;4;4;4;1;1;1	13;13;13;13;12;12;12;12;0;0;0;0;0;0;0;0;0;0;0;0;0;0;0;0;0;1;1;1	Plasma membrane calcium-transporting ATPase 4	ATP2B4	132.59	1193	1193;1205;1229;1241;1122;1134;1158;1170;1115;1129;1154;1159;1168;1173;1206;1220;1099;1154;1168;1185;1198;1199;1212;1229;1243;102;117;129	0	78.33	1.4917	0.89328	19.111	1.3464	2.5811	1.058	1.1491	1.0623	0.79337	37.451	19.929	16.688	744610000	282320000	462290000	13274000	6977500	6296900	362800000	103310000	259490000	368540000	172040000	196500000
P62070-3	P62070-3	9	9	1	Ras-related protein R-Ras2	RRAS2	19.84	169	169	0	24.282	1.2064	0.89328	10.003	1.0779	2.7518	1.0535	0.86184	1.1393	0.79838	8.8165	9.9208	15.272	483820000	195380000	288440000	95387000	47059000	48329000	189250000	57918000	131330000	199180000	90400000	108780000
Q96N66-2;Q96N66;Q96N66-3;M0R1Z5;A9C4B8	Q96N66-2;Q96N66;Q96N66-3	3;3;2;1;1	3;3;2;1;1	3;3;2;1;1	Lysophospholipid acyltransferase 7	MBOAT7	44.732	399	399;472;344;181;256	0	15.56	1.6401	0.89353	36.538	NaN	1.3035	NaN	NaN	0.60898	NaN	NaN	57.779	NaN	39516000	17948000	21568000	9265400	5363200	3902100	18485000	5243900	13242000	11766000	7341200	4424300
O43707;O43707-2;F5GXS2;O43707-3;H7C144;K7EJH8;F6THM6;G3V2E8;K7EP19;D6RH00;M0QZQ3;C9JY79;Q9H254-2;Q9H254-4;Q9H254	O43707;O43707-2;F5GXS2;O43707-3	40;31;22;22;16;7;3;2;2;1;1;1;1;1;1	40;31;22;22;16;7;3;2;2;1;1;1;1;1;1	29;22;18;18;13;5;0;0;1;0;1;1;1;1;1	Alpha-actinin-4	ACTN4	104.85	911	911;692;521;521;342;182;686;85;105;72;2002;2564;1309;2154;2564	0	259.98	1.2527	0.89362	17.866	0.77777	2.2584	1.2381	0.62443	0.94715	0.92061	17.84	22.901	11.729	7223100000	3097900000	4125200000	2193100000	1213600000	979510000	2590800000	792160000	1798600000	2439200000	1092100000	1347100000
E9PDQ5;B1ALK7;Q15052-2;Q14155-6;Q14155-1;Q14155-5;Q14155-2;Q15052;Q14155-3;Q14155	E9PDQ5;B1ALK7;Q15052-2;Q14155-6;Q14155-1;Q14155-5;Q14155-2;Q15052;Q14155-3;Q14155	1;1;1;1;1;1;1;1;1;1	1;1;1;1;1;1;1;1;1;1	1;1;1;1;1;1;1;1;1;1	Rho guanine nucleotide exchange factor 6;Rho guanine nucleotide exchange factor 7	ARHGEF7;ARHGEF6	61.629	547	547;705;622;625;646;731;753;776;782;803	0.00050226	2.7221	1.1519	0.89388	20.907	NaN	NaN	NaN	NaN	NaN	NaN	NaN	NaN	NaN	18675000	8723700	9951100	11351000	4973300	6378100	0	0	0	7323400	3750400	3573000
E9PLK3;P55786;P55786-2;A6NEC2;A6NEC2-2;E9PP11;H0YCQ5;E9PJY4;E9PJ74;E9PPD4;H0YDG0;E9PRQ5;A6NEC2-3	E9PLK3;P55786;P55786-2;A6NEC2	14;14;13;7;4;3;1;1;1;1;1;1;1	14;14;13;7;4;3;1;1;1;1;1;1;1	14;14;13;7;4;3;1;1;1;1;1;1;1	Puromycin-sensitive aminopeptidase;Puromycin-sensitive aminopeptidase-like protein	NPEPPS;NPEPPSL1	102.99	915	915;919;839;478;263;201;65;141;158;163;169;172;163	0	26.965	1.2389	0.89427	15.119	1.0155	2.365	1.2255	0.83392	0.99685	0.9437	18.248	23.758	10.779	457220000	175680000	281540000	137110000	64996000	72111000	184180000	46862000	137310000	135930000	63818000	72115000
O43776;K7EJ19;K7EIU7;K7EPK2;K7EQ35;O43776-2	O43776	9;1;1;1;1;1	9;1;1;1;1;1	9;1;1;1;1;1	Asparagine--tRNA ligase, cytoplasmic	NARS	62.942	548	548;136;162;163;167;174	0	20.995	1.3439	0.89431	45.792	0.81017	2.945	1.0168	0.65932	1.2301	0.77006	31.05	38.653	38.012	226170000	88856000	137310000	37135000	19710000	17424000	108740000	33467000	75276000	80293000	35679000	44614000
Q9Y5X1;A0A087WVE4;A0A087WZW2	Q9Y5X1	9;1;1	9;1;1	9;1;1	Sorting nexin-9	SNX9	66.591	595	595;63;84	0	25.43	1.1739	0.89474	13.121	0.89831	2.1855	1.2023	0.74576	0.94869	0.90961	23.125	13.999	9.8436	526190000	234110000	292080000	260870000	128430000	132440000	136680000	43695000	92981000	128640000	61986000	66657000
Q92905;E5RHH5;E5RFS1;E5RG35;E5RK55;E5RHF2	Q92905;E5RHH5	4;2;1;1;1;1	4;2;1;1;1;1	4;2;1;1;1;1	COP9 signalosome complex subunit 5	COPS5	37.578	334	334;197;57;68;78;151	0	5.5456	1.1385	0.8948	24.757	NaN	3.324	1.3034	NaN	1.4112	0.95735	NaN	15.343	13.909	112600000	46690000	65905000	18579000	7469100	11110000	24069000	7236100	16833000	69947000	31985000	37962000
Q16531;F5GY55;Q16531-2;F5GWI0;F5H2L3;F5GYG8;F5GZY8	Q16531;F5GY55	11;9;3;2;2;1;1	11;9;3;2;2;1;1	11;9;3;2;2;1;1	DNA damage-binding protein 1	DDB1	126.97	1140	1140;1092;451;139;165;109;146	0	16.949	1.5828	0.89481	24.989	NaN	2.3977	1.0522	NaN	0.94316	0.79077	NaN	16.222	35.626	194170000	72865000	121300000	17969000	7365000	10604000	89778000	27727000	62051000	86418000	37773000	48645000
CON__P34955	CON__P34955	10	10	10			46.103	416	416	0	23.693	1.359	0.89491	12.616	1.3485	1.7344	1.2164	1.1223	0.71975	0.90343	15.796	9.0125	4.3902	1767900000	694360000	1073500000	663840000	272410000	391430000	553820000	186540000	367280000	550240000	235420000	314830000
A8MYT4;A0A1W2PS05;Q8NEB9	A8MYT4;A0A1W2PS05;Q8NEB9	1;1;1	1;1;1	1;1;1	Phosphatidylinositol 3-kinase;Phosphatidylinositol 3-kinase catalytic subunit type 3	PIK3C3	94.399	824	824;888;887	0.0076675	1.5675	1.2428	0.89613	29.692	NaN	NaN	NaN	NaN	NaN	NaN	NaN	NaN	NaN	204970000	94822000	110150000	90194000	43712000	46481000	48672000	24446000	24226000	66103000	26663000	39440000
Q8WUM4;Q8WUM4-2;Q8WUM4-3;C9IZF9;F8WEQ7;F8WBR8;F8WDK9	Q8WUM4;Q8WUM4-2	26;25;7;4;2;2;2	26;25;7;4;2;2;2	26;25;7;4;2;2;2	Programmed cell death 6-interacting protein	PDCD6IP	96.022	868	868;873;271;153;72;78;95	0	114.67	1.2452	0.89753	25.588	1.0042	2.2565	1.2618	0.81082	0.95434	0.93259	20.704	20.424	24.494	1678600000	730310000	948340000	727250000	364880000	362370000	455370000	140590000	314770000	496040000	224840000	271200000
Q9ULV4;Q9ULV4-2;Q9ULV4-3;B4E3S0;H0YHL7;F8W1H8;F8VUX3;F8VSA4;F8VRE9;F8VTT6;F8VVB7;J3QLV6;J3KSS5;Q6QEF8-4;Q6QEF8-3;Q6QEF8-2;Q6QEF8-5;Q6QEF8;F8VV53	Q9ULV4;Q9ULV4-2;Q9ULV4-3;B4E3S0;H0YHL7	14;14;14;12;9;2;2;2;2;2;2;2;2;2;2;2;2;2;1	14;14;14;12;9;2;2;2;2;2;2;2;2;2;2;2;2;2;1	14;14;14;12;9;2;2;2;2;2;2;2;2;2;2;2;2;2;1	Coronin-1C;Coronin	CORO1C	53.248	474	474;480;527;369;165;151;159;162;163;169;181;432;471;237;285;286;472;472;125	0	61.75	1.3438	0.8981	23.403	1.0082	2.3357	1.333	0.83045	1.0126	0.9663	8.5256	34.862	14.349	1081500000	403840000	677660000	322160000	145170000	176990000	393270000	100900000	292380000	366070000	157780000	208300000
B4DLR8;P15559-3;P15559-2;P15559;H3BNV2;H3BRK3	B4DLR8;P15559-3;P15559-2;P15559;H3BNV2;H3BRK3	7;7;7;7;6;6	7;7;7;7;6;6	7;7;7;7;6;6	NAD(P)H dehydrogenase [quinone] 1	NQO1	22.793	202	202;236;240;274;253;269	0	44.869	1.1695	0.89815	11.521	0.99886	2.6634	1.2047	0.80621	1.1267	0.89815	12.551	23.272	10.817	1785500000	710280000	1075300000	566520000	280670000	285850000	557300000	147900000	409400000	661720000	281710000	380000000
Q15424;Q15424-4;Q15424-3;Q15424-2;Q14151;K7ES42	Q15424;Q15424-4;Q15424-3;Q15424-2;Q14151	5;5;5;4;3;1	5;5;5;4;3;1	5;5;5;4;3;1	Scaffold attachment factor B1;Scaffold attachment factor B2	SAFB;SAFB2	102.64	915	915;916;917;848;953;106	0	62.729	1.3927	0.89864	38.616	0.71597	1.4287	1.6771	0.60615	0.68391	1.2269	31.844	45.136	30.231	84317000	40346000	43971000	31540000	15766000	15774000	22927000	8202700	14724000	29849000	16378000	13472000
Q01813;Q01813-2;B1APP8;B1APP6;H0Y757;V9GYV7;V9GY25;H0Y3Y3;Q5VSR5	Q01813;Q01813-2	10;8;4;3;2;1;1;1;1	10;8;4;3;2;1;1;1;1	9;8;4;3;2;1;1;1;1	ATP-dependent 6-phosphofructokinase, platelet type	PFKP	85.595	784	784;776;202;240;103;113;118;166;210	0	52.609	1.4575	0.89866	17.738	1.4491	2.1773	1.102	1.1941	0.89866	0.79933	21.304	22.964	10.137	398900000	139800000	259100000	47805000	19354000	28452000	185310000	48925000	136390000	165790000	71526000	94260000
A0A024R4E5;Q00341;Q00341-2;H0Y394;H7C0A4;H7BZC3;C9J5E5;C9JIZ1;H7C2D1;C9JHS7;C9JHZ8;C9JES8;C9JZI8;C9JT62;C9JK79;C9JMQ6;C9JQ82;C9JBS3;C9JEJ8;C9JHN6;C9JHS9;C9J739	A0A024R4E5;Q00341;Q00341-2;H0Y394	31;31;27;22;8;7;6;6;6;5;5;5;5;3;3;2;2;2;2;2;1;1	31;31;27;22;8;7;6;6;6;5;5;5;5;3;3;2;2;2;2;2;1;1	31;31;27;22;8;7;6;6;6;5;5;5;5;3;3;2;2;2;2;2;1;1	Vigilin	HDLBP	141.44	1268	1268;1268;1235;973;332;267;221;224;308;126;141;147;164;96;128;46;53;69;79;81;17;19	0	85.125	1.1927	0.8991	18.323	1.0481	2.0085	1.2195	0.84678	0.87027	0.92285	24.307	22.096	9.1813	1242600000	519210000	723350000	472300000	226120000	246180000	315210000	102540000	212680000	455050000	190560000	264490000
M0R208;Q16740;M0QYV5	M0R208;Q16740;M0QYV5	2;2;1	2;2;1	2;2;1	ATP-dependent Clp protease proteolytic subunit;ATP-dependent Clp protease proteolytic subunit, mitochondrial	CLPP	20.568	190	190;277;160	0	5.9202	1.4481	0.89914	29.627	1.4063	1.9595	1.6471	1.1509	0.80855	0.886	34.907	43.204	21.569	126680000	52561000	74121000	54304000	22563000	31741000	30259000	10204000	20055000	42119000	19794000	22324000
Q9H6D8	Q9H6D8	1	1	1	Fibronectin type III domain-containing protein 4	FNDC4	25.158	234	234	1	-2	1.1143	0.89923	15.53	NaN	NaN	NaN	NaN	NaN	NaN	NaN	NaN	NaN	17212000	9532700	7679100	13008000	7534000	5473800	0	0	0	4203900	1998600	2205300
A8MZH8;P53801;B4DPZ0;A8MXQ1	A8MZH8;P53801;B4DPZ0;A8MXQ1	2;2;1;1	2;2;1;1	2;2;1;1	Pituitary tumor-transforming gene 1 protein-interacting protein	PTTG1IP	11.598	107	107;180;142;159	0.0069787	1.6345	1.4376	0.89953	35.649	NaN	NaN	1.0322	NaN	NaN	0.78832	NaN	NaN	49.25	56496000	25044000	31452000	0	0	0	21057000	7184700	13872000	35439000	17859000	17580000
E7ES33;E7EPK1;Q16181-2;Q16181;G3V1Q4;A0A0U1RRE1;A0A0U1RRH9;Q5JXL7;A0A0U1RQK0;A0A0U1RRD1;A0A0U1RRM2;Q6ZU15	E7ES33;E7EPK1;Q16181-2;Q16181;G3V1Q4	11;11;11;11;10;4;3;2;1;1;1;1	11;11;11;11;10;4;3;2;1;1;1;1	11;11;11;11;10;4;3;2;1;1;1;1	Septin-7	2021-09-07	48.715	417	417;437;436;437;401;157;147;88;76;77;111;432	0	40.919	1.3231	0.89963	15.616	1.0397	2.1331	1.3126	0.86095	0.87003	0.97533	18.252	17.77	9.4108	1452100000	612040000	840060000	533290000	259670000	273630000	434130000	137060000	297070000	484680000	215310000	269370000
P26641;P26641-2	P26641;P26641-2	17;16	17;16	17;16	Elongation factor 1-gamma	EEF1G	50.118	437	437;487	0	77.897	1.3017	0.90014	15.141	0.79871	2.3759	1.2085	0.63183	0.99743	0.89304	14.022	21.476	10.838	2152600000	858760000	1293800000	409740000	231800000	177940000	1075700000	322260000	753470000	667100000	304710000	362390000
P05556;P05556-2;P05556-5;P05556-4;P05556-3;C9JJP8;Q5T3E5;C9JPK5;E9PQJ2;H7C4N8;E7ERX5;Q5T3E6;E9PLR6;E7EUI6;E7EQW5;C9JNE0	P05556;P05556-2;P05556-5;P05556-4;P05556-3	12;11;11;11;11;2;2;2;2;2;2;2;2;2;2;1	12;11;11;11;11;2;2;2;2;2;2;2;2;2;2;1	12;11;11;11;11;2;2;2;2;2;2;2;2;2;2;1	Integrin beta-1	ITGB1	88.414	798	798;789;801;819;825;31;89;98;104;108;124;136;143;152;163;14	0	29.417	1.1752	0.90071	55.219	1.0707	3.5335	1.1842	0.86307	1.4262	0.87995	15.205	73.641	53.859	636700000	246470000	390230000	113300000	54926000	58370000	204110000	45521000	158590000	319290000	146030000	173270000
F5H1H2;A0A0C4DGG8;Q8IX12-2;Q8IX12;F5H2E6	F5H1H2;A0A0C4DGG8;Q8IX12-2;Q8IX12;F5H2E6	2;2;2;2;1	2;2;2;2;1	2;2;2;2;1	Cell division cycle and apoptosis regulator protein 1	CCAR1	75.724	646	646;1043;1135;1150;772	0.0018433	2.1323	1.9751	0.9017	44.079	NaN	1.9751	NaN	NaN	0.9017	NaN	NaN	44.079	NaN	13494000	4381200	9112500	0	0	0	13494000	4381200	9112500	0	0	0
P51178;P51178-2	P51178;P51178-2	5;4	5;4	5;4	1-phosphatidylinositol 4,5-bisphosphate phosphodiesterase delta-1	PLCD1	85.664	756	756;777	0	21.077	1.124	0.90219	46.578	1.0129	2.422	1.2043	0.86203	1.0408	0.90264	6.37	13.834	51.858	85614000	28475000	57138000	15017000	6580300	8436300	22282000	6713800	15568000	48316000	15181000	33134000
P07195;A8MW50;C9J7H8;F5H793	P07195;A8MW50;C9J7H8	11;7;6;4	9;5;5;4	9;5;5;4	L-lactate dehydrogenase B chain;L-lactate dehydrogenase	LDHB	36.638	334	334;232;136;102	0	80.96	1.2341	0.90236	11.446	1.0516	2.5876	1.2314	0.85078	1.0453	0.90023	4.3435	9.7391	4.0518	3542600000	1360800000	2181800000	975330000	451140000	524190000	1243900000	324790000	919160000	1323300000	584880000	738410000
Q12792;Q12792-3;Q12792-4;F8VS81;F8VRG3;F8W1Q9	Q12792;Q12792-3;Q12792-4;F8VS81	8;7;6;5;1;1	8;7;6;5;1;1	8;7;6;5;1;1	Twinfilin-1	TWF1	40.282	350	350;357;252;291;59;113	0	59.742	1.2063	0.90239	26.149	0.88626	2.5982	1.3347	0.75092	1.0734	0.97743	12.504	9.6564	17.13	205020000	78315000	126710000	50806000	26292000	24514000	73067000	19800000	53266000	81150000	32222000	48928000
A4UGR9-2;A4UGR9-3;A4UGR9;A4UGR9-8;A0A0A0MQZ3	A4UGR9-2;A4UGR9-3;A4UGR9;A4UGR9-8;A0A0A0MQZ3	2;2;2;2;1	2;2;2;2;1	2;2;2;2;1	Xin actin-binding repeat-containing protein 2	XIRP2	377.34	3327	3327;3345;3374;3549;963	0.0026882	2.0137	1.1139	0.90254	34.721	1.1139	NaN	NaN	0.94497	NaN	NaN	28.224	NaN	NaN	19800000	9431300	10369000	11855000	5203600	6651400	4369800	2099400	2270500	3575300	2128300	1447100
J3QLD9;E7EMK3;Q14254;K7EKW9	J3QLD9;E7EMK3;Q14254	9;9;9;3	9;9;9;3	9;9;9;3	Flotillin-2	FLOT2	47.142	428	428;483;428;249	0	12.262	1.5519	0.90262	13.699	NaN	2.3629	1.0257	NaN	0.97529	0.7585	NaN	2.2074	19.925	128010000	45386000	82626000	6630000	3594700	3035300	71111000	21970000	49141000	50270000	19821000	30449000
P35221;G3XAM7;P35221-2;P35221-3;E5RJ41;E5RIB1;E5RHV7;E5RGY6;E5RG03;P26232-3;P26232-2;P26232-5;P26232;E5RJL0;E5RIE0;C9IZ88;A0A0A0MTJ6;A0A0A0MRI5;P26232-4;P26232-6	P35221;G3XAM7;P35221-2;P35221-3	11;10;10;7;3;3;2;2;2;2;2;2;2;1;1;1;1;1;1;1	11;10;10;7;3;3;2;2;2;2;2;2;2;1;1;1;1;1;1;1	11;10;10;7;3;3;2;2;2;2;2;2;2;1;1;1;1;1;1;1	Catenin alpha-1	CTNNA1	100.07	906	906;841;930;536;161;215;123;139;156;860;905;939;953;101;117;117;476;569;537;584	0	31.527	1.206	0.90273	33.314	1.0088	2.4534	1.2211	0.85185	1.0552	0.90273	10.549	49.004	24.565	167180000	56462000	110720000	48837000	19487000	29350000	50474000	12945000	37528000	67869000	24030000	43839000
Q8IYT4-2;Q8IYT4;K7EMW1;K7EIJ8;K7EM02	Q8IYT4-2;Q8IYT4;K7EMW1;K7EIJ8	3;3;2;2;1	3;3;2;2;1	2;2;1;2;1	Katanin p60 ATPase-containing subunit A-like 2	KATNAL2	52.781	466	466;538;222;341;128	0.00050352	2.7552	1.221	0.90301	2.2325	1.2299	NaN	1.1084	1.0055	NaN	0.86313	12.976	NaN	26.262	389560000	163600000	225950000	205340000	96204000	109130000	104650000	34405000	70246000	79569000	32996000	46573000
Q92597;Q92597-3;Q92597-2;E7ESM1;E5RJY1;E5RJ98;E5RI76;E5RH82;E5RIR1;E5RGM5;E5RK17;E5RIV1;E5RIM2	Q92597;Q92597-3;Q92597-2;E7ESM1	5;4;4;3;2;1;1;1;1;1;1;1;1	5;4;4;3;2;1;1;1;1;1;1;1;1	5;4;4;3;2;1;1;1;1;1;1;1;1	Protein NDRG1	NDRG1	42.835	394	394;313;328;141;103;95;133;156;158;165;167;193;216	0	18.616	1.17	0.90362	7.6806	1.17	1.7676	1.0528	0.90818	0.80428	0.76875	9.5599	20.519	12.395	374480000	168820000	205670000	195410000	91423000	103990000	80959000	30388000	50571000	98114000	47005000	51109000
P13639;M0R0I6	P13639	31;1	31;1	31;1	Elongation factor 2	EEF2	95.337	858	858;85	0	130.28	1.2368	0.90438	15.381	1.0547	2.4904	1.2368	0.86628	1.0404	0.89432	9.8069	26.796	16.305	6199100000	2467400000	3731700000	2006200000	972530000	1033700000	2142500000	600760000	1541700000	2050500000	894120000	1156300000
P62330	P62330	3	3	3	ADP-ribosylation factor 6	ARF6	20.082	175	175	0	3.8902	1.4269	0.90476	115.65	NaN	1.451	NaN	NaN	0.78288	NaN	NaN	134.64	NaN	119460000	72013000	47446000	0	0	0	84345000	56097000	28248000	35113000	15916000	19198000
P38919;I3L3H2	P38919;I3L3H2	3;2	2;1	2;1	Eukaryotic initiation factor 4A-III;Eukaryotic initiation factor 4A-III, N-terminally processed	EIF4A3	46.871	411	411;125	0	3.344	1.3466	0.905	59.233	NaN	2.1633	NaN	NaN	1.0595	NaN	NaN	82.774	NaN	27284000	10128000	17156000	0	0	0	11759000	3796900	7962100	15525000	6330800	9194300
Q9BSJ8;Q9BSJ8-2;F8VZB1	Q9BSJ8;Q9BSJ8-2	14;14;1	14;14;1	14;14;1	Extended synaptotagmin-1	ESYT1	122.85	1104	1104;1114;88	0	40.471	1.4243	0.90544	13.079	1.3028	2.1606	0.99518	1.0589	1.0345	0.74946	22.936	16.381	13.323	407950000	151590000	256360000	22362000	10414000	11948000	226590000	63722000	162860000	159000000	77452000	81552000
O94919	O94919	5	5	5	Endonuclease domain-containing 1 protein	ENDOD1	55.016	500	500	0	10.563	1.9216	0.90555	30.343	NaN	2.1976	1.086	NaN	1.1176	0.82556	NaN	34.39	10.768	53006000	18605000	34400000	0	0	0	37033000	11838000	25195000	15973000	6767300	9205300
A0A087X253;P63010;P63010-2;P63010-3;A0A087WYD1;A0A087WU93;A0A087WZQ6;K7EJ01;K7ERB2;H7C034;K7EJX1;K7EN71	A0A087X253;P63010;P63010-2;P63010-3;A0A087WYD1;A0A087WU93;A0A087WZQ6	17;17;17;16;10;10;10;3;2;2;1;1	17;17;17;16;10;10;10;3;2;2;1;1	10;10;10;9;5;5;5;1;1;0;1;1	AP-2 complex subunit beta	AP2B1	101.33	913	913;937;951;880;639;663;677;164;151;173;80;132	0	64.943	1.4825	0.9063	41.146	NaN	2.267	1.0788	NaN	0.965	0.80068	NaN	45.456	23.255	500920000	191750000	309170000	2581800	1115100	1466700	246260000	66870000	179390000	252080000	123760000	128320000
P41250;H7C443	P41250	14;1	14;1	14;1	Glycine--tRNA ligase	GARS	83.165	739	739;77	0	50.438	1.17	0.90722	18.391	0.90947	2.3015	1.1719	0.75025	0.94426	0.89204	8.4295	30.769	14.155	938470000	417900000	520570000	299150000	161630000	137520000	307390000	98329000	209070000	331930000	157950000	173980000
A0A1B0GTL5;Q9BXF6	A0A1B0GTL5;Q9BXF6	5;4	5;4	5;4	Rab11 family-interacting protein 5	RAB11FIP5	138.41	1324	1324;653	0	8.9338	1.2037	0.90787	16.877	1.0315	NaN	1.4895	0.8618	NaN	1.1352	9.5124	NaN	91.246	87422000	40381000	47041000	41482000	19163000	22319000	12278000	6124400	6153500	33662000	15093000	18569000
P78527;P78527-2;H0YG84	P78527;P78527-2	26;25;1	26;25;1	26;25;1	DNA-dependent protein kinase catalytic subunit	PRKDC	469.08	4128	4128;4097;90	0	53.456	1.3907	0.90834	18.033	NaN	2.3299	0.98278	NaN	0.98967	0.73442	NaN	17.276	17.65	277730000	104760000	172970000	0	0	0	157120000	43893000	113220000	120610000	60865000	59750000
O95292;E5RK64;O95292-2	O95292	6;2;2	5;1;1	5;1;1	Vesicle-associated membrane protein-associated protein B/C	VAPB	27.228	243	243;71;99	0	10.461	1.3896	0.90864	36.455	1.6001	2.2995	1.0674	1.3322	0.93036	0.79012	17.925	33.682	40.761	310430000	121700000	188740000	36740000	12840000	23899000	137880000	46655000	91221000	135820000	62200000	73618000
P31150;G5E9U5	P31150	15;4	10;2	10;2	Rab GDP dissociation inhibitor alpha	GDI1	50.582	447	447;147	0	54.723	1.2169	0.9094	33.124	0.86295	2.4543	1.2918	0.71702	1.0508	0.99741	4.8602	62.945	30.214	627090000	231520000	395580000	130420000	64277000	66147000	256300000	67224000	189070000	240370000	100020000	140350000
P46940;A0A0J9YXZ5;H0YLE8;H0YKA5;A0A087WWP1;F2Z2E2;Q86VI3;A0A087X225;E9PDT6;E7EWC2;F5H7S7;Q13576-3;Q13576-2;Q13576	P46940;A0A0J9YXZ5;H0YLE8	53;39;32;2;2;2;2;1;1;1;1;1;1;1	53;39;32;2;2;2;2;1;1;1;1;1;1;1	53;39;32;2;2;2;2;1;1;1;1;1;1;1	Ras GTPase-activating-like protein IQGAP1	IQGAP1	189.25	1657	1657;1191;1085;43;107;1588;1631;48;509;1402;1525;1071;1071;1575	0	323.31	1.2418	0.90952	63.105	0.69052	2.6752	1.2153	0.56515	1.1022	0.90336	41.936	70.741	61.699	5550300000	3248500000	2301800000	810480000	439290000	371190000	2260100000	1138200000	1121900000	2479700000	1671000000	808760000
P07093-2;P07093;P07093-3;C9JN98	P07093-2;P07093;P07093-3;C9JN98	7;7;7;4	7;7;7;4	7;7;7;4	Glia-derived nexin	SERPINE2	44	397	397;398;409;275	0	58.045	1.2203	0.91002	16.578	1.3214	2.0665	1.1551	1.099	0.83122	0.85846	31.105	22.26	16.343	390790000	154560000	236230000	73702000	29885000	43817000	131550000	38658000	92896000	185530000	86021000	99513000
Q9UH99-3;Q9UH99;Q9UH99-2;B0QY60	Q9UH99-3;Q9UH99;Q9UH99-2	3;3;3;1	3;3;3;1	3;3;3;1	SUN domain-containing protein 2	SUN2	79.611	713	713;717;738;198	0	5.6182	1.6502	0.9103	22.356	NaN	2.1218	NaN	NaN	1.0803	NaN	NaN	24.219	NaN	10009000	2833800	7174900	0	0	0	7236200	1482200	5753900	2772600	1351600	1420900
P13010;C9JZ81	P13010	16;5	16;5	16;5	X-ray repair cross-complementing protein 5	XRCC5	82.704	732	732;131	0	166.46	1.2347	0.91089	11.624	0.92222	2.5281	1.2438	0.75967	1.1011	0.92399	18.621	19.204	8.8061	858210000	331030000	527180000	261010000	126760000	134250000	319030000	82651000	236380000	278170000	121610000	156550000
B5MCN7;Q15788-2;Q15788-3;Q15788	B5MCN7;Q15788-2;Q15788-3;Q15788	1;1;1;1	1;1;1;1	1;1;1;1	Nuclear receptor coactivator 1	NCOA1	135.62	1248	1248;1399;1440;1441	1	-2	1.3765	0.91141	10.717	NaN	NaN	NaN	NaN	NaN	NaN	NaN	NaN	NaN	136660000	54797000	81868000	21780000	11377000	10404000	56086000	16444000	39643000	58798000	26976000	31822000
A0A0C4DGS1;P39656;P39656-3;P39656-2;U3KQ84	A0A0C4DGS1;P39656;P39656-3;P39656-2;U3KQ84	9;9;8;7;6	9;9;8;7;6	9;9;8;7;6	Dolichyl-diphosphooligosaccharide--protein glycosyltransferase 48 kDa subunit	DDOST	48.799	439	439;456;438;419;154	0	32.095	1.2265	0.91142	10.32	1.0181	2.7699	1.2265	0.79818	1.1307	0.91142	7.747	13.905	10.32	645170000	260680000	384500000	171740000	86806000	84932000	259440000	72972000	186470000	213990000	100900000	113090000
K9J957;P61289;P61289-3;P61289-2;A0A087WTV2;K7ENH2;B3KQ25;K7ESG5;K7EMD0;K7EPX6;K7EKR3;B7Z8D3	K9J957;P61289;P61289-3;P61289-2;A0A087WTV2;K7ENH2;B3KQ25;K7ESG5	4;4;4;4;3;3;3;3;1;1;1;1	4;4;4;4;3;3;3;3;1;1;1;1	4;4;4;4;3;3;3;3;1;1;1;1	Proteasome activator complex subunit 3	PSME3	26.867	231	231;254;265;267;170;179;193;198;96;110;118;130	0	8.8045	1.3347	0.91155	49.649	1.1295	2.8626	1.5319	0.93936	1.2383	1.1663	18.45	61.061	14.794	53834000	18987000	34847000	17113000	8208800	8904200	20846000	4985500	15860000	15875000	5793000	10082000
P20339-2;P20339	P20339-2;P20339	4;4	3;3	3;3	Ras-related protein Rab-5A	RAB5A	22.178	201	201;215	0	4.1936	1.9325	0.91184	32.457	NaN	2.1697	NaN	NaN	0.94215	NaN	NaN	30.537	NaN	55033000	21992000	33041000	0	0	0	29935000	9816900	20118000	25098000	12176000	12923000
Q06278;H7C3Q1;H7BXF7	Q06278	8;1;1	8;1;1	8;1;1	Aldehyde oxidase	AOX1	147.92	1338	1338;190;193	0	19.238	1.2154	0.91185	22.421	NaN	2.7158	1.2154	NaN	1.2579	0.91185	NaN	50.172	7.9112	134840000	52666000	82170000	11440000	3966400	7473300	68780000	21426000	47354000	54616000	27273000	27343000
Q8N2R8	Q8N2R8	1	1	1	Protein FAM43A	FAM43A	45.775	423	423	0.0026918	2.0203	1.2573	0.912	43.401	NaN	NaN	NaN	NaN	NaN	NaN	NaN	NaN	NaN	52214000	19580000	32634000	11418000	6678700	4738800	16704000	2483100	14221000	24092000	10418000	13674000
O15294-4;O15294-2;O15294-3;O15294	O15294-4;O15294-2;O15294-3;O15294	1;1;1;1	1;1;1;1	1;1;1;1	UDP-N-acetylglucosamine--peptide N-acetylglucosaminyltransferase 110 kDa subunit	OGT	74.536	665	665;920;1036;1046	1	-2	1.0684	0.91242	32.45	NaN	NaN	NaN	NaN	NaN	NaN	NaN	NaN	NaN	17917000	7297800	10619000	7674000	3193100	4480900	4670400	1756900	2913600	5572600	2347800	3224800
Q96TA1-2;Q96TA1	Q96TA1-2;Q96TA1	12;12	12;12	12;12	Niban-like protein 1	FAM129B	82.682	733	733;746	0	71.33	1.4824	0.91312	29.553	0.89578	2.8121	1.2129	0.74422	1.1383	0.92434	18.427	36.701	25.441	459910000	180080000	279820000	111950000	60168000	51780000	187960000	53761000	134200000	160000000	66154000	93845000
P68366-2;P68366;C9JEV8;C9JQ00;C9JJQ8;C9JDL2	P68366-2;P68366	19;19;7;7;7;5	4;4;3;3;3;2	4;4;3;3;3;2	Tubulin alpha-4A chain	TUBA4A	48.328	433	433;448;153;180;198;119	0	13.914	1.2272	0.91327	67.294	1.0984	2.5637	1.2392	0.89574	1.2889	0.95767	5.5952	41.618	66.605	244310000	101010000	143310000	127320000	59858000	67459000	45498000	10986000	34512000	71495000	30161000	41334000
G3V5X4;A0A0A0MRE3;Q8WXH0;Q8WXH0-2	G3V5X4;A0A0A0MRE3;Q8WXH0;Q8WXH0-2	1;1;1;1	1;1;1;1	1;1;1;1	Nesprin-2	SYNE2	787.71	6818	6818;6824;6885;6907	1	-2	1.592	0.91363	17.825	NaN	NaN	NaN	NaN	NaN	NaN	NaN	NaN	NaN	38784000	18942000	19842000	23052000	12924000	10128000	15731000	6017400	9713700	0	0	0
P50395;P50395-2;Q5SX87;Q5SX91;Q5SX86;V9GYF8;Q5SX90;V9GYJ7	P50395;P50395-2	18;16;8;6;5;4;4;3	18;16;8;6;5;4;4;3	13;12;5;3;3;2;2;1	Rab GDP dissociation inhibitor beta	GDI2	50.663	445	445;400;263;203;155;130;148;125	0	263.47	1.2602	0.91364	11.402	0.97477	2.6964	1.2689	0.78707	1.1216	0.93024	34.104	11.749	11.289	2172200000	863610000	1308500000	718010000	354880000	363130000	767260000	217340000	549930000	686880000	291390000	395490000
P55060-3;P55060;P55060-4;P55060-2	P55060-3;P55060;P55060-4	10;10;9;3	10;10;9;3	10;10;9;3	Exportin-2	CSE1L	107.78	945	945;971;915;195	0	96.539	1.6013	0.91365	4.5833	1.4076	2.2945	1.006	1.1413	1.0542	0.76103	34.535	9.1588	11.801	184050000	72077000	111970000	17049000	8322700	8726100	103010000	31617000	71394000	63989000	32136000	31852000
O15145;F8VR50;C9JZD1	O15145	5;1;1	5;1;1	5;1;1	Actin-related protein 2/3 complex subunit 3	ARPC3	20.546	178	178;84;99	0	46.964	1.3397	0.9138	15.671	0.97933	2.2482	1.3176	0.80089	0.9138	0.99185	16.16	31.947	30.027	360940000	149150000	211790000	116960000	57985000	58978000	107430000	31760000	75673000	136540000	59403000	77140000
P50579;G3V1U3;P50579-3;F8VSC4;F8VY03;F8VRR3;F8VZX9	P50579;G3V1U3;P50579-3;F8VSC4;F8VY03;F8VRR3	10;9;8;6;6;5;2	10;9;8;6;6;5;2	2;2;2;2;0;0;0	Methionine aminopeptidase 2	METAP2	52.891	478	478;328;455;161;178;442;163	0	53.902	1.2	0.91397	12.574	1.0631	1.8668	1.1593	0.8902	0.80231	0.87385	11.866	46.12	15.591	190020000	78313000	111710000	75631000	35515000	40116000	54825000	15352000	39473000	59565000	27446000	32118000
E9PEA7;Q99469	E9PEA7;Q99469	1;1	1;1	1;1	SH3 and cysteine-rich domain-containing protein	STAC	37.684	341	341;402	1	-2	1.244	0.91403	24.868	NaN	NaN	NaN	NaN	NaN	NaN	NaN	NaN	NaN	47792000	21650000	26142000	20014000	9748400	10265000	14371000	6745000	7626100	13407000	5156900	8250600
P68104;Q5VTE0;A0A087WV01;A0A087WVQ9;P68104-2;Q05639;Q5JR01;A6PW80	P68104;Q5VTE0;A0A087WV01;A0A087WVQ9;P68104-2	25;23;21;21;21;8;4;3	25;23;21;21;21;8;4;3	25;23;21;21;21;8;4;3	Elongation factor 1-alpha 1;Putative elongation factor 1-alpha-like 3;Elongation factor 1-alpha	EEF1A1;EEF1A1P5	50.14	462	462;462;426;441;441;463;145;106	0	320.06	1.379	0.91405	25.72	1.08	2.2585	1.3333	0.86573	0.95942	0.98641	16.886	55.732	54.08	35767000000	14162000000	21605000000	13628000000	6469100000	7158700000	10226000000	2784700000	7441700000	11913000000	4908200000	7004800000
G3V2V8;J3KMY5;H0YIZ1;G3V3E8;E7EMS2;G3V3D1;P61916-2;P61916	G3V2V8;J3KMY5;H0YIZ1;G3V3E8;E7EMS2;G3V3D1;P61916-2;P61916	3;3;3;3;3;3;3;3	3;3;3;3;3;3;3;3	3;3;3;3;3;3;3;3	Epididymal secretory protein E1	NPC2	13.078	122	122;148;173;174;201;221;125;151	0	6.8944	1.5359	0.91406	6.4874	1.5538	1.7386	1.3224	1.2948	0.78522	0.99266	55.737	22.796	24.524	76553000	27790000	48763000	11243000	4971800	6271100	24615000	8088800	16527000	40694000	14729000	25965000
P62070;P62070-4;E9PK85;P62070-2;E9PQ87;E9PQK5;E9PQC5	P62070;P62070-4;E9PK85;P62070-2	9;9;7;6;2;1;1	1;1;0;0;0;1;1	0;0;0;0;0;0;0	Ras-related protein R-Ras2	RRAS2	23.399	204	204;210;166;127;69;47;52	0.0013934	2.1805	1.1014	0.91428	10.377	NaN	NaN	NaN	NaN	NaN	NaN	NaN	NaN	NaN	272960000	108540000	164420000	53409000	24058000	29351000	97781000	27343000	70437000	121770000	57140000	64633000
O75915;F8WF90;C9JQU6;F8WF33	O75915;F8WF90;C9JQU6;F8WF33	2;1;1;1	2;1;1;1	2;1;1;1	PRA1 family protein 3	ARL6IP5	21.614	188	188;59;88;93	0	9.6979	1.8	0.91443	23.299	NaN	2.0772	0.97347	NaN	0.91577	0.73122	NaN	23.364	8.3218	181560000	66390000	115170000	21311000	7415400	13896000	101520000	29295000	72222000	58728000	29679000	29049000
O75131;A0A087WYQ3;A0A087WUS8;A0A087WXR6;E5RHZ0;E5RFT7;H0YB26;E7ENV7;Q86YQ8-2;Q9HCH3-2;Q96FN4-2;Q96FN4;Q8IYJ1;Q96A23;O95741;Q9UBL6-2;Q86YQ8;Q96A23-2;Q9HCH3;O95741-2;Q9UBL6	O75131	11;4;3;3;3;2;2;1;1;1;1;1;1;1;1;1;1;1;1;1;1	11;4;3;3;3;2;2;1;1;1;1;1;1;1;1;1;1;1;1;1;1	11;4;3;3;3;2;2;1;1;1;1;1;1;1;1;1;1;1;1;1;1	Copine-3	CPNE3	60.13	537	537;234;135;139;153;79;262;552;233;301;446;548;553;557;557;558;564;575;593;612;633	0	30.16	1.2112	0.91474	13.993	0.87962	2.5287	1.1509	0.77093	1.0599	0.8559	19.025	17.582	7.5598	567900000	231250000	336640000	146000000	72672000	73332000	223050000	64168000	158880000	198840000	94411000	104430000
A0A087WVQ6;Q00610-2;Q00610;J3KS13;J3KSQ2;J3QL20;K7EJJ5;J3KRF5;F5H5N6	A0A087WVQ6;Q00610-2;Q00610	52;52;52;13;4;3;3;1;1	52;52;52;13;4;3;3;1;1	40;40;40;12;3;3;3;1;0	Clathrin heavy chain;Clathrin heavy chain 1	CLTC	192.06	1679	1679;1639;1675;612;122;97;222;131;169	0	323.31	1.5948	0.91532	21.305	0.87335	2.6125	1.0543	0.73153	1.0973	0.77798	16.114	26.621	12.371	4102200000	1560100000	2542200000	355290000	178610000	176680000	2026800000	571090000	1455700000	1720200000	810350000	909830000
P60228;E5RHS5;E5RGA2;E5RIT4;H0YBR5	P60228;E5RHS5;E5RGA2	6;4;4;2;2	6;4;4;2;2	6;4;4;2;2	Eukaryotic translation initiation factor 3 subunit E	EIF3E	52.22	445	445;226;352;75;171	0	10.112	1.4711	0.91557	8.6058	NaN	2.2734	1.3461	NaN	1.0665	0.99489	NaN	25.817	44.824	204170000	83408000	120760000	32079000	24785000	7294200	95567000	25799000	69768000	76522000	32824000	43697000
P13473-2;P13473;P13473-3	P13473-2;P13473;P13473-3	1;1;1	1;1;1	1;1;1	Lysosome-associated membrane glycoprotein 2	LAMP2	44.955	410	410;410;411	0.0013947	2.1884	1.6325	0.91586	37.274	NaN	NaN	NaN	NaN	NaN	NaN	NaN	NaN	NaN	13756000	6662100	7094000	4033200	1746700	2286500	2800700	1271000	1529700	6922200	3644400	3277800
CON__P01966;G3V1N2;P69905;P02008	CON__P01966;G3V1N2;P69905	6;3;3;1	6;3;3;1	6;3;3;1	Hemoglobin subunit alpha	HBA2;HBA1	15.184	142	142;110;142;142	0	18.087	1.3198	0.91602	15.351	1.4103	0.90673	1.3259	1.1294	0.37046	0.97942	14.906	13.371	18.48	4093800000	1861400000	2232500000	1620300000	683770000	936560000	1169900000	604290000	565580000	1303600000	573310000	730320000
E9PGC8;P78559;P78559-2	E9PGC8;P78559;P78559-2	33;33;33	32;32;32	32;32;32	Microtubule-associated protein 1A;MAP1A heavy chain;MAP1 light chain LC2	MAP1A	331.25	3041	3041;2803;2805	0	231.02	1.1604	0.91617	27.782	1.0382	2.6722	1.3671	0.85664	1.1001	1.0178	26.407	58.36	24.425	1141700000	576400000	565300000	421330000	244040000	177290000	345280000	146780000	198510000	375090000	185580000	189500000
P61224;E7ESV4;F5H7Y6;F5H004;F5GX62;F5H6R7;F5H077;F5GWU8;F5H491;F5H0B7;F5H500;F5GYB5	P61224;E7ESV4;F5H7Y6;F5H004;F5GX62;F5H6R7	7;6;6;5;5;4;3;3;3;3;3;3	7;6;6;5;5;4;3;3;3;3;3;3	1;1;1;1;1;1;1;1;1;1;1;1	Ras-related protein Rap-1b	RAP1B	20.825	184	184;157;179;127;139;122;84;87;93;98;101;136	0	89.905	1.6769	0.91645	12.074	NaN	2.9029	1.0595	NaN	1.162	0.802	NaN	18.145	5.5617	248160000	87272000	160890000	4778500	1883700	2894800	133490000	33934000	99556000	109890000	51455000	58436000
Q6WRI0	Q6WRI0	4	4	4	Immunoglobulin superfamily member 10	IGSF10	290.83	2623	2623	0	2.8966	1.3446	0.91653	29.359	NaN	1.6433	1.112	NaN	0.69585	0.82997	NaN	52.987	17.674	88678000	40195000	48483000	0	0	0	25991000	10216000	15775000	62687000	29979000	32708000
P33316;A0A0C4DGL3;H0YNW5;H0YKC5;H0YKI0;P33316-2;H0YMP1;H0YMM5;H0YNJ9	P33316;A0A0C4DGL3;H0YNW5;H0YKC5;H0YKI0;P33316-2	3;2;2;2;2;2;1;1;1	3;2;2;2;2;2;1;1;1	3;2;2;2;2;2;1;1;1	Deoxyuridine 5-triphosphate nucleotidohydrolase, mitochondrial	DUT	26.563	252	252;141;167;221;226;164;107;133;143	0	4.5717	1.2354	0.91667	56.05	NaN	1.315	1.2301	NaN	0.6482	0.91826	NaN	47.681	0.24429	26858000	9964400	16893000	7309400	1744400	5565000	8034600	3005700	5028800	11514000	5214300	6299400
P60866;P60866-2;E5RIP1;E5RJX2;G3XAN0	P60866;P60866-2;E5RIP1;E5RJX2;G3XAN0	2;2;1;1;1	2;2;1;1;1	2;2;1;1;1	40S ribosomal protein S20	RPS20	13.373	119	119;142;46;61;64	0	6.1875	1.4742	0.91681	15.83	1.2066	2.2855	1.465	0.96757	0.94381	1.0551	14.335	19.935	22.636	1072800000	432320000	640520000	395690000	193720000	201970000	308920000	88227000	220700000	368220000	150370000	217850000
A0A0J9YYJ0;Q8N129	A0A0J9YYJ0;Q8N129	1;1	1;1	1;1	Protein canopy homolog 4	CNPY4	13.171	118	118;248	0.0095465	1.5118	1.6462	0.91722	16.792	NaN	NaN	NaN	NaN	NaN	NaN	NaN	NaN	NaN	21793000	8431800	13361000	0	0	0	9853800	1588600	8265200	11939000	6843100	5095900
I3L1P8;Q02978;Q02978-2	I3L1P8;Q02978;Q02978-2	3;3;2	3;3;2	3;3;2	Mitochondrial 2-oxoglutarate/malate carrier protein	SLC25A11	32.182	296	296;314;263	0.00050251	2.7249	1.9487	0.91722	40.914	NaN	2.1956	NaN	NaN	0.97411	NaN	NaN	47.882	NaN	44560000	14184000	30376000	0	0	0	29219000	7299800	21919000	15341000	6883900	8456800
O60318-2;O60318	O60318-2;O60318	1;1	1;1	1;1	Germinal-center associated nuclear protein	MCM3AP	80.291	721	721;1980	1	-2	1.3203	0.91722	29.982	NaN	NaN	NaN	NaN	NaN	NaN	NaN	NaN	NaN	30240000	14133000	16107000	11418000	5462500	5955500	9328200	4401500	4926600	9494200	4269200	5225000
P62829;J3KTJ3;C9JD32;B9ZVP7;J3KT29	P62829;J3KTJ3;C9JD32;B9ZVP7;J3KT29	4;2;2;2;2	4;2;2;2;2	4;2;2;2;2	60S ribosomal protein L23	RPL23	14.865	140	140;81;91;114;122	0	10.586	1.2408	0.91736	13.575	0.98555	2.1754	1.3835	0.80996	0.92708	1.0332	10.854	31.205	10.773	637210000	268620000	368590000	174290000	84533000	89753000	222440000	68232000	154210000	240480000	115860000	124620000
P11388;P11388-2;P11388-3;P11388-4	P11388;P11388-2;P11388-3;P11388-4	1;1;1;1	1;1;1;1	1;1;1;1	DNA topoisomerase 2-alpha	TOP2A	174.38	1531	1531;1557;1567;1612	1	-2	1.1541	0.91746	14.168	NaN	NaN	NaN	NaN	NaN	NaN	NaN	NaN	NaN	31384000	14508000	16876000	16346000	8988800	7357600	0	0	0	15037000	5519200	9518200
Q8TEA8	Q8TEA8	2	2	2	D-tyrosyl-tRNA(Tyr) deacylase 1	DTD1	23.423	209	209	0	7.1442	1.2021	0.9176	4.4256	NaN	2.4785	1.2021	NaN	1.0214	0.89095	NaN	4.7818	0.25727	58985000	22574000	36411000	7717100	3376400	4340600	24223000	7024700	17199000	27045000	12173000	14872000
Q9Y6C9;E9PIE4	Q9Y6C9;E9PIE4	2;1	2;1	2;1	Mitochondrial carrier homolog 2	MTCH2	33.331	303	303;262	0	3.3063	1.8615	0.91891	46.061	NaN	1.9311	NaN	NaN	0.88139	NaN	NaN	27.094	NaN	97964000	34642000	63323000	14487000	3444300	11043000	38465000	10107000	28359000	45012000	21091000	23922000
A0A0R4J2G3;A0A0A0MTJ9;Q6PIU2;Q6PIU2-2;Q6PIU2-3;H7C046	A0A0R4J2G3;A0A0A0MTJ9;Q6PIU2;Q6PIU2-2;Q6PIU2-3	5;5;5;5;4;2	5;5;5;5;4;2	5;5;5;5;4;2	Neutral cholesterol ester hydrolase 1	NCEH1	49.062	440	440;448;408;416;275;307	0	15.734	1.4083	0.91903	17.884	NaN	2.7479	1.1556	NaN	1.1673	0.86121	NaN	27.726	15.181	142410000	53539000	88870000	4032100	1953100	2079000	64424000	16189000	48234000	73953000	35396000	38557000
Q5TBG2;Q5TBG4;Q5TBG1;Q5TBG7;Q5TBH2;Q5TBH1;Q9HC98;Q9HC98-3;Q9HC98-4;Q9HC98-2	Q5TBG2;Q5TBG4;Q5TBG1;Q5TBG7;Q5TBH2;Q5TBH1;Q9HC98;Q9HC98-3;Q9HC98-4;Q9HC98-2	1;1;1;1;1;1;1;1;1;1	1;1;1;1;1;1;1;1;1;1	1;1;1;1;1;1;1;1;1;1	Serine/threonine-protein kinase Nek6	NEK6	19.681	171	171;194;207;219;220;222;313;331;338;347	1	-2	1.3807	0.91912	7.9178	NaN	NaN	NaN	NaN	NaN	NaN	NaN	NaN	NaN	366490000	166080000	200420000	142810000	74840000	67966000	96725000	34854000	61871000	126960000	56382000	70583000
A0A1B0GVZ4;P06132;H0Y5R6;A0A1B0GVN9	A0A1B0GVZ4;P06132;H0Y5R6;A0A1B0GVN9	2;2;1;1	2;2;1;1	2;2;1;1	Uroporphyrinogen decarboxylase	UROD	35.704	321	321;367;228;298	0	5.3949	1.4149	0.91932	37.081	NaN	NaN	NaN	NaN	NaN	NaN	NaN	NaN	NaN	18285000	7672900	10612000	8334900	4013500	4321400	6212100	2110400	4101700	3737900	1549000	2188900
P08473;C9JR96;C9J9X7	P08473;C9JR96	4;2;1	4;2;1	4;2;1	Neprilysin	MME	85.513	750	750;233;161	0	5.048	1.5284	0.91969	63.477	NaN	1.9956	1.2461	NaN	0.90539	0.91969	NaN	47.499	90.394	83991000	33950000	50041000	0	0	0	44419000	13656000	30763000	39572000	20293000	19278000
P49257	P49257	9	9	9	Protein ERGIC-53	LMAN1	57.548	510	510	0	31.95	1.6291	0.91994	19.974	1.6291	2.2675	1.2057	1.3455	0.92966	0.88823	35.097	39.435	20.406	906750000	362420000	544320000	122280000	52708000	69568000	451160000	140830000	310330000	333310000	168890000	164420000
Q13557-12;D6R938;E9PBG7;E9PF82;Q13557-8;Q13557-10;Q13557;Q13557-6;Q13557-11;Q13557-9;Q13557-5;Q13557-3;Q13557-4;H0Y9J2;H0Y9C2;Q9UQM7;Q9UQM7-2;D6RHX9;E9PBE8;E7EQE4	Q13557-12;D6R938;E9PBG7;E9PF82;Q13557-8;Q13557-10;Q13557;Q13557-6;Q13557-11;Q13557-9;Q13557-5;Q13557-3;Q13557-4	11;10;10;10;10;10;10;10;10;9;9;9;9;5;5;3;3;1;1;1	11;10;10;10;10;10;10;10;10;9;9;9;9;5;5;3;3;1;1;1	9;8;8;8;8;8;8;8;8;7;7;7;7;5;4;1;1;0;0;0	Calcium/calmodulin-dependent protein kinase type II subunit delta	CAMK2D	54.113	478	478;498;512;533;478;492;499;513;524;489;498;510;519;182;194;478;489;24;168;173	0	323.31	1.2405	0.92072	9.6513	1.0011	2.732	1.2405	0.82613	1.1121	0.92072	20.556	9.0592	9.8893	1246500000	531000000	715470000	385530000	209080000	176450000	453340000	139320000	314010000	407600000	182600000	225000000
I3L0N3;P46459;P46459-2;I3L0L3;I3L338;I3L4Q9;I3L2G1;K7EQD6	I3L0N3;P46459;P46459-2	13;13;11;4;2;2;1;1	13;13;11;4;2;2;1;1	13;13;11;4;2;2;1;1	Vesicle-fusing ATPase	NSF	82.091	739	739;744;644;161;44;81;136;180	0	22.656	1.2247	0.92171	15.883	1.0701	2.6422	1.2049	0.88522	1.0733	0.92513	22.86	9.7612	18.373	449540000	166630000	282910000	112990000	50518000	62474000	168550000	44015000	124530000	168010000	72097000	95908000
E7ENL6;P12111-4;C9JNG9	E7ENL6;P12111-4	86;86;14	2;2;2	2;2;2	Collagen alpha-3(VI) chain	COL6A3	278.11	2569	2569;2570;708	0	4.447	1.2999	0.9221	30.954	0.82745	3.1229	1.2999	0.67448	1.2628	0.9705	14.292	75.421	23.719	275630000	98691000	176940000	58342000	29441000	28901000	125590000	30197000	95393000	91699000	39054000	52646000
P09132;A0A087WWU9;A0A087WYR0;P09132-2	P09132;A0A087WWU9;A0A087WYR0;P09132-2	2;1;1;1	2;1;1;1	2;1;1;1	Signal recognition particle 19 kDa protein	SRP19	16.156	144	144;104;120;110	0	12.999	1.5516	0.92216	11.543	NaN	NaN	NaN	NaN	NaN	NaN	NaN	NaN	NaN	19085000	5153800	13931000	4242400	1674500	2567900	14843000	3479300	11364000	0	0	0
J3QQX0;C9JFE4;A0A096LP07;A0A096LPJ3;A8K070;Q13098-5;Q13098;Q13098-7	J3QQX0;C9JFE4;A0A096LP07;A0A096LPJ3;A8K070;Q13098-5;Q13098;Q13098-7	1;1;1;1;1;1;1;1	1;1;1;1;1;1;1;1	1;1;1;1;1;1;1;1	COP9 signalosome complex subunit 1	GPS1	8.7087	79	79;471;486;490;526;487;491;527	0	47.269	1.2621	0.92246	6.7537	NaN	NaN	NaN	NaN	NaN	NaN	NaN	NaN	NaN	26425000	11620000	14805000	6812700	3139000	3673700	8182700	3047100	5135500	11430000	5433800	5996100
E7EX90;Q14203-3;Q14203-4;Q14203-6;Q14203;Q14203-5;Q14203-2;Q6AWB1;E7EWF7;C9JJD0;C9JKG6;E9PCY0;C9JZA4;C9JTE5;C9JJN7	E7EX90;Q14203-3;Q14203-4;Q14203-6;Q14203;Q14203-5;Q14203-2;Q6AWB1	22;22;22;22;22;20;20;16;4;2;2;2;1;1;1	22;22;22;22;22;20;20;16;4;2;2;2;1;1;1	22;22;22;22;22;20;20;16;4;2;2;2;1;1;1	Dynactin subunit 1	DCTN1;DKFZp686E0752	139.09	1256	1256;1236;1253;1271;1278;1139;1144;890;191;121;135;186;76;76;87	0	46.745	1.227	0.9228	15.119	0.94731	2.5441	1.2926	0.77814	1.0718	0.96636	17.578	15.261	14.634	484360000	191710000	292640000	160160000	75030000	85128000	179040000	56133000	122910000	145160000	60550000	84611000
Q5VZY9;O15075-2;O15075	Q5VZY9;O15075-2;O15075	5;5;5	5;5;5	5;5;5	Serine/threonine-protein kinase DCLK1	DCLK1	40.456	363	363;729;740	0	9.5356	1.3268	0.92318	12.779	0.9948	1.9346	1.2796	0.81764	0.88364	0.97604	1.0668	15.794	11.824	114200000	46565000	67634000	32242000	16988000	15255000	48655000	15176000	33479000	33302000	14401000	18901000
Q27J81-2;Q27J81;A0A0A0MQU1;Q27J81-3	Q27J81-2;Q27J81;A0A0A0MQU1	17;17;13;2	17;17;13;2	17;17;13;2	Inverted formin-2	INF2	134.62	1240	1240;1249;717;234	0	74.7	1.4831	0.92332	13.899	NaN	2.2557	1.1002	NaN	1.1232	0.83299	NaN	13.567	11.447	251860000	109490000	142360000	0	0	0	127060000	40503000	86561000	124790000	68989000	55804000
O75569-3;O75569-2;O75569;F8WEG8;G5E9Q4;C9JMM3	O75569-3;O75569-2;O75569;F8WEG8;G5E9Q4;C9JMM3	4;4;4;2;2;2	4;4;4;2;2;2	4;4;4;2;2;2	Interferon-inducible double-stranded RNA-dependent protein kinase activator A	PRKRA	31.635	288	288;302;313;95;105;108	0	8.6393	1.3817	0.92334	38.185	1.5875	2.1552	1.2468	1.325	0.87711	0.92334	28.46	46.922	22.18	120010000	50066000	69946000	37071000	14959000	22112000	39072000	11492000	27580000	43869000	23615000	20254000
Q08J23-3;Q08J23-2;Q08J23	Q08J23-3;Q08J23-2;Q08J23	2;2;2	2;2;2	2;2;2	tRNA (cytosine(34)-C(5))-methyltransferase	NSUN2	59.383	531	531;732;767	0	4.6926	1.3244	0.92352	24.257	1.0255	1.8079	1.1258	0.86637	0.96504	0.8846	12.994	10.179	50.385	22401000	9905500	12496000	8207800	4017600	4190300	7198700	2577300	4621400	6994500	3310700	3683800
P62993-2;P62993	P62993-2;P62993	1;1	1;1	1;1	Growth factor receptor-bound protein 2	GRB2	20.557	176	176;217	0	6.0951	1.1396	0.92416	20.319	NaN	NaN	NaN	NaN	NaN	NaN	NaN	NaN	NaN	6410500	2234700	4175800	2993800	1434200	1559600	1608400	359820	1248600	1808300	440690	1367600
Q16658	Q16658	5	5	5	Fascin	FSCN1	54.529	493	493	0	12.028	1.3471	0.92475	0.94875	0.99576	2.2092	1.3471	0.80459	0.92274	1.0629	19.337	46.34	3.1105	369070000	147670000	221400000	156350000	64588000	91760000	61952000	19781000	42171000	150770000	63300000	87468000
C9JIF9;P13798;H7C393;C9JLK2;H7C1U0;F8WEH5	C9JIF9;P13798;H7C393;C9JLK2;H7C1U0	6;6;4;3;3;1	6;6;4;3;3;1	6;6;4;3;3;1	Acylamino-acid-releasing enzyme	APEH	81.673	737	737;732;284;232;308;50	0	16.679	1.2195	0.92496	14.744	1.121	2.0334	1.2727	0.9159	1.0235	0.96632	13.822	38.976	22.251	116430000	52371000	64059000	45496000	23446000	22050000	33417000	12604000	20813000	37517000	16321000	21196000
P55263-2;P55263;P55263-3;P55263-4	P55263-2;P55263;P55263-3;P55263-4	9;9;7;7	9;9;7;7	9;9;7;7	Adenosine kinase	ADK	38.703	345	345;362;305;327	0	24.117	1.256	0.92499	20.723	1.1771	2.0105	1.2484	0.97132	0.81097	0.92139	8.4293	24.037	18.448	622820000	250660000	372170000	236720000	105290000	131430000	191800000	59891000	131910000	194300000	85475000	108820000
Q9BRX2	Q9BRX2	2	2	2	Protein pelota homolog	PELO	43.359	385	385	0	3.1477	1.2746	0.92566	35.641	NaN	1.6583	NaN	NaN	0.7845	NaN	NaN	56.997	NaN	22258000	9319500	12938000	5372100	2337300	3034800	11909000	4592500	7316500	4976800	2389700	2587100
B4DIH5;P61201;P61201-2;H0YM03;H0YKU5	B4DIH5;P61201;P61201-2	3;3;3;1;1	3;3;3;1;1	3;3;3;1;1	COP9 signalosome complex subunit 2	COPS2	44.228	379	379;443;450;183;263	0	6.0777	1.4215	0.92598	34.112	NaN	2.6354	1.2345	NaN	1.0701	0.92598	NaN	43.266	8.3462	87645000	35127000	52518000	22486000	11587000	10899000	40933000	12984000	27950000	24225000	10556000	13669000
Q96CT7	Q96CT7	2	2	2	Coiled-coil domain-containing protein 124	CCDC124	25.835	223	223	0	3.5434	1.1678	0.92617	24.09	0.88421	NaN	NaN	0.73755	NaN	NaN	33.502	NaN	NaN	24637000	13219000	11417000	16379000	9693400	6685900	3412500	1197200	2215300	4845000	2328700	2516300
O95373;E9PLJ0;E9PLB2	O95373	12;2;1	12;2;1	12;2;1	Importin-7	IPO7	119.52	1038	1038;64;130	0	21.529	1.4896	0.92652	19.996	NaN	2.7352	1.1847	NaN	1.115	0.86611	NaN	7.7964	21.765	179660000	74002000	105660000	5481500	3536200	1945300	86831000	30137000	56694000	87346000	40329000	47018000
P61160;P61160-2;F5H6T1;A0A1B0GWD0;A0A1B0GWH0	P61160;P61160-2;F5H6T1	9;8;6;2;2	9;8;6;2;2	9;8;6;2;2	Actin-related protein 2	ACTR2	44.76	394	394;399;339;53;65	0	20.466	1.1717	0.92681	8.3104	1.1467	2.3137	1.0846	0.94077	0.94188	0.80359	24.442	14.794	7.9037	764810000	308650000	456160000	159880000	78201000	81675000	331000000	98942000	232050000	273940000	131510000	142430000
Q5JSH3-4;Q5JSH3-2;Q5JSH3;H7BY83	Q5JSH3-4;Q5JSH3-2;Q5JSH3;H7BY83	4;4;4;2	4;4;4;2	4;4;4;2	WD repeat-containing protein 44	WDR44	91.271	824	824;905;913;806	0	6.3215	1.1799	0.92727	46.003	1.0835	1.6724	NaN	0.91077	0.98546	NaN	52.45	49.543	NaN	20299000	9129000	11170000	11677000	5425800	6251200	5986100	2593400	3392700	2635400	1109700	1525700
Q7Z406;Q7Z406-6;Q7Z406-2;Q7Z406-5;Q7Z406-4;M0QY43	Q7Z406;Q7Z406-6;Q7Z406-2;Q7Z406-5;Q7Z406-4;M0QY43	6;6;6;5;5;4	1;1;1;1;1;1	1;1;1;1;1;1	Myosin-14	MYH14	227.87	1995	1995;2003;2036;1478;1779;1002	0	3.4871	2.091	0.92749	21.4	NaN	NaN	NaN	NaN	NaN	NaN	NaN	NaN	NaN	102380000	41837000	60548000	25407000	13832000	11575000	43209000	12434000	30775000	33768000	15570000	18197000
Q9BR76;A0A087WW53;F5H390;F5H0D2	Q9BR76	5;2;2;1	5;2;2;1	5;2;2;1	Coronin-1B	CORO1B	54.234	489	489;260;282;139	0	8.6455	1.3865	0.92772	12.098	1.1439	2.4292	1.4102	0.92601	0.99973	1.0185	15.468	16.878	10.325	507100000	143510000	363590000	347900000	92890000	255010000	75106000	20281000	54825000	84101000	30339000	53762000
Q92575	Q92575	5	5	5	UBX domain-containing protein 4	UBXN4	56.777	508	508	0	16.519	1.1779	0.92823	17.641	1.1216	2.5248	1.1809	0.95483	1.1257	0.88621	13.646	25.664	19.08	71008000	28957000	42050000	18345000	9228200	9116900	32292000	9613400	22678000	20371000	10116000	10255000
Q9Y4G6;A0A1B0GVU7;H0YMT1;H0YN01	Q9Y4G6;A0A1B0GVU7;H0YMT1	26;16;15;1	19;11;10;1	19;11;10;1	Talin-2	TLN2	271.61	2542	2542;1567;1471;330	0	38.441	1.2552	0.92845	19.374	0.7913	2.6243	1.1776	0.64068	1.1787	0.88247	21.543	25.932	11.952	192150000	80040000	112110000	38666000	22176000	16491000	89365000	28551000	60814000	64124000	29313000	34810000
P17655;P17655-2	P17655;P17655-2	20;17	20;17	19;16	Calpain-2 catalytic subunit	CAPN2	79.994	700	700;622	0	113.08	1.2955	0.92875	16.907	0.83306	2.7012	1.2226	0.69223	1.1021	0.90888	18.967	58.229	7.6192	1765800000	633270000	1132500000	447290000	179100000	268190000	652250000	182910000	469340000	666270000	271260000	395010000
P43034;I3L3N5;I3L495;P43034-2	P43034;I3L3N5	7;4;1;1	7;4;1;1	7;4;1;1	Platelet-activating factor acetylhydrolase IB subunit alpha	PAFAH1B1	46.637	410	410;208;82;147	0	17.402	1.2753	0.92884	7.7085	0.9207	2.3579	1.2938	0.74735	0.9782	0.9419	14.234	29.204	26.34	412580000	192230000	220350000	110810000	56704000	54105000	110330000	40075000	70257000	191440000	95448000	95989000
O95782-2;O95782	O95782-2;O95782	12;12	12;12	10;10	AP-2 complex subunit alpha-1	AP2A1	105.36	955	955;977	0	50.809	1.4455	0.9291	18.529	1.5198	2.9534	1.1866	1.2908	1.2769	0.90161	14.543	43.81	4.777	206270000	73353000	132910000	9727300	3861000	5866300	115590000	30275000	85312000	80953000	39217000	41736000
P02545-2;Q3BDU5;Q5TCI8	P02545-2;Q3BDU5;Q5TCI8	37;33;30	1;1;1	1;1;1	Prelamin-A/C;Lamin-A/C	LMNA	65.134	572	572;487;491	0	8.884	1.3235	0.92927	12.736	1.1995	1.8584	1.3327	0.95391	0.7624	0.94909	8.7302	4.1629	7.1908	1367800000	587280000	780490000	545450000	267220000	278230000	303030000	100010000	203020000	519300000	220050000	299240000
A0A1B0GUA1;A0A1B0GTG2;A0A1B0GW82;A0A1B0GW77;P49419-2;P49419;A0A1B0GTY9;P49419-4;H0YHM6;A0A0J9YWF7;A0A1B0GV49;A0A1B0GTJ4;A0A1B0GUY0;F8WDY6;F8VVF2;A0A1B0GVU0	A0A1B0GUA1;A0A1B0GTG2;A0A1B0GW82;A0A1B0GW77;P49419-2;P49419;A0A1B0GTY9;P49419-4;H0YHM6;A0A0J9YWF7;A0A1B0GV49;A0A1B0GTJ4;A0A1B0GUY0	6;6;6;6;6;6;5;5;4;4;4;4;3;2;2;1	6;6;6;6;6;6;5;5;4;4;4;4;3;2;2;1	6;6;6;6;6;6;5;5;4;4;4;4;3;2;2;1	Alpha-aminoadipic semialdehyde dehydrogenase	ALDH7A1	56.465	521	521;536;545;554;511;539;479;475;239;294;472;499;348;136;193;164	0	19.949	1.2508	0.92944	23.226	0.95069	2.4061	1.2311	0.77792	1.0469	0.90945	19.451	32.424	13.606	205610000	89828000	115780000	70759000	37453000	33306000	48380000	16491000	31889000	86467000	35884000	50583000
C9JMC5;A8MYB8;E9PNN6;P30838;I3L3W9;I3L4E5;I3L1H6;J3QS00;E9PJV0;C9JKT2;I3L3I9;P48448;P43353-2;P43353	C9JMC5;A8MYB8;E9PNN6;P30838;I3L3W9;I3L4E5;I3L1H6;J3QS00;E9PJV0;C9JKT2;I3L3I9;P48448;P43353-2;P43353	2;2;2;2;1;1;1;1;1;1;1;1;1;1	1;1;1;1;1;1;1;0;0;0;0;0;0;0	1;1;1;1;1;1;1;0;0;0;0;0;0;0	Aldehyde dehydrogenase, dimeric NADP-preferring;Aldehyde dehydrogenase family 3 member B2;Aldehyde dehydrogenase family 3 member B1	ALDH3A1;ALDH3A2;ALDH3B2;ALDH3B1	41.647	372	372;389;396;453;74;119;131;134;147;259;380;385;431;468	0	3.1615	1.1697	0.92951	17.321	NaN	NaN	NaN	NaN	NaN	NaN	NaN	NaN	NaN	16086000	8705400	7380700	8666900	4446500	4220500	0	0	0	7419200	4258900	3160300
Q9Y570-2;Q9Y570;Q9Y570-4	Q9Y570-2;Q9Y570;Q9Y570-4	2;1;1	2;1;1	2;1;1	Protein phosphatase methylesterase 1	PPME1	22.461	199	199;386;400	0.0066061	1.6567	1.1114	0.93085	107.53	NaN	1.3685	NaN	NaN	0.6579	NaN	NaN	149.41	NaN	84184000	33586000	50598000	70370000	28265000	42105000	13814000	5321300	8493000	0	0	0
Q96HE7;G3V3E6;G3V5B3;G3V2H0;G3V503;Q5TAE8;Q86YB8	Q96HE7;G3V3E6	8;4;3;2;1;1;1	8;4;3;2;1;1;1	8;4;3;2;1;1;1	ERO1-like protein alpha	ERO1L	54.392	468	468;257;169;75;125;173;467	0	37.296	1.2312	0.93114	13.141	0.92393	2.9107	1.242	0.79515	1.2065	0.92674	26.112	15.015	13.228	296090000	115230000	180860000	93795000	44676000	49119000	101470000	30536000	70936000	100820000	40021000	60803000
P07384;E9PLX0;E9PJJ3;E9PLC9;E9PMC6;E9PJA6;E9PSA6;E9PQB3;E9PRM1;E9PIA9;E7ESS6;O14815-2;O14815	P07384	15;4;4;4;4;4;4;4;4;2;1;1;1	14;4;4;4;4;4;4;4;4;2;0;0;0	14;4;4;4;4;4;4;4;4;2;0;0;0	Calpain-1 catalytic subunit	CAPN1	81.889	714	714;122;135;148;152;161;163;191;201;63;627;664;690	0	46.302	1.3296	0.93164	12.741	1.1367	3.008	1.1819	0.92876	1.2144	0.8678	21.296	16.485	17.145	439020000	162070000	276950000	60058000	28790000	31268000	197020000	50840000	146180000	181950000	82439000	99509000
A0A087WTA8;P08123	A0A087WTA8;P08123	24;24	24;24	24;24	Collagen alpha-2(I) chain	COL1A2	129.15	1364	1364;1366	0	102.75	1.4105	0.93174	26.048	1.0685	2.2812	1.5718	0.88713	0.93174	1.1891	24.445	41.866	24.601	731200000	314420000	416780000	319290000	150040000	169260000	174230000	66675000	107550000	237680000	97703000	139970000
Q86VP6;Q86VP6-2;A0A0C4DGH5;H0YH27;Q86VP6-3;F5H6I6;F8WBB8;O75155-2	Q86VP6;Q86VP6-2;A0A0C4DGH5	17;16;12;3;3;1;1;1	17;16;12;3;3;1;1;1	16;15;12;3;3;0;0;0	Cullin-associated NEDD8-dissociated protein 1	CAND1	136.37	1230	1230;1062;770;442;403;54;110;1119	0	31.396	1.629	0.9318	35.367	NaN	2.6541	1.0866	NaN	1.1471	0.8153	NaN	65.557	22.838	301480000	114240000	187240000	8182400	4043700	4138700	144190000	42871000	101320000	149100000	67324000	81781000
A0A0A0MTH3;Q13418-3;Q13418-2;Q13418	A0A0A0MTH3;Q13418-3;Q13418-2;Q13418	3;3;3;3	3;3;3;3	3;3;3;3	Integrin-linked protein kinase	ILK	54.611	483	483;318;391;452	0	5.6365	1.1309	0.93191	1.0138	1.1178	2.2773	1.1967	0.93825	1.2422	0.94497	9.1849	18.741	14.211	31248000	12089000	19159000	14199000	6424000	7774900	10400000	2937300	7462400	6649200	2727200	3922000
E9PGT1;Q15631;H7C1D4;Q15631-2;A0A0J9YVW2	E9PGT1;Q15631;H7C1D4	5;5;3;2;1	5;5;3;2;1	5;5;3;2;1	Translin	TSN	25.572	223	223;228;185;148;92	0	7.5407	2.2238	0.93208	56.038	NaN	2.2979	NaN	NaN	0.94019	NaN	NaN	60.885	NaN	100430000	36601000	63826000	0	0	0	92229000	32913000	59315000	8198100	3687200	4511000
P13073;Q86WV2;H3BN72;H3BNV9;H3BNI5;H3BPG0	P13073;Q86WV2;H3BN72;H3BNV9	3;2;2;2;1;1	3;2;2;2;1;1	3;2;2;2;1;1	Cytochrome c oxidase subunit 4 isoform 1, mitochondrial	COX4I1	19.576	169	169;83;126;139;43;108	0	5.5903	1.242	0.93215	15.26	0.93584	2.4977	1.242	0.74241	1.0109	0.93215	9.7945	13.113	19.391	375300000	157610000	217680000	123110000	60217000	62896000	118640000	39339000	79304000	133540000	58057000	75484000
Q9UBF2-2;Q9UBF2	Q9UBF2-2;Q9UBF2	5;5	2;2	2;2	Coatomer subunit gamma-2	COPG2	81.482	726	726;871	0	3.5078	1.4278	0.93245	20.382	NaN	NaN	NaN	NaN	NaN	NaN	NaN	NaN	NaN	6646500	2831500	3815000	0	0	0	3271700	1010300	2261400	3374800	1821200	1553600
P51665;H3BNT7;H3BTM8	P51665;H3BNT7;H3BTM8	3;2;2	3;2;2	3;2;2	26S proteasome non-ATPase regulatory subunit 7	PSMD7	37.025	324	324;177;198	0	17.087	1.2867	0.93264	38.085	1.0353	3.5303	1.2867	0.91252	1.4675	0.93264	42.928	49.911	38.535	118020000	45220000	72800000	32893000	15154000	17739000	44091000	12123000	31969000	41036000	17944000	23092000
Q5SRQ3;Q5SRQ6;P67870;N0E472;A0A0G2JM12;N0E644;A0A0G2JM58	Q5SRQ3;Q5SRQ6;P67870;N0E472;A0A0G2JM12	4;4;4;3;3;1;1	4;4;4;3;3;1;1	4;4;4;3;3;1;1	Casein kinase II subunit beta	CSNK2B-LY6G5B-1181;CSNK2B;CSNK2B-LY6G5B--991	26.673	228	228;234;215;304;304;161;161	0	9.6561	1.25	0.93288	24.316	0.93954	2.6633	1.143	0.78568	1.0577	0.85162	23.714	20.098	12.889	84592000	34912000	49680000	38057000	17742000	20315000	26504000	8274100	18230000	20031000	8895600	11135000
P24539;Q5QNZ2	P24539;Q5QNZ2	5;4	5;4	4;3	ATP synthase F(0) complex subunit B1, mitochondrial	ATP5F1	28.908	256	256;195	0	7.0722	1.3682	0.93292	4.0465	0.95937	2.0226	1.5685	0.7908	0.81357	1.1511	10.452	194.17	3.9819	257420000	105700000	151730000	69976000	34848000	35128000	102680000	35892000	66793000	84764000	34955000	49809000
P14868;P14868-2;H7BZ35;C9J7S3;C9JLC1;H7C278;C9JQM9	P14868;P14868-2	13;12;5;4;4;3;2	13;12;5;4;4;3;2	13;12;5;4;4;3;2	Aspartate--tRNA ligase, cytoplasmic	DARS	57.136	501	501;401;188;175;182;179;135	0	88.381	1.3155	0.933	15.868	1.1026	2.3213	1.3335	0.90286	0.96205	0.98087	15.806	22.316	14.415	830480000	372480000	458000000	313650000	161840000	151810000	252690000	93146000	159540000	264150000	117500000	146650000
A0A087WZK9;B3KS98;O15372;E5RFW7;E5RFH0;E5RGU4;E5RHC7;E5RH59;E5RJT0	A0A087WZK9;B3KS98;O15372;E5RFW7;E5RFH0;E5RGU4	6;6;6;3;3;3;2;2;2	6;6;6;3;3;3;2;2;2	6;6;6;3;3;3;2;2;2	Eukaryotic translation initiation factor 3 subunit H	EIF3H	39.589	349	349;366;352;97;170;235;46;56;244	0	221.61	1.2761	0.93322	51.252	0.97656	2.7121	1.2991	0.78979	1.111	0.9533	84.594	44.488	88.596	295480000	124300000	171180000	82607000	44365000	38241000	100810000	32247000	68560000	112070000	47692000	64378000
Q13409-6;Q13409-3;Q13409-2;Q13409-7;Q13409-5;Q13409;E7EQL5;E7EV09;E7EQU2;E7ETL8;E7ESD3;E7EMU4;E9PGG1;E7ET01;E7EUM4;E7ERR6;E7ERH4;E7EU01	Q13409-6;Q13409-3;Q13409-2;Q13409-7;Q13409-5;Q13409;E7EQL5;E7EV09;E7EQU2	10;10;10;9;9;9;7;6;5;4;4;4;3;3;2;2;2;1	10;10;10;9;9;9;7;6;5;4;4;4;3;3;2;2;2;1	10;10;10;9;9;9;7;6;5;4;4;4;3;3;2;2;2;1	Cytoplasmic dynein 1 intermediate chain 2	DYNC1I2	68.297	611	611;612;632;630;637;638;305;250;185;184;187;214;110;173;137;139;151;121	0	78.844	1.3812	0.9335	11.851	1.0648	2.3811	1.4498	0.83239	0.96327	1.0646	10.38	15.93	10.663	954210000	367050000	587150000	343220000	155590000	187630000	280330000	79463000	200870000	330660000	132000000	198660000
P04040	P04040	9	9	9	Catalase	CAT	59.755	527	527	0	28.363	1.4359	0.93367	9.7761	1.1087	1.9715	1.4495	0.90289	0.854	1.0864	4.2125	9.8358	11.704	255520000	104000000	151520000	91666000	42796000	48871000	97049000	32099000	64950000	66804000	29107000	37697000
A0A087X279;P09913	A0A087X279;P09913	14;14	14;14	14;14	Interferon-induced protein with tetratricopeptide repeats 2	IFIT2	55.984	483	483;472	0	41.515	1.699	0.93435	41.328	5.2489	4.3603	3.3932	4.3095	1.7847	2.522	206.21	122.4	89.662	1561700000	571990000	989720000	411340000	251480000	159860000	686470000	203450000	483020000	463900000	117060000	346840000
P05023-4;P05023;P05023-3;P05023-2;M0R116;B1AKY9;A0A0A0MT26;P13637;P50993;P13637-2;P13637-3;H0Y7C1;Q13733;M0QXF2;E9PRA5;P20648;P54707;P54707-2	P05023-4;P05023;P05023-3;P05023-2	18;18;17;13;7;7;7;7;7;7;7;6;3;1;1;1;1;1	18;18;17;13;7;7;7;7;7;7;7;6;3;1;1;1;1;1	18;18;17;13;7;7;7;7;7;7;7;6;3;1;1;1;1;1	Sodium/potassium-transporting ATPase subunit alpha-1	ATP1A1	113	1023	1023;1023;992;681;983;1009;1226;1013;1020;1024;1026;714;1029;251;517;1035;1039;1045	0	122.43	1.5833	0.9344	16.122	0.66865	2.4636	1.0959	0.5555	0.98363	0.82003	87.018	19.462	7.5198	761310000	319960000	441350000	26748000	13074000	13674000	378070000	133270000	244810000	356480000	173620000	182860000
P48507-2;P48507	P48507-2;P48507	3;3	3;3	3;3	Glutamate--cysteine ligase regulatory subunit	GCLM	28.135	252	252;274	0	3.6473	1.2847	0.93465	11.625	1.0303	2.4543	1.2847	0.85978	1.0129	0.93465	4.0914	0.98777	11.625	243780000	96592000	147190000	85177000	37183000	47993000	76014000	23463000	52550000	82588000	35946000	46642000
P35606-2;P35606;H0YAC7;D6RBZ7;D6RCL6;D6RBG7;D6RBT6;D6R997;H0Y938	P35606-2;P35606	16;16;3;1;1;1;1;1;1	16;16;3;1;1;1;1;1;1	16;16;3;1;1;1;1;1;1	Coatomer subunit beta	COPB2	99.045	877	877;906;118;77;86;89;111;152;177	0	49.108	1.3839	0.93499	14.512	0.78214	2.5637	1.2222	0.64836	1.123	0.89594	22.492	15.308	11.933	537330000	222850000	314480000	79565000	41797000	37768000	256630000	88432000	168200000	201130000	92620000	108510000
H0YFA4;P52943;P52943-2;H0YHD8	H0YFA4;P52943;P52943-2	4;4;4;1	4;4;4;1	4;4;4;1	Cysteine-rich protein 2	CRIP2	20.6	192	192;208;282;104	0	29.031	1.3197	0.93525	32.297	0.86163	2.5655	1.3197	0.70957	1.2111	1.0041	14.127	45.511	1.092	94979000	41977000	53001000	33313000	17880000	15433000	31067000	8449200	22617000	30599000	15648000	14951000
P12111-2;P12111;P12111-3;P12111-5	P12111-2;P12111	90;90;40;40	90;90;40;40	6;6;6;6	Collagen alpha-3(VI) chain	COL6A3	321.35	2971	2971;3177;1036;1237	0	323.31	1.2663	0.93541	22.573	0.79256	2.4906	1.261	0.6548	1.0314	0.93502	18.756	38.524	9.9281	18685000000	7457800000	11227000000	4419500000	2439600000	1979900000	7415500000	2005600000	5409900000	6850000000	3012600000	3837400000
D6REX3;O94979-3;O94979-9;O94979-2;O94979;O94979-8;O94979-6;O94979-10;O94979-4;H7BXG7;O94979-7;D6RHZ5;H0YAB3;H0Y9K1;H0Y8V7;H0Y8W8;O94979-5;H0YAF5;D6RE64;D6RCQ9;H0Y9V3;H0Y9T9	D6REX3;O94979-3;O94979-9;O94979-2;O94979;O94979-8;O94979-6;O94979-10;O94979-4;H7BXG7;O94979-7;D6RHZ5	13;13;13;13;13;13;12;12;12;11;11;9;6;4;4;4;3;2;1;1;1;1	13;13;13;13;13;13;12;12;12;11;11;9;6;4;4;4;3;2;1;1;1;1	13;13;13;13;13;13;12;12;12;11;11;9;6;4;4;4;3;2;1;1;1;1	Protein transport protein Sec31A	SEC31A	136.22	1251	1251;1106;1200;1205;1220;1233;1067;1166;1181;969;969;877;443;237;285;383;509;181;164;166;219;235	0	35.088	1.2517	0.936	48.552	0.91785	2.7628	1.4363	0.77186	1.1583	1.0398	43.127	55.935	59.854	930760000	357660000	573100000	285590000	136880000	148710000	283940000	81792000	202150000	361230000	139000000	222240000
P27487	P27487	19	19	15	Dipeptidyl peptidase 4;Dipeptidyl peptidase 4 membrane form;Dipeptidyl peptidase 4 soluble form	DPP4	88.278	766	766	0	94.595	1.2821	0.93629	34.658	0.95885	2.863	1.281	0.79533	1.1562	0.93357	37.81	10.364	18.719	2953300000	1132500000	1820800000	978780000	473260000	505520000	1036000000	264170000	771830000	938480000	395040000	543430000
P54577;A0A0C4DGZ5	P54577;A0A0C4DGZ5	8;5	8;5	8;5	Tyrosine--tRNA ligase, cytoplasmic;Tyrosine--tRNA ligase, cytoplasmic, N-terminally processed;Tyrosine--tRNA ligase	YARS	59.143	528	528;388	0	21.332	1.2598	0.93629	14.439	1.0354	2.3543	1.2642	0.85086	1.0055	0.96356	26.425	13.284	2.9186	257050000	94602000	162450000	89292000	44395000	44897000	97156000	25677000	71479000	70607000	24530000	46077000
P33176;A0A0G2JMZ6;J3KNA1;O60282;Q12840;O60282-2	P33176	28;4;4;4;4;3	28;4;4;4;4;3	28;4;4;4;4;3	Kinesin-1 heavy chain	KIF5B	109.68	963	963;860;943;957;1032;725	0	159.91	1.38	0.9368	18.931	0.94645	1.9674	1.3644	0.7957	0.8424	1.0031	21.142	24.212	12.458	1142700000	522730000	619990000	366550000	191710000	174850000	388670000	151400000	237270000	387490000	179620000	207870000
P54709;C9JXZ1;C9JA36;P54709-2	P54709	3;1;1;1	3;1;1;1	3;1;1;1	Sodium/potassium-transporting ATPase subunit beta-3	ATP1B3	31.512	279	279;119;133;193	0	6.3572	1.7091	0.93769	10.59	NaN	2.8997	0.94791	NaN	1.2139	0.73584	NaN	0.9724	20.822	88367000	28143000	60224000	0	0	0	54485000	12355000	42130000	33882000	15788000	18094000
Q13501;Q13501-2;E7EMC7;E3W990;D6RBF1;C9J6J8;C9JRJ8;E9PFW8	Q13501;Q13501-2;E7EMC7	5;4;3;2;1;1;1;1	5;4;3;2;1;1;1;1	5;4;3;2;1;1;1;1	Sequestosome-1	SQSTM1	47.687	440	440;356;378;190;69;73;140;167	0	11.074	1.3861	0.93799	3.7532	1.2278	2.1553	1.355	1.001	0.90888	1.0272	8.4755	5.494	6.7276	174300000	70260000	104040000	69727000	29064000	40663000	44616000	14977000	29640000	59956000	26219000	33737000
P30419;P30419-2;B7Z8J4;K7EN42;Q5VUC6;O60551;K7EN82	P30419;P30419-2	9;6;4;3;3;3;2	9;6;4;3;3;3;2	9;6;4;3;3;3;2	Glycylpeptide N-tetradecanoyltransferase 1	NMT1	56.806	496	496;416;137;88;485;498;72	0	110.51	1.179	0.93846	19.739	0.75622	3.5837	1.3704	0.62182	1.7827	1.0919	7.1836	34.396	20.475	127770000	43507000	84265000	18016000	11096000	6919500	86952000	22257000	64695000	22804000	10153000	12650000
Q9UHG3;Q9UHG3-2;F8W8W4;C9K055;C9JGT6;C9JM55	Q9UHG3;Q9UHG3-2;F8W8W4	10;9;5;4;2;2	10;9;5;4;2;2	10;9;5;4;2;2	Prenylcysteine oxidase 1	PCYOX1	56.639	505	505;428;293;209;129;154	0	23.034	1.3819	0.93885	17.704	0.89183	2.7351	1.1769	0.72482	1.2222	0.87757	19.835	27.336	7.1778	356350000	122240000	234110000	85310000	40544000	44766000	136270000	29665000	106610000	134770000	52032000	82734000
Q07960;H0YE29;E9PNR6	Q07960;H0YE29;E9PNR6	7;5;4	7;5;4	7;5;4	Rho GTPase-activating protein 1	ARHGAP1	50.435	439	439;334;192	0	24.168	1.2896	0.93919	15.19	1.0609	2.7869	1.2896	0.85238	1.1517	0.93919	8.1593	10.519	15.047	635880000	237390000	398490000	176870000	82174000	94691000	224760000	57812000	166950000	234260000	97408000	136850000
Q02218;A0A0D9SFS3;E9PCR7;E9PDF2;Q02218-2;E9PFG7;Q02218-3;C9J4G7	Q02218;A0A0D9SFS3;E9PCR7;E9PDF2;Q02218-2;E9PFG7;Q02218-3	23;22;22;21;21;17;12;5	23;22;22;21;21;17;12;5	18;17;17;16;16;13;10;4	2-oxoglutarate dehydrogenase, mitochondrial	OGDH	115.93	1023	1023;1001;1038;1034;1019;873;427;211	0	80.691	1.3063	0.93931	15.062	1.0388	2.6758	1.3209	0.85738	1.1576	1.0006	18.12	23.006	16.729	850660000	361630000	489030000	307530000	152480000	155040000	246200000	72768000	173430000	296940000	136380000	160560000
P62906	P62906	7	7	7	60S ribosomal protein L10a	RPL10A	24.831	217	217	0	11.974	1.2599	0.93938	6.0261	1.2599	2.2976	1.1377	1.0301	0.94473	0.83359	8.6019	1.8274	9.6982	631230000	238790000	392440000	82191000	31997000	50193000	322520000	101820000	220700000	226520000	104980000	121540000
Q8NE86-3;Q8NE86-2;Q8NE86;S4R468	Q8NE86-3;Q8NE86-2;Q8NE86	3;3;3;1	3;3;3;1	3;3;3;1	Calcium uniporter protein, mitochondrial	MCU	35.158	302	302;330;351;167	0	6.1613	1.3752	0.93959	36.929	NaN	2.0687	1.0242	NaN	1.0796	0.79721	NaN	19.64	41.42	17419000	7746300	9672500	1706900	1196800	510190	7705000	2732200	4972800	8006900	3817300	4189600
A0A024RBT2;Q9NR28-2;Q9NR28-3;Q9NR28;F5GXT8;F5H796	A0A024RBT2;Q9NR28-2;Q9NR28-3;Q9NR28;F5GXT8;F5H796	2;2;2;2;1;1	2;2;2;2;1;1	2;2;2;2;1;1	Diablo homolog, mitochondrial	DIABLO	18.919	166	166;186;195;239;133;156	0.0018416	2.1301	1.4212	0.9397	15.877	1.0903	2.5785	NaN	0.87537	1.1139	NaN	0.49822	45.284	NaN	54139000	20467000	33671000	20710000	7641000	13069000	16969000	5733000	11236000	16460000	7093300	9366400
R4GNI0;D6R9N5;D6RB08;K4DIA5;C9JD95;C9J9C5;V9P921;P10914;P14316-2;P14316	R4GNI0;D6R9N5;D6RB08;K4DIA5;C9JD95;C9J9C5;V9P921;P10914;P14316-2;P14316	1;1;1;1;1;1;1;1;1;1	1;1;1;1;1;1;1;1;1;1	1;1;1;1;1;1;1;1;1;1	Interferon regulatory factor 1;Interferon regulatory factor 2	IRF1;IRF2	13.922	118	118;137;160;176;192;198;201;325;347;349	0.0080354	1.5533	1.7091	0.9402	16.498	NaN	NaN	NaN	NaN	NaN	NaN	NaN	NaN	NaN	77479000	32670000	44808000	0	0	0	37553000	15704000	21849000	39926000	16966000	22959000
P40855;B7Z8B3;Q5QNY5;E9PS71;P40855-5;H0YJ60	P40855;B7Z8B3;Q5QNY5;E9PS71;P40855-5	4;3;3;2;2;1	4;3;3;2;2;1	4;3;3;2;2;1	Peroxisomal biogenesis factor 19	PEX19	32.806	299	299;186;235;166;261;304	0	8.2999	1.3781	0.94086	16.108	1.8259	1.7369	1.1722	1.5303	0.8666	0.92528	22.455	0.24462	18.47	51487000	22182000	29305000	17613000	7989800	9623100	12007000	5228200	6779000	21867000	8964000	12903000
Q16891-2;C9J406;H7C463;A0A087WYS0	Q16891-2;C9J406;H7C463	16;14;12;6	16;14;12;6	2;2;2;2	MICOS complex subunit MIC60	IMMT	82.624	747	747;659;613;372	0	54.861	1.3064	0.94094	13.061	1.094	2.2773	1.3755	0.89616	0.92887	1.0194	8.4975	18.794	8.6706	989070000	403960000	585110000	375150000	172120000	203040000	260300000	78698000	181600000	353620000	153150000	200480000
A0A0A0MSE2;A0A0D9SFP2;E9PF18;Q16836;Q16836-3;Q16836-2;A0A1W2PQC2;A0A1W2PRT2;A0A1W2PQV5;A0A1W2PQ55;A0A1W2PP40;A0A1W2PNM1;A0A1W2PQ78	A0A0A0MSE2;A0A0D9SFP2;E9PF18;Q16836;Q16836-3;Q16836-2;A0A1W2PQC2;A0A1W2PRT2;A0A1W2PQV5;A0A1W2PQ55;A0A1W2PP40;A0A1W2PNM1	5;5;5;5;5;5;4;4;4;3;3;3;1	5;5;5;5;5;5;4;4;4;3;3;3;1	5;5;5;5;5;5;4;4;4;3;3;3;1	Hydroxyacyl-coenzyme A dehydrogenase, mitochondrial	HADH	34.594	317	317;318;390;314;331;390;165;183;245;100;145;267;176	0	11.128	1.2221	0.94101	22.191	1.2323	1.7046	1.1766	0.99198	0.71135	0.87973	16.45	43.94	17.324	235530000	102330000	133200000	93403000	47434000	45968000	64083000	21821000	42262000	78042000	33071000	44971000
F8VU51;P49750-3;P49750;P49750-4;H0YI23;H0YIQ2	F8VU51;P49750-3;P49750;P49750-4;H0YI23;H0YIQ2	2;2;2;2;1;1	2;2;2;2;1;1	2;2;2;2;1;1	YLP motif-containing protein 1	YLPM1	160.74	1440	1440;1862;1951;2146;466;1595	0	3.9579	1.1975	0.94105	22.685	NaN	NaN	NaN	NaN	NaN	NaN	NaN	NaN	NaN	20505000	7135000	13370000	7560300	3650800	3909500	6598000	1267300	5330700	6346400	2216900	4129500
O75955;A0A140T9R1;O75955-2;A0A140T9W4;A0A140T9X0;A2AB12;A2AB09;A2AB10;A0A140T9C3;A0A140T959;A2AB13;A0A0G2JJQ6;A0A140T974;A0A140T9B1;A0A140T957;A0A140T910;A2AB11;A0A140T907;A0A140T905;A2ABJ5	O75955;A0A140T9R1;O75955-2;A0A140T9W4	9;8;7;5;4;4;4;4;3;3;3;3;2;2;2;2;2;1;1;1	9;8;7;5;4;4;4;4;3;3;3;3;2;2;2;2;2;1;1;1	9;8;7;5;4;4;4;4;3;3;3;3;2;2;2;2;2;1;1;1	Flotillin-1	FLOT1	47.355	427	427;357;379;186;231;235;238;252;165;182;185;210;90;115;138;147;192;60;82;145	0	14.327	1.6775	0.94171	13.841	NaN	2.9276	1.0747	NaN	1.1715	0.82115	NaN	19.292	14.92	99953000	32839000	67114000	0	0	0	70953000	18473000	52480000	29000000	14366000	14634000
Q9NZ01	Q9NZ01	1	1	1	Very-long-chain enoyl-CoA reductase	TECR	36.034	308	308	0	4.4925	4.1738	0.94258	55.622	NaN	2.1455	1.2805	NaN	0.93757	0.96045	NaN	67.144	69.046	39754000	14027000	25727000	0	0	0	23887000	7286800	16600000	15867000	6740200	9126900
O15400-2;O15400	O15400-2;O15400	3;3	3;3	3;3	Syntaxin-7	STX7	27.4	239	239;261	0	9.6164	1.4287	0.94289	7.6289	NaN	2.4227	1.2304	NaN	0.99095	0.92705	NaN	10.622	70.869	149850000	37437000	112410000	9742200	4402700	5339400	36160000	9710100	26450000	103950000	23324000	80623000
P53990-6;P53990-2;P53990;P53990-4;P53990-5;H3BMU1;H3BUI0;J3KR23;P53990-3	P53990-6;P53990-2;P53990;P53990-4;P53990-5;H3BMU1;H3BUI0;J3KR23;P53990-3	2;2;2;2;2;1;1;1;1	2;2;2;2;2;1;1;1;1	2;2;2;2;2;1;1;1;1	IST1 homolog	IST1	23.089	218	218;335;364;366;379;206;253;289;360	0	5.4763	1.5169	0.94299	56.683	NaN	2.4779	1.5764	NaN	1.2708	1.1889	NaN	42.192	94.497	28651000	5904400	22747000	1790600	602950	1187700	12975000	1564600	11411000	13886000	3736900	10149000
P26038;V9GZ54;REV__E5RJE3;REV__E5RGS5;REV__E5RGQ3;REV__Q9H446-2;REV__Q9H446	P26038	26;4;1;1;1;1;1	26;4;1;1;1;1;1	22;4;1;1;1;1;1	Moesin	MSN	67.819	577	577;103;51;67;72;147;243	0	184.35	1.3191	0.94304	18.948	1.0801	2.3768	1.3179	0.87598	0.96567	0.97566	11.344	23.385	12.468	3441400000	1418400000	2023000000	1163000000	593270000	569680000	1021500000	279970000	741520000	1257000000	545130000	711830000
J3KTA4;P17844-2;P17844;J3KRZ1;J3QSF1;J3QRQ7;A0A0U1RQJ0	J3KTA4;P17844-2;P17844	15;15;15;7;5;3;1	15;15;15;7;5;3;1	11;11;11;4;4;1;0	Probable ATP-dependent RNA helicase DDX5	DDX5	69.086	614	614;535;614;166;153;212;56	0	34.197	1.3133	0.94311	23.615	1.0745	2.361	1.3413	0.88576	0.95248	1.0053	22.481	11.764	27.405	929480000	392510000	536970000	402260000	198970000	203290000	237630000	70683000	166940000	289600000	122850000	166750000
D6RDM7;P61086-3;P61086	D6RDM7;P61086-3;P61086	1;1;1	1;1;1	1;1;1	Ubiquitin-conjugating enzyme E2 K	UBE2K	14.035	123	123;157;200	0.00048638	2.4721	1.3121	0.94315	12.546	NaN	NaN	NaN	NaN	NaN	NaN	NaN	NaN	NaN	73577000	26920000	46657000	24215000	8476100	15739000	24628000	6996600	17632000	24734000	11448000	13286000
Q9BQS8;Q9BQS8-4;Q9BQS8-3;Q9BQS8-2	Q9BQS8;Q9BQS8-4	5;5;1;1	5;5;1;1	5;5;1;1	FYVE and coiled-coil domain-containing protein 1	FYCO1	166.98	1478	1478;1498;379;380	0	19.425	1.7377	0.94318	65.759	NaN	1.9006	NaN	NaN	1.0407	NaN	NaN	72.035	NaN	51966000	24369000	27597000	0	0	0	44816000	20937000	23878000	7150600	3432100	3718500
P00491;G3V5M2;G3V393	P00491	6;2;1	6;2;1	6;2;1	Purine nucleoside phosphorylase	PNP	32.118	289	289;221;61	0	8.1702	1.1721	0.94341	50.692	1.0938	3.3677	1.3641	0.91049	1.5993	1.008	14.552	75.163	99.219	119390000	49670000	69721000	72350000	32764000	39586000	15750000	4558700	11192000	31291000	12347000	18944000
P49748;P49748-3;P49748-2;K7EQP4;G3V1M7;K7EJW8;J3QKU9;J3KS89;J3QRJ8;K7EMF8;J3KSR4	P49748;P49748-3;P49748-2	15;15;14;6;6;5;3;2;2;1;1	15;15;14;6;6;5;3;2;2;1;1	15;15;14;6;6;5;3;2;2;1;1	Very long-chain specific acyl-CoA dehydrogenase, mitochondrial	ACADVL	70.389	655	655;678;633;224;282;157;155;76;194;45;204	0	75.637	1.2467	0.94345	13.311	1.0489	2.5389	1.2043	0.88214	1.0316	0.90466	19.091	19.621	11.918	1046100000	442650000	603490000	338650000	171040000	167610000	349740000	101450000	248290000	357760000	170160000	187590000
Q9H2U2-3;Q9H2U2;Q9H2U2-2;Q9H2U2-6;H0Y9D8;Q9H2U2-4;H0YAK2;D6RGI1;D6R967;D6RGV9	Q9H2U2-3;Q9H2U2;Q9H2U2-2;Q9H2U2-6;H0Y9D8;Q9H2U2-4	4;4;4;3;2;2;1;1;1;1	4;4;4;3;2;2;1;1;1;1	4;4;4;3;2;2;1;1;1;1	Inorganic pyrophosphatase 2, mitochondrial	PPA2	34.657	305	305;334;349;232;226;168;69;88;191;195	0	7.4932	1.2618	0.94353	7.885	1.3531	2.3456	1.305	1.1063	1.0116	0.95224	9.5705	11.696	13.45	173660000	73010000	100650000	92773000	42249000	50525000	30203000	9083600	21120000	50683000	21678000	29005000
H0Y2V6;Q5SW79-2;Q5SW79-3;Q5SW79	H0Y2V6;Q5SW79-2;Q5SW79-3;Q5SW79	3;3;3;3	3;3;3;3	3;3;3;3	Centrosomal protein of 170 kDa	CEP170	171.97	1558	1558;1460;1486;1584	0	3.7549	1.1334	0.94384	59.629	1.1334	NaN	NaN	0.94384	NaN	NaN	59.629	NaN	NaN	15798000	6648300	9149400	15798000	6648300	9149400	0	0	0	0	0	0
Q9H0U4;E9PLD0;Q92928	Q9H0U4;E9PLD0	7;6;3	7;6;3	3;2;1	Ras-related protein Rab-1B	RAB1B	22.171	201	201;169;201	0	27.375	1.3551	0.94398	33.183	1.3551	2.4287	1.0572	1.136	0.98983	0.79009	13.709	57.888	4.4473	1085000000	403800000	681250000	90145000	36681000	53464000	585980000	171110000	414870000	408920000	196000000	212920000
P61020;P61020-2;F8VUA5	P61020;P61020-2	7;5;2	6;4;1	5;3;1	Ras-related protein Rab-5B	RAB5B	23.707	215	215;174;115	0	7.6837	1.6511	0.94425	1.7023	NaN	2.6534	1.0428	NaN	1.0845	0.7753	NaN	13.186	8.2999	80562000	31214000	49349000	6998000	2807300	4190700	44930000	14083000	30847000	28635000	14323000	14311000
H7BZZ9;A0A087WVB5;Q75MD7;Q8WXX7-5;Q8WXX7-2;Q8WXX7	H7BZZ9;A0A087WVB5;Q75MD7;Q8WXX7-5;Q8WXX7-2;Q8WXX7	1;1;1;1;1;1	1;1;1;1;1;1	1;1;1;1;1;1	Autism susceptibility gene 2 protein	AUTS2	20.318	183	183;987;1011;680;1235;1259	0.0080483	1.5569	1.2922	0.9449	30.897	NaN	NaN	NaN	NaN	NaN	NaN	NaN	NaN	NaN	62256000	23751000	38504000	14574000	8684600	5888900	20278000	3872700	16405000	27404000	11194000	16210000
O60763;O60763-2	O60763;O60763-2	18;18	18;18	18;18	General vesicular transport factor p115	USO1	107.89	962	962;973	0	153.13	1.6772	0.94512	14.179	NaN	2.4245	1.1068	NaN	1.0098	0.82806	NaN	13.15	13.936	340890000	134960000	205930000	6010300	0	6010300	185930000	59337000	126590000	148950000	75623000	73326000
Q13619;A0A0A0MR50;Q13619-2;A0A087WWN2	Q13619;A0A0A0MR50;Q13619-2	4;3;3;1	2;1;1;1	2;1;1;1	Cullin-4A	CUL4A	87.679	759	759;667;659;174	0	3.6513	1.4787	0.94517	11.898	NaN	NaN	NaN	NaN	NaN	NaN	NaN	NaN	NaN	7035400	2576300	4459100	0	0	0	3944800	1051800	2892900	3090700	1524400	1566200
E5RHG8;Q15369;R4GMY8;Q15369-2	E5RHG8;Q15369;R4GMY8;Q15369-2	3;3;2;2	3;3;2;2	3;3;2;2	Transcription elongation factor B polypeptide 1	TCEB1	9.9601	89	89;112;65;96	0	18.328	1.1347	0.94519	10.381	1.0949	3.1326	1.2424	0.91131	1.324	0.91747	50.726	18.007	21.07	263630000	101710000	161920000	129350000	58284000	71066000	64193000	11223000	52971000	70084000	32206000	37878000
P67809;H0Y449;C9J5V9;Q9Y2T7	P67809;H0Y449;C9J5V9	12;9;6;2	12;9;6;2	10;7;6;0	Nuclease-sensitive element-binding protein 1	YBX1	35.924	324	324;374;216;364	0	297.9	1.2968	0.94529	5.0114	1.1758	2.2363	1.3349	0.94747	0.91491	0.97641	4.6793	7.0798	8.3395	1878500000	751380000	1127200000	724360000	332260000	392100000	511860000	150790000	361070000	642320000	268330000	373990000
P28072	P28072	2	2	2	Proteasome subunit beta type-6	PSMB6	25.357	239	239	0	3.4403	1.546	0.94595	29.458	NaN	2.0003	1.2103	NaN	0.94595	0.89915	NaN	29.458	11.653	168840000	75479000	93359000	72433000	36954000	35478000	43566000	15406000	28160000	52840000	23119000	29721000
Q13885;Q9BVA1	Q13885;Q9BVA1	17;16	3;2	3;2	Tubulin beta-2A chain;Tubulin beta-2B chain	TUBB2A;TUBB2B	49.906	445	445;445	0	7.924	1.2312	0.94624	15.388	1.0555	2.788	1.3081	0.87865	1.1455	0.98246	15.531	3.2225	10.077	112970000	41185000	71790000	37018000	14890000	22128000	39577000	11283000	28293000	36380000	15011000	21369000
P61158;B4DXW1;F8WDR7;Q9P1U1-2;Q9P1U1;F8WEW2;F8WE84;A0A0A0MTI9;H7C4J1;C9IZN3;Q9C0K3;Q9P1U1-3	P61158;B4DXW1	12;10;3;2;2;1;1;1;1;1;1;1	12;10;3;2;2;1;1;1;1;1;1;1	12;10;3;2;2;1;1;1;1;1;1;1	Actin-related protein 3	ACTR3	47.371	418	418;367;84;330;418;34;41;189;208;222;210;348	0	60.18	1.3154	0.94635	8.8304	1.0268	2.499	1.3076	0.82361	1.014	0.96261	6.9479	17.724	5.0966	1372400000	545580000	826850000	434180000	204610000	229570000	460660000	139090000	321570000	477580000	201870000	275710000
Q8WXA3-3;H0YD93;Q8WXA3-5;Q8WXA3-4;Q8WXA3-2;Q8WXA3	Q8WXA3-3;H0YD93;Q8WXA3-5;Q8WXA3-4;Q8WXA3-2;Q8WXA3	3;2;2;2;2;2	2;1;1;1;1;1	2;1;1;1;1;1	RUN and FYVE domain-containing protein 2	RUFY2	74.08	641	641;620;379;403;606;655	0.00093633	2.2191	1.2766	0.94699	11.495	1.1768	2.2718	1.2613	0.96831	1.0159	0.94699	25.589	54.394	11.495	104080000	40809000	63272000	45439000	18737000	26702000	31833000	10607000	21226000	26809000	11465000	15344000
Q9Y287;Q9Y287-2	Q9Y287	5;2	5;2	5;2	Integral membrane protein 2B;BRI2, membrane form;BRI2 intracellular domain;BRI2C, soluble form;Bri23 peptide	ITM2B	30.338	266	266;160	0	15.993	1.5004	0.94704	31.408	NaN	2.1623	0.92873	NaN	1.0891	0.711	NaN	11.121	31.895	26788000	13320000	13468000	0	0	0	8558800	1706200	6852600	18230000	11614000	6615300
E9PHN6;F6XZQ7;P28161-2;P28161;E9PHN7;E9PLF1;E9PGV1	E9PHN6;F6XZQ7;P28161-2;P28161;E9PHN7;E9PLF1	5;5;5;5;4;3;2	5;5;5;5;4;3;2	4;4;4;4;3;2;2	Glutathione S-transferase Mu 2	GSTM2	22.876	193	193;220;191;218;181;147;87	0	12.262	1.2683	0.9476	34.37	1.1149	2.6633	1.2683	0.93467	1.4021	0.9476	31.778	45.636	37.217	144940000	61170000	83770000	65594000	35467000	30127000	39036000	10137000	28899000	40310000	15566000	24744000
A0A087X1A5;Q5JW30;O95793-2;O95793-3;O95793;Q5JW28;F6UDC6	A0A087X1A5;Q5JW30;O95793-2;O95793-3;O95793;Q5JW28	3;3;3;3;3;2;1	3;3;3;3;3;2;1	3;3;3;3;3;2;1	Double-stranded RNA-binding protein Staufen homolog 1	STAU1	54.945	493	493;494;496;502;577;199;129	0	6.6406	1.5035	0.94804	2.0248	1.1089	2.1343	1.5035	0.91637	0.89306	1.1487	12.26	8.4482	14.509	89330000	39387000	49943000	38444000	19761000	18683000	17194000	6767400	10427000	33692000	12859000	20833000
O00629;H7C4F6	O00629;H7C4F6	5;3	5;3	4;2	Importin subunit alpha-3	KPNA4	57.886	521	521;170	0	18.152	1.3104	0.94814	22.696	1.1634	2.2787	1.3104	0.96452	1.0394	0.96994	19.585	9.9113	24.421	83960000	32152000	51808000	20386000	9929900	10456000	29718000	7769900	21948000	33856000	14453000	19403000
A0A087WT27;J3KN95;O95394;O95394-3;O95394-4;H0Y987;H0Y8I3;D6RIS6;D6RCQ8;D6RF77	A0A087WT27;J3KN95;O95394;O95394-3;O95394-4	7;7;7;7;7;3;2;2;1;1	7;7;7;7;7;3;2;2;1;1	7;7;7;7;7;3;2;2;1;1	Phosphoacetylglucosamine mutase	PGM3	49.094	441	441;461;542;566;570;197;113;172;146;156	0	11.781	1.2684	0.94832	17.786	0.98384	2.5505	1.2325	0.8203	1.0695	0.93506	8.1	12.797	12.069	242500000	108690000	133810000	84821000	45319000	39501000	72854000	22052000	50803000	84827000	41320000	43507000
F8W651;F8VVA7;P61923;P61923-4;F8VYK5;F8VXB1;F8VUC5;F8W156;F8VXR1;F8VYZ4;P61923-2;P61923-3;P61923-5	F8W651;F8VVA7;P61923;P61923-4;F8VYK5;F8VXB1;F8VUC5;F8W156;F8VXR1;F8VYZ4;P61923-2;P61923-3;P61923-5	2;2;2;2;1;1;1;1;1;1;1;1;1	2;2;2;2;1;1;1;1;1;1;1;1;1	2;2;2;2;1;1;1;1;1;1;1;1;1	Coatomer subunit zeta-1	COPZ1	13.393	119	119;198;177;185;89;92;95;107;138;163;126;154;160	0	4.8406	1.1202	0.94882	38.656	0.83958	NaN	NaN	0.7227	NaN	NaN	39.251	NaN	NaN	41402000	19546000	21857000	29949000	15235000	14714000	0	0	0	11453000	4310600	7142500
P32969;D6RAN4;H0Y9V9;E7ESE0;H0Y9R4	P32969;D6RAN4;H0Y9V9;E7ESE0	6;5;5;4;2	6;5;5;4;2	6;5;5;4;2	60S ribosomal protein L9	RPL9	21.863	192	192;181;189;166;91	0	110.33	1.2948	0.94914	16.698	0.88786	2.8439	1.2336	0.74467	1.2987	0.92723	14.222	52.313	12.935	731330000	230240000	501080000	148970000	78436000	70539000	336150000	47742000	288410000	246200000	104060000	142140000
P36542-2;P36542	P36542-2;P36542	6;5	6;5	6;5	ATP synthase subunit gamma, mitochondrial	ATP5C1	32.881	297	297;298	0	13.888	1.4607	0.94972	9.8461	1.1008	2.3522	1.4607	0.90116	0.97396	1.0986	7.0823	17.033	5.4757	455310000	188990000	266320000	180480000	87639000	92844000	118030000	32506000	85521000	156800000	68848000	87949000
P16615-5;P16615-2;P16615-3;P16615;P16615-4;H7C5W9;O14983-2;O14983;O14983-3;Q93084-4;Q93084-2;Q93084-3;Q93084-7;Q93084;Q93084-6;Q93084-5;A0A0C4DH86;J3QSY6;H3BVB2	P16615-5;P16615-2;P16615-3;P16615;P16615-4;H7C5W9	19;19;19;19;17;16;5;5;4;3;3;3;3;3;3;3;1;1;1	19;19;19;19;17;16;5;5;4;3;3;3;3;3;3;3;1;1;1	19;19;19;19;17;16;5;5;4;3;3;3;3;3;3;3;1;1;1	Sarcoplasmic/endoplasmic reticulum calcium ATPase 2	ATP2A2	109.73	997	997;997;999;1042;1015;933;994;1001;869;998;999;1029;1033;1043;1044;1052;46;50;113	0	86.098	1.6028	0.95023	33.436	0.89602	2.4489	1.0348	0.74097	0.99444	0.7527	0.88154	40.297	15.449	620740000	225610000	395130000	25108000	15077000	10031000	343490000	92220000	251270000	252140000	118310000	133830000
P28300	P28300	3	3	3	Protein-lysine 6-oxidase	LOX	46.944	417	417	0	5.1667	1.3278	0.95032	28.577	NaN	NaN	NaN	NaN	NaN	NaN	NaN	NaN	NaN	7609200	2015800	5593400	5312300	1495100	3817200	2296900	520700	1776200	0	0	0
Q9NZB2;Q9NZB2-6;Q9NZB2-4;A0A0C4DG79;A0A0C4DH52;Q9NZB2-2;Q9NZB2-5;Q5T035	Q9NZB2;Q9NZB2-6;Q9NZB2-4;A0A0C4DG79	9;9;8;5;3;3;3;1	9;9;8;5;3;3;3;1	9;9;8;5;3;3;3;1	Constitutive coactivator of PPAR-gamma-like protein 1	FAM120A	121.89	1118	1118;1146;1072;494;495;628;651;196	0	40.732	1.2788	0.95049	11.93	NaN	2.3716	1.186	NaN	1.0876	0.88534	NaN	78.059	10.901	190040000	108000000	82036000	0	0	0	58665000	19101000	39564000	131370000	88900000	42472000
C9JQD0;C9K0F7;C9JAL0;H7C3I5;A6NND8;A6NHJ8;O95825-2;O95825	C9JQD0;C9K0F7;C9JAL0;H7C3I5;A6NND8;A6NHJ8;O95825-2;O95825	1;1;1;1;1;1;1;1	1;1;1;1;1;1;1;1	1;1;1;1;1;1;1;1	Quinone oxidoreductase-like protein 1	CRYZL1	11.677	107	107;158;181;241;322;325;198;349	0	5.047	1.2492	0.95096	5.3156	NaN	NaN	NaN	NaN	NaN	NaN	NaN	NaN	NaN	8161800	3421400	4740400	3755000	1929700	1825300	1699000	266850	1432200	2707800	1224900	1483000
Q9NRI2;C4P0D4;Q5VVQ1;C4P0D6;C4P0D8;Q99598	Q9NRI2;C4P0D4;Q5VVQ1;C4P0D6;C4P0D8;Q99598	1;1;1;1;1;1	1;1;1;1;1;1	1;1;1;1;1;1	Translin-associated protein X	TRAX;DISC1;TSNAX	4.5751	40	40;138;163;186;188;290	0.00094518	2.2688	1.4355	0.95108	14.979	NaN	NaN	NaN	NaN	NaN	NaN	NaN	NaN	NaN	5471700	2641400	2830300	3891800	2121200	1770600	1579900	520220	1059600	0	0	0
P35580;P35580-5;P35580-2;P35580-3;P35580-4;REV__Q8IYT3	P35580;P35580-5;P35580-2;P35580-3;P35580-4	28;28;28;28;28;1	19;19;19;19;19;1	17;17;17;17;17;1	Myosin-10	MYH10	229	1976	1976;1985;1992;1997;2007;715	0	51.672	1.33	0.95154	18.58	NaN	2.1496	1.0213	NaN	0.95348	0.82306	NaN	33.019	18.079	101070000	40102000	60966000	3230200	1386300	1843900	48321000	14331000	33990000	49517000	24385000	25132000
P49841;P49841-2	P49841;P49841-2	2;2	2;2	2;2	Glycogen synthase kinase-3 beta	GSK3B	46.744	420	420;433	0	4.3147	1.7632	0.95223	6.1933	NaN	1.8841	NaN	NaN	0.92289	NaN	NaN	4.426	NaN	21954000	5675100	16279000	0	0	0	12853000	3311600	9541800	9100700	2363500	6737200
P62873;P62873-2;B3KVK2;B1AKQ8;F6UT28	P62873;P62873-2;B3KVK2	5;4;3;2;2	5;4;3;2;2	3;3;2;1;1	Guanine nucleotide-binding protein G(I)/G(S)/G(T) subunit beta-1	GNB1	37.377	340	340;332;240;107;165	0	14.916	1.5065	0.95226	3.885	1.2419	2.3861	1.5065	0.97879	1.1906	1.1006	16.866	32.02	32.415	618900000	235900000	383000000	264620000	115440000	149180000	128920000	33413000	95503000	225360000	87049000	138310000
F8WJN3;Q16630-3;Q16630;Q16630-2	F8WJN3;Q16630-3;Q16630;Q16630-2	1;1;1;1	1;1;1;1	1;1;1;1	Cleavage and polyadenylation specificity factor subunit 6	CPSF6	52.269	478	478;478;551;588	0.00048077	2.3904	1.5602	0.9524	29.262	NaN	NaN	NaN	NaN	NaN	NaN	NaN	NaN	NaN	33028000	13745000	19283000	16085000	6907100	9178100	9155900	3379500	5776400	7786800	3457900	4328900
P83111-2;P83111	P83111-2;P83111	1;1	1;1	1;1	Serine beta-lactamase-like protein LACTB, mitochondrial	LACTB	41.239	373	373;547	0	5.6843	1.5409	0.95264	35.359	NaN	NaN	NaN	NaN	NaN	NaN	NaN	NaN	NaN	11238000	3615900	7622500	4421200	1691500	2729800	6817200	1924400	4892800	0	0	0
Q15042-4;Q15042;Q15042-3	Q15042-4;Q15042;Q15042-3	2;2;2	2;2;2	2;2;2	Rab3 GTPase-activating protein catalytic subunit	RAB3GAP1	105.29	935	935;981;988	0	3.8668	1.9377	0.9528	24.704	NaN	1.9377	NaN	NaN	0.9528	NaN	NaN	24.704	NaN	12414000	4347700	8066700	1582300	0	1582300	10832000	4347700	6484400	0	0	0
Q13535-2;Q13535-3;Q13535	Q13535-2;Q13535-3;Q13535	3;3;3	3;3;3	3;3;3	Serine/threonine-protein kinase ATR	ATR	294.22	2580	2580;2610;2644	0.00093327	2.2095	1.2786	0.95294	198.35	NaN	NaN	NaN	NaN	NaN	NaN	NaN	NaN	NaN	127650000	33992000	93658000	3442900	3224600	218280	47812000	10687000	37125000	76395000	20081000	56314000
P46777;Q5T7N0;R4GNJ2	P46777	9;2;1	9;2;1	9;2;1	60S ribosomal protein L5	RPL5	34.362	297	297;130;63	0	19.911	1.4793	0.95308	26.315	0.81691	2.9903	1.2857	0.66185	1.2138	0.92927	22.854	43.808	19.924	1303000000	518660000	784380000	349680000	182450000	167230000	402040000	99042000	303000000	551330000	237180000	314150000
F5H5N2;B4DNC9;B3KQ30;Q9H1K1;Q9H1K1-2	F5H5N2;B4DNC9;B3KQ30;Q9H1K1;Q9H1K1-2	2;2;2;2;1	2;2;2;2;1	2;2;2;2;1	Iron-sulfur cluster assembly enzyme ISCU, mitochondrial	ISCU	16.64	154	154;154;156;167;142	0.00048333	2.4251	1.4499	0.95309	24.88	NaN	NaN	1.2665	NaN	NaN	0.95309	NaN	NaN	24.88	40871000	15760000	25111000	12487000	3889900	8597300	7281400	2971300	4310200	21103000	8899300	12203000
P40227;P40227-2;Q92526;Q92526-2;Q92526-3;J3KRI6	P40227;P40227-2	15;12;4;3;3;1	15;12;4;3;3;1	15;12;4;3;3;1	T-complex protein 1 subunit zeta	CCT6A	58.024	531	531;486;530;485;493;128	0	57.175	1.4787	0.95316	11.937	1.1171	2.3614	1.4674	0.86788	0.95316	1.0753	13.298	9.9476	12.047	1417600000	590240000	827340000	543530000	272040000	271480000	380140000	111290000	268850000	493910000	206900000	287010000
P18085;C9JPM4;C9JAK5;U3KQF2	P18085;C9JPM4;C9JAK5	8;7;6;3	8;7;6;3	5;4;5;3	ADP-ribosylation factor 4	ARF4	20.511	180	180;127;153;71	0	24.099	1.475	0.95347	64.461	1.9236	2.6176	1.1248	1.5816	1.074	0.82072	28.317	12.039	56.242	660910000	237210000	423700000	67436000	20524000	46911000	319220000	82817000	236410000	274250000	133870000	140390000
P29144;Q5VZU9	P29144;Q5VZU9	5;4	5;4	5;4	Tripeptidyl-peptidase 2	TPP2	138.35	1249	1249;1262	0	15.298	1.4948	0.95349	18.069	NaN	1.7888	1.2223	NaN	0.95369	0.95349	NaN	21.129	20.145	22650000	8533700	14116000	0	0	0	8408600	2370500	6038100	14241000	6163200	8078100
Q15019;Q15019-3;Q15019-2;B5MCX3;C9J2Q4;C9J938;C9JB25;C9IY94;C9IZU3;H7C310;C9JQJ4;H7C2Y0;B5MD47;C9JZI2;A0A1B0GXJ2;C9JFT1;F8WB65;C9JT15;C9JSE7	Q15019;Q15019-3;Q15019-2;B5MCX3;C9J2Q4;C9J938;C9JB25	11;11;11;10;8;6;6;5;5;5;4;4;3;3;2;2;2;1;1	11;11;11;10;8;6;6;5;5;5;4;4;3;3;2;2;2;1;1	11;11;11;10;8;6;6;5;5;5;4;4;3;3;2;2;2;1;1	Septin-2	2021-09-02	41.487	361	361;371;396;321;184;148;173;121;131;161;147;188;94;105;71;72;80;50;52	0	157.39	1.3191	0.95359	17.84	1.1099	2.3293	1.3214	0.90654	0.97254	0.96502	9.1902	34.587	11.558	1351700000	555450000	796240000	565470000	268060000	297400000	377800000	117820000	259970000	408420000	169560000	238860000
P00414	P00414	1	1	1	Cytochrome c oxidase subunit 3	MT-CO3	29.95	261	261	0.00049092	2.5313	1.7133	0.95408	21.226	NaN	2.3381	1.1432	NaN	0.96429	0.85206	NaN	1.5057	5.9822	105960000	39555000	66403000	3879700	1811400	2068200	60395000	17388000	43007000	41684000	20356000	21329000
J3KQ48;Q9Y3E5	J3KQ48;Q9Y3E5	1;1	1;1	1;1	Peptidyl-tRNA hydrolase 2, mitochondrial	PTRH2	19.325	180	180;179	0	5.3953	2.5373	0.95409	10.949	NaN	NaN	NaN	NaN	NaN	NaN	NaN	NaN	NaN	23089000	8727800	14361000	5686300	2471900	3214400	10464000	2944800	7519500	6938200	3311100	3627100
P12110;C9JH44;H7C0M5	P12110	21;4;3	21;4;3	3;0;0	Collagen alpha-2(VI) chain	COL6A2	108.58	1019	1019;180;250	0	104.91	1.3974	0.95482	17.87	0.97767	2.2827	1.3786	0.79496	0.95682	1.0023	10.615	14.294	24.483	3373400000	1384300000	1989100000	962120000	492080000	470030000	1240200000	377170000	862990000	1171100000	515000000	656110000
Q6DD88;F5H6I7;F5GWF8	Q6DD88;F5H6I7	19;17;6	19;17;6	19;17;6	Atlastin-3	ATL3	60.541	541	541;523;169	0	138.2	1.6193	0.95489	24.39	1.4882	2.5135	1.0042	1.206	1.0178	0.74795	20.333	32.026	7.3289	1320700000	517490000	803260000	145930000	62070000	83859000	672470000	203490000	468980000	502340000	251920000	250420000
P55072;C9IZA5;C9JUP7	P55072	35;7;5	35;7;5	35;7;5	Transitional endoplasmic reticulum ATPase	VCP	89.321	806	806;160;115	0	323.31	1.3658	0.95493	21.585	1.1698	2.1695	1.3678	0.94615	0.90088	1.0078	21.427	19.585	10.423	5788900000	2367100000	3421700000	2594100000	1168500000	1425600000	1537300000	481570000	1055700000	1657500000	717070000	940440000
Q14444-2;Q14444;G3V153;E9PLA9	Q14444-2;Q14444;G3V153;E9PLA9	9;9;8;5	9;9;8;5	9;9;8;5	Caprin-1	CAPRIN1	76.861	694	694;709;628;186	0	67.668	1.3424	0.95579	29.921	1.2422	2.2609	1.3707	0.96399	0.93509	1.0056	29.255	45.821	31.367	612690000	272840000	339850000	246950000	106750000	140200000	194200000	82453000	111740000	171540000	83637000	87903000
K7ER00;Q9Y285-2;Q9Y285;K7ER16;K7EK06;K7EPH2;K7ERS0	K7ER00;Q9Y285-2;Q9Y285;K7ER16	5;5;5;3;2;2;1	5;5;5;3;2;2;1	5;5;5;3;2;2;1	Phenylalanine--tRNA ligase alpha subunit	FARSA	62.395	548	548;477;508;235;168;378;159	0	33.241	1.1796	0.95586	20.368	1.0991	2.4908	1.329	0.91235	1.2412	0.99513	20.109	12.547	15.752	85904000	35243000	50662000	28203000	13401000	14802000	13303000	3819500	9483500	44398000	18022000	26376000
Q9BVC6	Q9BVC6	2	2	2	Transmembrane protein 109	TMEM109	26.21	243	243	0	4.6055	1.3287	0.95617	17.119	NaN	NaN	1.1375	NaN	NaN	0.84087	NaN	NaN	2.2648	199230000	79213000	120020000	21213000	8897100	12316000	57547000	14862000	42685000	120470000	55454000	65021000
Q71U36-2;Q71U36;Q13748;Q13748-2;Q6PEY2	Q71U36-2;Q71U36;Q13748;Q13748-2;Q6PEY2	19;19;15;13;12	1;1;1;1;1	0;0;0;0;0	Tubulin alpha-1A chain;Tubulin alpha-3C/D chain;Tubulin alpha-3E chain	TUBA1A;TUBA3C;TUBA3E	46.297	416	416;451;450;418;450	0	4.5245	1.1567	0.95634	11.004	1.0498	2.415	1.2709	0.84155	1.0169	0.97601	10.036	8.6851	8.9718	124030000	45723000	78302000	35581000	15739000	19841000	66848000	21808000	45040000	21596000	8175300	13421000
Q01518;Q01518-2;Q5T0R7;Q5T0R6;Q5T0R5;Q5T0R4;Q5T0R3;Q5T0R2;Q5T0R1;Q5T0R9;Q5T0R8;Q5T0S3	Q01518;Q01518-2;Q5T0R7;Q5T0R6;Q5T0R5;Q5T0R4;Q5T0R3;Q5T0R2;Q5T0R1	17;16;9;9;9;9;9;9;9;8;2;2	17;16;9;9;9;9;9;9;9;8;2;2	17;16;9;9;9;9;9;9;9;8;2;2	Adenylyl cyclase-associated protein 1;Adenylyl cyclase-associated protein	CAP1	51.901	475	475;474;174;176;179;201;203;208;215;262;58;145	0	133.09	1.336	0.95667	6.9819	1.1217	2.3746	1.3581	0.90915	0.98384	1.0071	6.7943	11.29	7.4952	4895400000	1948400000	2947000000	1733400000	809530000	923860000	1400000000	408680000	991270000	1762000000	730200000	1031800000
Q5JP53;P07437;Q5ST81;A6NNZ2	Q5JP53;P07437;Q5ST81	19;19;16;6	5;5;2;0	4;4;2;0	Tubulin beta chain	TUBB	47.766	426	426;444;372;444	0	80.088	1.3203	0.9568	15.53	1.0164	2.3248	1.3534	0.81542	0.96219	0.98814	6.2743	7.8976	14.868	4971600000	1906000000	3065600000	1903500000	876600000	1026900000	1477900000	399310000	1078600000	1590200000	630050000	960130000
P20340-2;P20340-4;P20340;P20340-3;F5H3K7;Q9NRW1;C9JB90;C9J0I2;C9JU14;F5GX61;J3KR73;Q53S08;Q9NRW1-2;Q14964;Q9H0N0	P20340-2;P20340-4;P20340;P20340-3	6;5;5;3;2;2;1;1;1;1;1;1;1;1;1	6;5;5;3;2;2;1;1;1;1;1;1;1;1;1	6;5;5;3;2;2;1;1;1;1;1;1;1;1;1	Ras-related protein Rab-6A	RAB6A	23.548	208	208;175;208;104;71;208;49;71;83;87;124;254;195;217;254	0	9.1017	1.7113	0.95712	8.132	NaN	2.4878	1.2615	NaN	1.0125	0.95941	NaN	4.619	19.013	501270000	411550000	89725000	167280000	167280000	0	175380000	109880000	65509000	158610000	134400000	24216000
Q70UQ0;Q70UQ0-2	Q70UQ0;Q70UQ0-2	5;3	3;3	3;3	Inhibitor of nuclear factor kappa-B kinase-interacting protein	IKBIP	39.309	350	350;244	0	6.4813	1.1391	0.95715	37.965	1.1157	3.3382	NaN	0.94292	1.5449	NaN	2.1176	15.499	NaN	29917000	11690000	18227000	11483000	5455000	6028100	12184000	2923100	9260800	6250200	3311900	2938300
Q9BW60	Q9BW60	1	1	1	Elongation of very long chain fatty acids protein 1	ELOVL1	32.662	279	279	0.002687	2.0131	1.6457	0.9582	3.7919	NaN	NaN	NaN	NaN	NaN	NaN	NaN	NaN	NaN	14472000	2995500	11476000	0	0	0	8403300	947260	7456000	6068600	2048200	4020400
A0A1W2PPS1;Q00839-2;A0A1W2PP35	A0A1W2PPS1;Q00839-2;A0A1W2PP35	14;14;12	1;1;1	1;1;1	Heterogeneous nuclear ribonucleoprotein U	HNRNPU	88.317	804	804;806;728	0.0062318	1.6893	1.1691	0.95833	36.486	NaN	NaN	NaN	NaN	NaN	NaN	NaN	NaN	NaN	4896000	2323800	2572200	2567400	1414500	1152900	0	0	0	2328600	909300	1419300
Q9P253	Q9P253	1	1	1	Vacuolar protein sorting-associated protein 18 homolog	VPS18	110.18	973	973	0.00094922	2.3047	1.4103	0.9584	31.712	NaN	NaN	NaN	NaN	NaN	NaN	NaN	NaN	NaN	4904500	2062400	2842100	0	0	0	2256600	749810	1506800	2647900	1312600	1335200
P17947;P17947-2	P17947;P17947-2	1;1	1;1	1;1	Transcription factor PU.1	SPI1	31.083	270	270;271	1	-2	1.1614	0.95874	43.612	NaN	NaN	NaN	NaN	NaN	NaN	NaN	NaN	NaN	64090000	31336000	32754000	36599000	17040000	19560000	9260800	4355100	4905600	18230000	9941400	8288900
Q86X55-1;Q86X55;K7EQB9;K7EQA8;Q86X55-2	Q86X55-1;Q86X55;K7EQB9;K7EQA8;Q86X55-2	2;2;1;1;1	2;2;1;1;1	2;2;1;1;1	Histone-arginine methyltransferase CARM1	CARM1	63.459	585	585;608;176;343;384	0.0069873	1.6412	1.2912	0.9588	71.316	NaN	NaN	NaN	NaN	NaN	NaN	NaN	NaN	NaN	23125000	8995200	14130000	8148700	3729800	4419000	2929000	254070	2674900	12047000	5011300	7035900
E9PK54	E9PK54	11	1	1		HSPA8	19.955	183	183	1	-2	1.3459	0.95903	33.417	NaN	NaN	NaN	NaN	NaN	NaN	NaN	NaN	NaN	497460000	220150000	277310000	272990000	131320000	141670000	91011000	35668000	55343000	133460000	53168000	80291000
Q6BDS2	Q6BDS2	1	1	1	UHRF1-binding protein 1	UHRF1BP1	159.48	1440	1440	1	-2	1.2426	0.95986	17.741	NaN	NaN	NaN	NaN	NaN	NaN	NaN	NaN	NaN	87358000	34954000	52404000	40331000	15908000	24423000	20766000	7795700	12971000	26261000	11250000	15011000
P68363;P68363-2;C9JDS9	P68363;P68363-2	20;16;6	20;16;6	0;0;0	Tubulin alpha-1B chain	TUBA1B	50.151	451	451;335;156	0	323.31	1.3504	0.95994	21.597	0.97951	2.5111	1.3432	0.76348	1.0231	0.96373	17.453	23.044	23.769	31908000000	12668000000	19240000000	12670000000	6152900000	6516700000	10948000000	2846800000	8101000000	8290700000	3668100000	4622600000
A8MT72;Q2NKQ5;Q16799-3;Q16799-2;Q16799	A8MT72;Q2NKQ5;Q16799-3;Q16799-2;Q16799	1;1;1;1;1	1;1;1;1;1	1;1;1;1;1	Reticulon;Reticulon-1	RTN1	21.862	193	193;702;208;356;776	0.0073559	1.6138	1.6714	0.96009	35.949	NaN	NaN	NaN	NaN	NaN	NaN	NaN	NaN	NaN	186910000	67797000	119110000	21908000	6199000	15709000	81966000	22951000	59015000	83032000	38647000	44385000
P22059;H0YCV6	P22059	5;1	5;1	4;0	Oxysterol-binding protein 1	OSBP	89.42	807	807;171	0	14.45	1.2646	0.96034	5.579	NaN	2.503	1.2646	NaN	1.1442	0.96034	NaN	11.838	5.579	43220000	15854000	27366000	4273100	2241500	2031600	22167000	6079400	16088000	16780000	7533300	9246400
Q6T5J5;J3KNI5;Q8N7C3-2;Q8N7C3	Q6T5J5;J3KNI5;Q8N7C3-2;Q8N7C3	1;1;1;1	1;1;1;1	1;1;1;1	Probable E3 ubiquitin-protein ligase TRIML2	FLJ25801;TRIML2	13.816	118	118;422;221;387	1	-2	1.7477	0.96039	22.864	NaN	NaN	NaN	NaN	NaN	NaN	NaN	NaN	NaN	75069000	32749000	42320000	0	0	0	35856000	12917000	22940000	39212000	19833000	19380000
Q8NFU7	Q8NFU7	2	2	2	Methylcytosine dioxygenase TET1	TET1	235.31	2136	2136	0.0018091	2.0668	1.5848	0.96044	15.463	NaN	NaN	NaN	NaN	NaN	NaN	NaN	NaN	NaN	23536000	6112800	17423000	16007000	4040200	11966000	7529500	2072600	5456900	0	0	0
P26639;P26639-2	P26639;P26639-2	5;5	5;5	5;5	Threonine--tRNA ligase, cytoplasmic	TARS	83.434	723	723;756	0	15.526	1.287	0.96073	6.7126	0.66087	3.1704	1.287	0.55697	1.3659	0.96073	38.689	33.149	6.7126	109120000	37566000	71549000	16174000	9254600	6919200	56434000	13646000	42788000	36508000	14666000	21842000
P28482;P28482-2;H0YDH9	P28482;P28482-2	9;8;1	9;8;1	7;6;0	Mitogen-activated protein kinase 1	MAPK1	41.389	360	360;316;87	0	35.725	1.3143	0.96109	108.91	0.87337	2.7426	1.2409	0.72424	1.1241	0.92541	21.975	117.52	13.418	543920000	235940000	307980000	142950000	81756000	61195000	191110000	57193000	133920000	209860000	96995000	112860000
H0Y4R1;P12268;E7ETK5	H0Y4R1;P12268;E7ETK5	8;8;4	8;8;4	8;8;4	Inosine-5-monophosphate dehydrogenase 2	IMPDH2	50.957	470	470;514;279	0	16.974	1.5647	0.96158	13.243	1.2562	2.1568	1.4637	0.97111	0.86544	1.1006	16.704	20.307	9.0775	646540000	266220000	380320000	376440000	167090000	209340000	195100000	70028000	125070000	75007000	29099000	45908000
P10644-2;P10644;K7EPB2;K7EM13;K7EIE5;K7EID3;K7EJ40;K7EK41;K7EMU2;K7EMZ6	P10644-2;P10644;K7EPB2;K7EM13;K7EIE5;K7EID3;K7EJ40;K7EK41	4;4;3;2;2;2;2;2;1;1	4;4;3;2;2;2;2;2;1;1	4;4;3;2;2;2;2;2;1;1	cAMP-dependent protein kinase type I-alpha regulatory subunit;cAMP-dependent protein kinase type I-alpha regulatory subunit, N-terminally processed	PRKAR1A	38.002	337	337;381;297;153;157;167;182;204;113;131	0	5.5938	1.4641	0.96182	17.18	1.1966	2.1415	1.4641	0.96182	0.89903	1.1122	17.18	20.946	2.4893	86725000	36197000	50528000	33197000	15358000	17840000	26287000	10612000	15674000	27241000	10227000	17014000
Q9NQG1	Q9NQG1	1	1	1	Protein MANBAL	MANBAL	9.467	85	85	0.0018425	2.1305	1.7014	0.96182	8.7726	NaN	NaN	NaN	NaN	NaN	NaN	NaN	NaN	NaN	26948000	9542500	17406000	0	0	0	18730000	5815500	12914000	8218600	3727000	4491600
H0YF90;F5GX30;P20645	H0YF90;F5GX30;P20645	1;1;1	1;1;1	1;1;1	Cation-dependent mannose-6-phosphate receptor	M6PR	16.446	148	148;191;277	0	7.1437	1.7203	0.96267	11.57	NaN	NaN	NaN	NaN	NaN	NaN	NaN	NaN	NaN	17299000	6379300	10919000	0	0	0	7359600	1974600	5385000	9938900	4404700	5534200
P10301	P10301	4	2	2	Ras-related protein R-Ras	RRAS	23.48	218	218	0.0034542	1.8638	1.6411	0.96271	13.883	NaN	2.6695	1.0089	NaN	1.2137	0.76364	NaN	23.499	4.2666	60934000	22205000	38729000	0	0	0	37183000	10295000	26888000	23751000	11910000	11841000
Q99584	Q99584	5	5	5	Protein S100-A13	S100A13	11.471	98	98	0	16.303	1.2296	0.96278	13.501	1.4798	3.286	1.1328	1.2254	1.3411	0.83789	49.582	28.339	11.977	649930000	243440000	406480000	310480000	128490000	182000000	118030000	26974000	91057000	221410000	87983000	133430000
P25685;P25685-2;M0R080	P25685;P25685-2;M0R080	4;3;2	4;3;2	3;2;1	DnaJ homolog subfamily B member 1	DNAJB1	38.044	340	340;240;183	0	5.1085	1.2661	0.96282	21.43	1.2795	NaN	1.2224	1.0792	NaN	0.92666	16.127	NaN	16.016	36716000	15545000	21171000	17481000	7787000	9693500	9955600	3517700	6437900	9280100	4240600	5039500
O43852;O43852-3;O43852-6;O43852-5;O43852-9;O43852-15;O43852-10;H0Y875;O43852-13;O43852-14;O43852-11;O43852-12	O43852;O43852-3;O43852-6;O43852-5;O43852-9;O43852-15;O43852-10;H0Y875	15;15;11;10;9;9;9;8;6;6;6;3	15;15;11;10;9;9;9;8;6;6;6;3	3;3;3;3;2;0;3;0;3;3;3;0	Calumenin	CALU	37.106	315	315;323;265;229;154;164;224;147;139;147;170;74	0	157.98	1.2714	0.96294	14.553	1.2414	2.5105	1.2642	0.97967	1.0404	0.93207	15.241	53.14	9.6809	7126000000	2743700000	4382300000	2458500000	1108800000	1349700000	2091400000	537100000	1554300000	2576000000	1097800000	1478300000
Q6ZR62	Q6ZR62	1	1	1	Zinc finger CCHC domain-containing protein 16	ZCCHC16	34.685	310	310	0.0062292	1.689	1.2546	0.96326	39.497	NaN	NaN	NaN	NaN	NaN	NaN	NaN	NaN	NaN	638270000	284830000	353440000	347950000	152280000	195680000	100900000	48777000	52119000	189420000	83775000	105640000
B0QY89;Q9Y262-2;Q9Y262;B0QY90;H7C3A0;C9JHP4;C9K0Q7	B0QY89;Q9Y262-2;Q9Y262;B0QY90	9;9;9;7;2;2;2	9;9;9;7;2;2;2	9;9;9;7;2;2;2	Eukaryotic translation initiation factor 3 subunit L	EIF3L	70.901	607	607;516;564;466;127;150;183	0	61.417	1.577	0.96382	13.411	NaN	2.4394	1.2482	NaN	0.98072	0.94721	NaN	17.535	15.215	168480000	74799000	93676000	0	0	0	96690000	39900000	56790000	71785000	34899000	36886000
P06396-2;A0A0A0MS51;A0A0A0MT01;P06396-4;P06396-3;P06396;CON__Q3SX14;Q5T0I0;A0A0U1RQL8;Q5T0H8;REV__H0YJM7;REV__Q6TDU7-4;REV__Q6TDU7-2;REV__Q6TDU7-3;REV__Q6TDU7;REV__F8W8F9	P06396-2;A0A0A0MS51;A0A0A0MT01;P06396-4;P06396-3;P06396;CON__Q3SX14	25;24;24;24;24;24;13;5;3;1;1;1;1;1;1;1	25;24;24;24;24;24;13;5;3;1;1;1;1;1;1;1	25;24;24;24;24;24;13;5;3;1;1;1;1;1;1;1	Gelsolin	GSN	80.64	731	731;748;767;739;742;782;781;260;232;67;548;657;676;690;716;722	0	113.78	1.3222	0.96404	14.059	1.1073	2.3458	1.2942	0.91091	0.9877	0.96542	13.042	28.473	13.695	4301100000	1818900000	2482200000	1843300000	894770000	948580000	1223800000	387420000	836420000	1233900000	536740000	697170000
Q96A33-2;Q96A33;A0A087WYW6	Q96A33-2;Q96A33	3;3;1	3;3;1	3;3;1	Coiled-coil domain-containing protein 47	CCDC47	55.317	480	480;483;190	0	15.483	1.5284	0.96424	68.38	NaN	1.9417	NaN	NaN	1.0448	NaN	NaN	81.738	NaN	59693000	20370000	39323000	0	0	0	31266000	8339700	22927000	28427000	12031000	16396000
Q6UN15-3;Q6UN15-5;Q6UN15;H0Y8P7;A0A0B4J203;Q6UN15-4	Q6UN15-3;Q6UN15-5;Q6UN15;H0Y8P7;A0A0B4J203;Q6UN15-4	2;2;2;1;1;1	2;2;2;1;1;1	2;2;2;1;1;1	Pre-mRNA 3-end-processing factor FIP1	FIP1L1	58.375	520	520;588;594;254;849;378	0	3.2625	1.4837	0.96435	10.138	NaN	NaN	NaN	NaN	NaN	NaN	NaN	NaN	NaN	10279000	4283900	5994800	6244000	3045500	3198500	4034700	1238400	2796300	0	0	0
Q14204;H0YJ21	Q14204	76;4	76;4	76;4	Cytoplasmic dynein 1 heavy chain 1	DYNC1H1	532.4	4646	4646;180	0	212.5	1.5966	0.96481	27.675	1.1029	2.6405	1.1386	0.92252	1.1214	0.84343	68.538	29.079	18.377	1852400000	713720000	1138700000	71902000	41653000	30248000	978770000	285830000	692940000	801700000	386240000	415460000
P62316-2;P62316;K7ERG4;K7EJB5	P62316-2;P62316;K7ERG4	4;4;3;1	4;4;3;1	4;4;3;1	Small nuclear ribonucleoprotein Sm D2	SNRPD2	12.398	108	108;118;78;54	0	5.8211	1.2198	0.96566	106.79	1.2198	NaN	NaN	0.96566	NaN	NaN	146.02	NaN	NaN	452560000	228750000	223810000	239250000	137220000	102030000	5533200	2020800	3512400	207780000	89503000	118280000
P18206-2;P18206;P18206-3;A0A096LPE1	P18206-2;P18206	42;42;5;2	42;42;5;2	42;42;5;2	Vinculin	VCL	116.72	1066	1066;1134;222;57	0	183.88	1.3229	0.96579	14.408	1.0772	2.3678	1.3291	0.87098	0.98527	0.98465	13.885	25.731	11.788	10230000000	6619400000	3610900000	3690300000	2514100000	1176200000	2738500000	1441200000	1297300000	3801400000	2664000000	1137400000
C9J9K3;A0A0C4DG17;P08865;F8WD59	C9J9K3;A0A0C4DG17;P08865;F8WD59	11;11;11;6	11;11;11;6	11;11;11;6	40S ribosomal protein SA	RPSA	29.404	263	263;300;295;116	0	80.015	1.417	0.96582	13.469	1.1529	2.3746	1.3829	0.9286	0.987	0.98878	18.549	8.9169	16.062	2459600000	975070000	1484500000	945920000	426720000	519200000	715530000	213780000	501750000	798150000	334570000	463580000
P61586;C9JNR4;C9JX21;C9JRM1;P62745	P61586;C9JNR4;C9JX21	7;4;4;2;1	7;4;4;2;1	3;1;1;1;0	Transforming protein RhoA	RHOA	21.768	193	193;129;187;90;196	0	25.589	1.2164	0.96604	35.914	1.0494	3.4102	1.1826	0.85594	1.4295	0.87171	16.617	33.565	23.643	1385200000	479550000	905690000	76890000	40915000	35975000	683830000	166920000	516920000	624520000	271720000	352800000
Q5T092;A0A0A0MR06;Q5T091;O15258;Q5T093	Q5T092;A0A0A0MR06;Q5T091;O15258;Q5T093	2;2;2;2;1	2;2;2;2;1	2;2;2;2;1	Protein RER1	RER1	18.388	158	158;177;187;196;117	0	26.744	1.4596	0.96611	24.118	NaN	2.1789	1.2763	NaN	0.88627	0.9296	NaN	37.226	8.9995	109670000	36154000	73515000	10490000	3392900	7096600	55726000	14106000	41620000	43454000	18655000	24799000
O15371-2;O15371-3;O15371;B0QYA5;B0QYA4	O15371-2;O15371-3;O15371	6;6;6;2;1	6;6;6;2;1	6;6;6;2;1	Eukaryotic translation initiation factor 3 subunit D	EIF3D	58.14	499	499;533;548;269;105	0	19.27	1.2956	0.9673	7.4613	0.8014	2.1656	1.2956	0.65598	0.96605	0.9673	7.6602	16.329	4.8937	274910000	122600000	152300000	76573000	47512000	29061000	105840000	32584000	73253000	92495000	42508000	49987000
Q86VS8;H0YE69	Q86VS8	3;1	3;1	3;1	Protein Hook homolog 3	HOOK3	83.125	718	718;101	0	3.7586	1.7438	0.96739	16.963	NaN	2.2721	NaN	NaN	1.0668	NaN	NaN	20.122	NaN	62427000	27844000	34583000	21838000	9637500	12201000	16545000	6693100	9851400	24044000	11514000	12530000
P20618	P20618	5	5	5	Proteasome subunit beta type-1	PSMB1	26.489	241	241	0	12.828	1.2865	0.96779	18.323	1.1634	2.5987	1.3496	0.92944	1.0668	1.004	9.1339	24.211	18.088	520720000	182260000	338460000	224720000	92609000	132110000	132520000	29466000	103050000	163480000	60188000	103290000
P08133;P08133-2;E7EMC6;E5RJF5;E5RK63;E5RI05;E5RFF0;E5RIU8;E5RJR0	P08133;P08133-2;E7EMC6	30;29;16;7;7;6;6;4;4	30;29;16;7;7;6;6;4;4	12;12;1;5;5;3;1;1;1	Annexin A6;Annexin	ANXA6	75.872	673	673;641;330;129;150;129;156;95;110	0	189.68	1.4246	0.96782	11.016	1.0522	2.361	1.4141	0.85205	0.97144	1.0311	8.6753	11.412	10.157	5125100000	2056100000	3069000000	1870300000	887500000	982810000	1517500000	442520000	1075000000	1737200000	726060000	1011200000
Q9UJ78-3	Q9UJ78-3	1	1	1			22.729	213	213	1	-2	1.7075	0.96787	6.6869	NaN	NaN	NaN	NaN	NaN	NaN	NaN	NaN	NaN	27852000	11110000	16743000	0	0	0	9634600	3127900	6506700	18218000	7981700	10236000
P08648	P08648	5	5	5	Integrin alpha-5;Integrin alpha-5 heavy chain;Integrin alpha-5 light chain	ITGA5	114.54	1049	1049	0	59.448	1.2456	0.968	35.241	1.3521	1.7844	1.1959	1.123	0.81189	0.92847	25.949	103.36	36.386	95848000	40253000	55595000	45166000	18972000	26195000	14140000	5593400	8546600	36542000	15688000	20854000
Q8NFW8;F5GYM0;Q8NFW8-2	Q8NFW8	3;1;1	3;1;1	3;1;1	N-acylneuraminate cytidylyltransferase	CMAS	48.379	434	434;97;263	0	18.737	1.5777	0.96806	59.985	NaN	NaN	NaN	NaN	NaN	NaN	NaN	NaN	NaN	25318000	10500000	14818000	13540000	7733400	5806200	11778000	2766800	9011500	0	0	0
O75083;O75083-3;D6RD66	O75083;O75083-3;D6RD66	20;14;12	20;14;12	20;14;12	WD repeat-containing protein 1	WDR1	66.193	606	606;466;245	0	121.42	1.3265	0.9682	14.047	1.0398	2.4589	1.3265	0.83779	1.0154	0.97089	10.831	32.865	13.393	3633900000	1506000000	2127900000	1406000000	689110000	716920000	1010700000	300850000	709830000	1217200000	516070000	701140000
Q96PN6-3;Q96PN6-4;Q96PN6-2;Q96PN6	Q96PN6-3;Q96PN6-4;Q96PN6-2;Q96PN6	1;1;1;1	1;1;1;1	1;1;1;1	Adenylate cyclase type 10	ADCY10	43.9	372	372;1457;1518;1610	1	-2	1.5959	0.96827	24.47	NaN	NaN	NaN	NaN	NaN	NaN	NaN	NaN	NaN	12057000	4861200	7195500	0	0	0	5485100	2037400	3447700	6571500	2823800	3747800
P61026	P61026	4	3	3	Ras-related protein Rab-10	RAB10	22.541	200	200	0	5.9223	1.6823	0.96847	1.2132	NaN	2.5823	1.1713	NaN	1.1841	0.87579	NaN	24.171	13.47	158640000	56245000	102390000	11312000	4761600	6550000	91326000	27676000	63650000	56000000	23807000	32193000
Q7Z417	Q7Z417	4	4	4	Nuclear fragile X mental retardation-interacting protein 2	NUFIP2	76.12	695	695	0	8.4076	1.1501	0.96847	11.238	1.1501	NaN	NaN	0.96847	NaN	NaN	11.238	NaN	NaN	27488000	10820000	16668000	27488000	10820000	16668000	0	0	0	0	0	0
P47897-2;P47897;A0A1B0GVU9;B4DDN1;H7C0R3;A0A0U1RQX5;C9J165;A0A0U1RQT0;A0A0U1RRC8;A0A0U1RQM8;A0A0U1RQU2;A0A0U1RRI9;A0A0U1RQE9;A0A0U1RQL2;A0A0U1RQX9;A0A0U1RQJ6;F2Z2V6;A0A1B0GTT3;A0A0U1RR66;A0A0U1RQQ5	P47897-2;P47897;A0A1B0GVU9;B4DDN1;H7C0R3	10;10;9;7;5;4;4;4;3;3;3;2;2;2;1;1;1;1;1;1	10;10;9;7;5;4;4;4;3;3;3;2;2;2;1;1;1;1;1;1	10;10;9;7;5;4;4;4;3;3;3;2;2;2;1;1;1;1;1;1	Glutamine--tRNA ligase	QARS	86.578	764	764;775;736;630;253;134;339;342;91;173;174;182;187;191;83;96;100;169;173;194	0	84.689	1.6911	0.96885	14.135	NaN	2.3906	1.0964	NaN	1.1852	0.83557	NaN	12.443	26.105	70200000	26342000	43858000	0	0	0	36126000	11348000	24778000	34074000	14994000	19080000
I3L4L6;I3L301;Q01664	I3L4L6;I3L301;Q01664	1;1;1	1;1;1	1;1;1	Transcription factor AP-4	TFAP4	5.2431	44	44;167;338	1	-2	1.1865	0.96922	6.6497	NaN	NaN	NaN	NaN	NaN	NaN	NaN	NaN	NaN	205370000	68129000	137240000	74721000	29155000	45567000	69201000	15536000	53665000	61445000	23438000	38006000
B4DYP1;O94760-2;O94760	B4DYP1;O94760-2;O94760	3;3;3	3;3;3	3;3;3	N(G),N(G)-dimethylarginine dimethylaminohydrolase 1	DDAH1	20.535	185	185;182;285	0	4.5883	1.4527	0.96963	14.794	1.2942	2.2783	1.1912	1.0436	1.0937	0.89624	9.2873	36.666	17.527	98655000	41191000	57464000	47133000	19769000	27364000	19083000	7212100	11871000	32439000	14210000	18229000
P19623;K7ESL0;K7EL89;K7EQ47	P19623;K7ESL0	5;3;1;1	5;3;1;1	5;3;1;1	Spermidine synthase	SRM	33.824	302	302;119;83;134	0	15.745	1.5498	0.96963	32.975	1.2219	2.455	1.5498	1.0191	1.3064	1.1654	41.041	31.811	6.9695	70494000	26763000	43730000	29132000	13251000	15881000	21689000	6138300	15551000	19673000	7374200	12298000
Q12965;M0QXU2;H0YLE5	Q12965	7;1;1	7;1;1	4;0;0	Unconventional myosin-Ie	MYO1E	127.06	1108	1108;118;187	0	15.481	1.2542	0.96964	26.909	0.43813	2.6866	1.0595	0.37044	1.2997	0.8383	3.4163	11.137	23.98	42223000	18072000	24151000	4047600	2759100	1288400	12258000	3167500	9090900	25917000	12145000	13772000
P09110;H7C131;C9JDE9;P09110-2;H0Y4D4;B4DVF4	P09110;H7C131;C9JDE9;P09110-2;H0Y4D4	9;8;8;7;5;2	9;8;8;7;5;2	9;8;8;7;5;2	3-ketoacyl-CoA thiolase, peroxisomal	ACAA1	44.292	424	424;290;383;331;237;153	0	30.399	1.2714	0.96965	12.695	1.204	2.5343	1.2714	0.98401	1.1542	0.95944	20.827	25.295	11.945	190570000	71685000	118880000	64900000	29065000	35835000	72848000	22558000	50290000	52817000	20062000	32755000
Q96T51;Q96T51-2;H0YAC8;H0YA47;Q96T51-3;J3KPP6;Q7L099;Q7L099-2;Q7L099-4;Q7L099-3	Q96T51;Q96T51-2;H0YAC8;H0YA47;Q96T51-3	4;3;2;2;2;1;1;1;1;1	4;3;2;2;2;1;1;1;1;1	3;2;2;1;1;0;0;0;0;0	RUN and FYVE domain-containing protein 1	RUFY1	79.817	708	708;600;271;328;412;324;469;506;567;620	0	6.7711	1.3611	0.97029	25.704	NaN	2.1278	1.2655	NaN	0.98609	0.98961	NaN	18.737	5.0736	26528000	10643000	15885000	2717200	1900100	817080	15641000	5066000	10575000	8169900	3677100	4492800
P52209-2;P52209;K7EM49;K7EMN2;K7EPF6;K7ELN9	P52209-2;P52209;K7EM49	12;12;6;5;5;3	12;12;6;5;5;3	12;12;6;5;5;3	6-phosphogluconate dehydrogenase, decarboxylating	PGD	51.872	470	470;483;205;160;256;224	0	27.009	1.2829	0.97149	16.179	1.1751	2.8734	1.2452	0.96126	1.1654	0.94267	19.788	23.848	16.896	1299800000	454450000	845380000	265050000	122980000	142070000	574910000	141460000	433450000	459880000	190010000	269870000
G5E9W7;G5E9V5;P82650;H7C5F2;H7C5H3;P82650-2;H7C5L9	G5E9W7;G5E9V5;P82650;H7C5F2;H7C5H3;P82650-2	4;4;4;2;2;2;1	4;4;4;2;2;2;1	4;4;4;2;2;2;1	28S ribosomal protein S22, mitochondrial	MRPS22	36.805	319	319;359;360;165;200;168;121	0	5.1865	1.6917	0.97152	27.394	NaN	1.8325	1.5939	NaN	0.81529	1.2349	NaN	11.234	33.928	41322000	16567000	24754000	11721000	5574700	6146200	17193000	6400200	10793000	12408000	4592200	7815500
Q9H4A4;A6NKB8;A0A087WUS4;A0A087WU27;C9JMZ3;H7C2T3	Q9H4A4;A6NKB8	9;8;3;3;3;1	9;8;3;3;3;1	9;8;3;3;3;1	Aminopeptidase B	RNPEP	72.595	650	650;611;151;171;344;168	0	11.634	1.2903	0.97152	2.9011	NaN	4.4752	1.2903	NaN	2.245	0.97152	NaN	104.16	9.7761	121300000	42321000	78981000	14818000	5848500	8969600	57052000	13071000	43981000	49432000	23402000	26031000
P50995-2;P50995;H0Y6E1;E5RIN3;P27216;P27216-2	P50995-2;P50995	14;14;4;1;1;1	14;14;4;1;1;1	14;14;4;1;1;1	Annexin A11	ANXA11	51.242	472	472;505;148;113;316;357	0	113.26	1.34	0.97176	11.22	1.1595	1.978	1.3765	0.94773	0.8437	1.0101	8.9479	8.8987	8.349	949130000	396820000	552300000	381560000	177060000	204500000	219800000	73326000	146480000	347770000	146440000	201330000
O75477;B0QZ43	O75477;B0QZ43	6;4	5;3	5;3	Erlin-1	ERLIN1	38.925	346	346;275	0	7.5794	1.5026	0.97197	19.515	NaN	2.6395	1.2217	NaN	1.251	0.90933	NaN	39.294	16.431	160020000	63354000	96666000	15244000	6582300	8661300	73336000	22922000	50414000	71440000	33850000	37590000
CON__P15497;F8W696;P02647	CON__P15497	10;1;1	10;1;1	10;1;1			30.276	265	265;245;267	0	22.005	1.3654	0.97233	13.796	1.5593	0.96505	1.3152	1.2408	0.38914	0.97233	18.831	11.927	9.246	1395400000	604570000	790870000	555150000	218850000	336300000	413050000	203450000	209600000	427220000	182260000	244970000
Q92621;U3KPX2	Q92621	3;1	3;1	3;1	Nuclear pore complex protein Nup205	NUP205	227.92	2012	2012;273	0	3.762	1.1916	0.9725	53.378	NaN	NaN	NaN	NaN	NaN	NaN	NaN	NaN	NaN	54971000	25738000	29233000	32956000	15926000	17030000	10129000	4854800	5274200	11886000	4957800	6928400
B4E0K5;Q16539;Q16539-5;Q16539-3;Q16539-4;Q16539-2;H7C4E2;E7EX54;B5TY33	B4E0K5;Q16539;Q16539-5;Q16539-3;Q16539-4;Q16539-2	3;3;2;2;2;2;1;1;1	3;3;2;2;2;2;1;1;1	3;3;2;2;2;2;1;1;1	Mitogen-activated protein kinase 14	MAPK14	32.357	283	283;360;256;297;307;360;90;132;173	0	4.4696	1.9909	0.97261	18.059	NaN	1.9909	NaN	NaN	0.97261	NaN	NaN	18.059	NaN	10191000	3884300	6306800	0	0	0	10191000	3884300	6306800	0	0	0
R4GMT0;P61163;A0A1B0GVS3	R4GMT0;P61163;A0A1B0GVS3	7;7;4	7;7;4	5;5;3	Alpha-centractin	ACTR1A	37.433	332	332;376;221	0	21.246	1.4663	0.97345	18.051	1.155	2.3764	1.4663	0.92414	0.97353	1.0653	5.2102	1.8284	17.467	379290000	142740000	236550000	125680000	57654000	68022000	109310000	30971000	78335000	144310000	54114000	90194000
P00338;P00338-3;P00338-4;P00338-5;P00338-2;F5GYU2;F5GXY2;F5GXH2;F5H5J4;F5H6W8;F5GZQ4;F5H8H6;F5GXC7;F5GWW2;F5GXU1;F5H5G7;F5H155;A0A087WUM2;G3XAP5;F5H245;Q6ZMR3;P07864	P00338;P00338-3;P00338-4;P00338-5;P00338-2	17;17;13;12;12;8;8;7;4;4;3;2;2;2;2;1;1;1;1;1;1;1	17;17;13;12;12;8;8;7;4;4;3;2;2;2;2;1;1;1;1;1;1;1	15;15;12;10;10;7;7;6;4;4;3;2;2;2;2;0;0;0;0;0;0;0	L-lactate dehydrogenase A chain	LDHA	36.688	332	332;361;274;241;274;144;156;114;89;94;72;42;45;45;46;183;225;233;241;318;332;332	0	247.15	1.2966	0.97373	24.112	1.2472	2.664	1.2266	0.96323	1.0996	0.87879	17.481	43.715	22.447	13118000000	4953800000	8164200000	2983200000	1327500000	1655700000	4985300000	1323400000	3661900000	5149400000	2302900000	2846600000
P54136;P54136-2;E5RJM9;E5RH09	P54136;P54136-2	14;13;2;1	14;13;2;1	14;13;2;1	Arginine--tRNA ligase, cytoplasmic	RARS	75.378	660	660;588;129;113	0	51.139	1.5967	0.97394	23.454	1.3319	2.5341	1.0442	1.1302	1.1158	0.80949	19.752	21.678	17.167	309730000	123920000	185810000	7734500	3530200	4204400	148770000	44060000	104710000	153230000	76331000	76895000
Q14247;Q14247-3;Q14247-2;H0YEV2;H0YCD9	Q14247;Q14247-3;Q14247-2	17;16;16;5;5	17;16;16;5;5	17;16;16;5;5	Src substrate cortactin	CTTN	61.585	550	550;513;634;128;265	0	84.578	1.3412	0.97421	21.664	1.1987	1.9875	1.3325	0.99124	0.79278	0.99521	14.829	25.086	23.991	2384400000	1004500000	1379900000	1020800000	464930000	555910000	596660000	201760000	394900000	766890000	337750000	429140000
P00966;Q5T6L6	P00966	3;1	3;1	3;1	Argininosuccinate synthase	ASS1	46.53	412	412;198	0	3.5921	1.6192	0.97433	26.013	NaN	2.3198	1.4728	NaN	1.0745	1.122	NaN	38.76	19.957	78130000	31196000	46934000	26989000	14062000	12928000	21737000	5996000	15741000	29404000	11139000	18266000
P51572;P51572-2;C9JMD7;C9JSP1;C9JQ75;C9J0M4	P51572;P51572-2;C9JMD7;C9JSP1;C9JQ75;C9J0M4	3;3;2;2;2;2	3;3;2;2;2;2	3;3;2;2;2;2	B-cell receptor-associated protein 31	BCAP31	27.991	246	246;313;178;182;187;188	0	4.2301	1.7645	0.9744	5.1634	NaN	2.4935	1.2894	NaN	1.0168	0.95106	NaN	9.5877	2.5072	265630000	94948000	170690000	0	0	0	133240000	37438000	95806000	132390000	57510000	74879000
P61353;K7ELC7;K7EQQ9;K7ERY7	P61353;K7ELC7;K7EQQ9	4;3;2;1	4;3;2;1	4;3;2;1	60S ribosomal protein L27	RPL27	15.798	136	136;144;80;40	0	5.0354	1.3088	0.97458	14.67	0.91682	3.6552	1.5167	0.731	1.4795	1.1043	11.81	35.297	5.0606	701430000	277610000	423820000	249550000	127110000	122430000	187410000	45425000	141990000	264470000	105070000	159400000
E7EMD0;H0Y4R2;P16435	E7EMD0;H0Y4R2;P16435	2;2;2	2;2;2	2;2;2	NADPH--cytochrome P450 reductase	POR	47.401	418	418;725;677	0	10.187	1.4906	0.97488	12.616	NaN	2.6259	1.3164	NaN	1.1903	0.98349	NaN	43.341	11.372	34701000	13614000	21087000	4044400	2180700	1863700	15510000	4903400	10607000	15146000	6529500	8616900
M0R210;P62249;M0R3H0;M0QX76;M0R1M5;Q6IPX4	M0R210;P62249;M0R3H0;M0QX76;M0R1M5	7;7;5;4;4;3	7;7;5;4;4;3	7;7;5;4;4;3	40S ribosomal protein S16	RPS16	14.419	129	129;146;100;50;85;152	0	14.645	1.3383	0.97534	22.368	1.0572	3.3133	1.3383	0.86307	1.3353	0.97534	10.158	32.132	8.9909	848570000	318850000	529720000	265040000	128420000	136630000	321260000	81413000	239850000	262260000	109020000	153250000
F5GX19;F5H3Y3;Q6IAA8;H0YFI1;F5H479	F5GX19;F5H3Y3;Q6IAA8;H0YFI1;F5H479	4;4;4;3;3	4;4;4;3;3	4;4;4;3;3	Ragulator complex protein LAMTOR1	LAMTOR1	15.687	142	142;160;161;79;99	0	17.141	1.2696	0.97574	18.69	NaN	2.5832	0.99824	NaN	1.0968	0.7695	NaN	5.7212	3.5915	134600000	47418000	87179000	5609000	2376200	3232800	72943000	20011000	52932000	56045000	25031000	31014000
Q13492-4;Q13492-3;Q13492-2;Q13492-5;Q13492;H0YCY1;H0YEF7;H0YEH1;H0YE97;H0YEY8;H0YD48	Q13492-4;Q13492-3;Q13492-2;Q13492-5;Q13492;H0YCY1	5;5;5;5;5;3;2;2;1;1;1	5;5;5;5;5;3;2;2;1;1;1	5;5;5;5;5;3;2;2;1;1;1	Phosphatidylinositol-binding clathrin assembly protein	PICALM	59.918	551	551;610;632;645;652;244;302;308;134;215;264	0	16.532	1.3062	0.97606	50.982	NaN	2.4925	1.3062	NaN	1.0219	0.97606	NaN	31.38	33.28	59014000	22621000	36392000	2938400	1740900	1197500	25037000	7061500	17975000	31039000	13819000	17220000
C9J8D4;Q13724-2;Q13724;C9JDQ1	C9J8D4;Q13724-2;Q13724	3;3;3;1	3;3;3;1	3;3;3;1	Mannosyl-oligosaccharide glucosidase	MOGS	54.049	491	491;731;837;145	0	5.7716	1.847	0.97615	28.139	NaN	1.9307	NaN	NaN	0.91564	NaN	NaN	34.341	NaN	17024000	5650500	11373000	0	0	0	14304000	4594000	9710400	2719400	1056500	1662900
Q9HB90;Q9NQL2;Q9NQL2-2	Q9HB90;Q9NQL2	6;4;2	6;4;2	5;3;2	Ras-related GTP-binding protein C;Ras-related GTP-binding protein D	RRAGC;RRAGD	44.223	399	399;400;249	0	8.3721	1.6312	0.97628	35.586	NaN	2.0702	1.4029	NaN	0.86905	1.0715	NaN	46.777	34.3	80429000	33538000	46891000	0	0	0	33663000	10325000	23338000	46766000	23213000	23553000
P43251-3	P43251-3	1	1	1			61.329	545	545	1	-2	1.3035	0.97682	116.13	NaN	NaN	NaN	NaN	NaN	NaN	NaN	NaN	NaN	36120000	14586000	21534000	11667000	3165500	8501500	10527000	5558000	4969200	13926000	5862200	8063700
P17066;P48741	P17066;P48741	9;5	1;1	1;1	Heat shock 70 kDa protein 6;Putative heat shock 70 kDa protein 7	HSPA6;HSPA7	71.027	643	643;367	0	17.94	1.5379	0.97706	8.6292	NaN	NaN	NaN	NaN	NaN	NaN	NaN	NaN	NaN	2955100000	1139100000	1816000000	1246200000	509700000	736450000	703850000	224130000	479720000	1005100000	405320000	599780000
Q8IWB7;C9JJ54	Q8IWB7;C9JJ54	2;1	2;1	2;1	WD repeat and FYVE domain-containing protein 1	WDFY1	46.323	410	410;215	0	2.9526	1.288	0.97726	31.811	NaN	NaN	NaN	NaN	NaN	NaN	NaN	NaN	NaN	36659000	15961000	20698000	15767000	8930500	6836300	12599000	3402900	9196000	8293200	3627600	4665500
A0A087WY61;Q14980-2;Q14980;Q14980-4;Q14980-3;F5H6Y5;F5H4J1;H0YFY6;Q14980-5;K4DIE0	A0A087WY61;Q14980-2;Q14980;Q14980-4;Q14980-3	9;9;9;8;8;4;4;2;2;1	9;9;9;8;8;4;4;2;2;1	8;8;8;7;7;3;3;2;2;1	Nuclear mitotic apparatus protein 1	NUMA1	236.16	2099	2099;2101;2115;1763;1776;691;851;964;979;353	0	13.701	1.3589	0.97774	5.3226	NaN	NaN	1.2935	NaN	NaN	1.0073	NaN	NaN	4.2187	20540000	6620000	13920000	0	0	0	7301800	1196500	6105200	13238000	5423500	7814400
Q14697-2;Q14697;F5H6X6;E9PKU7;E9PNH1;Q14697-3	Q14697-2;Q14697;F5H6X6;E9PKU7	19;18;16;15;4;1	19;18;16;15;4;1	19;18;16;15;4;1	Neutral alpha-glucosidase AB	GANAB	109.44	966	966;944;847;852;119;52	0	90.135	1.3333	0.97774	19.224	0.94382	2.2709	1.2858	0.76973	0.93142	0.95565	18.04	21.61	9.6552	2120000000	887990000	1232000000	816510000	407080000	409430000	618520000	177430000	441100000	684940000	303480000	381470000
Q05209-3;Q05209;C9JJC1;C9J1X8;F8WB51;H0YC15;Q05209-2	Q05209-3;Q05209;C9JJC1;C9J1X8;F8WB51;H0YC15;Q05209-2	2;2;1;1;1;1;1	2;2;1;1;1;1;1	2;2;1;1;1;1;1	Tyrosine-protein phosphatase non-receptor type 12	PTPN12	74.138	661	661;780;45;86;113;214;650	0.003881	1.8603	1.6018	0.97818	52.042	NaN	NaN	1.4275	NaN	NaN	1.1077	NaN	NaN	76.973	22220000	8802900	13418000	5144000	2125200	3018900	6618400	2318000	4300500	10458000	4359800	6098200
D6RAT0;P61247;D6RG13;D6RB09;D6R9B6;H0Y9Y4;E9PFI5;D6RAS7;H0Y8L7;D6RED7;D6RGE0;D6RI02	D6RAT0;P61247;D6RG13;D6RB09;D6R9B6;H0Y9Y4;E9PFI5;D6RAS7;H0Y8L7	10;10;9;8;7;7;6;5;5;4;2;1	10;10;9;8;7;7;6;5;5;4;2;1	10;10;9;8;7;7;6;5;5;4;2;1	40S ribosomal protein S3a	RPS3A	25.887	227	227;264;223;193;145;208;205;125;190;101;65;95	0	36.377	1.3567	0.97819	14.892	0.94433	2.522	1.3567	0.75934	1.0303	1.0192	11.204	13.497	16.889	2845000000	1105200000	1739800000	1104700000	484780000	619940000	843570000	240270000	603300000	896700000	380140000	516560000
E7ENQ1;G3XAA2;G5E948;E7EN19;A0A0D9SEY1;O95819-4;O95819-2;O95819;O95819-5;O95819-6;O95819-3;E7EX83;A0A0D9SG62;H7C360;C9J840;H7C0P6;Q8N4C8-5;Q8N4C8-4;I3L203;E7ETN6;C9J338;I3L2I2;Q9UKE5-8;Q9UKE5-5;Q9UKE5-7;Q9UKE5-3;Q9UKE5-6;Q9UKE5-2;Q9UKE5-4;Q9UKE5	E7ENQ1;G3XAA2;G5E948;E7EN19;A0A0D9SEY1;O95819-4;O95819-2;O95819;O95819-5;O95819-6;O95819-3;E7EX83;A0A0D9SG62;H7C360;C9J840;H7C0P6;Q8N4C8-5;Q8N4C8-4	5;5;5;5;5;5;5;5;5;5;5;4;4;4;3;3;3;3;1;1;1;1;1;1;1;1;1;1;1;1	5;5;5;5;5;5;5;5;5;5;5;4;4;4;3;3;3;3;1;1;1;1;1;1;1;1;1;1;1;1	2;2;2;2;2;2;2;2;2;2;2;2;2;2;2;2;0;0;0;0;0;0;0;0;0;0;0;0;0;0	Mitogen-activated protein kinase kinase kinase kinase 4;Misshapen-like kinase 1	MAP4K4;MINK1	132.16	1154	1154;1165;1235;1272;1320;1165;1211;1239;1242;1273;1319;1038;1044;1170;987;1056;1275;1312;53;102;350;381;1268;1276;1297;1305;1323;1331;1352;1360	0	16.658	1.4092	0.97837	17.183	NaN	2.2267	1.2701	NaN	1.0659	0.97837	NaN	21.351	27.703	52553000	16502000	36051000	0	0	0	22971000	6133600	16837000	29582000	10368000	19214000
Q96C86	Q96C86	3	3	3	m7GpppX diphosphatase	DCPS	38.608	337	337	0	3.4699	1.2125	0.97893	40.206	1.5047	NaN	NaN	1.2613	NaN	NaN	18.512	NaN	NaN	15171000	5543200	9627300	9978600	3033000	6945500	1737500	1068000	669520	3454500	1442200	2012200
P62280;M0QZC5;M0R1H5;M0R1H6	P62280;M0QZC5	3;2;1;1	3;2;1;1	3;2;1;1	40S ribosomal protein S11	RPS11	18.431	158	158;118;79;88	0	6.6683	1.3462	0.97907	10.737	1.1366	2.5997	1.3462	0.91734	1.0816	0.97907	14.364	11.468	11.549	744000000	291710000	452300000	215290000	105030000	110270000	212840000	58036000	154810000	315870000	128640000	187220000
O95831-3;O95831;O95831-6;O95831-4;O95831-2;E9PMA0;O95831-5	O95831-3;O95831;O95831-6;O95831-4;O95831-2	6;6;3;3;3;2;2	6;6;3;3;3;2;2	6;6;3;3;3;2;2	Apoptosis-inducing factor 1, mitochondrial	AIFM1	66.294	609	609;613;237;324;326;274;261	0	12.876	1.2992	0.98022	16.752	1.1577	2.7188	1.3326	0.97673	1.105	0.98865	6.4589	14.498	17.777	194470000	76108000	118360000	75696000	34230000	41466000	60364000	16925000	43439000	58412000	24953000	33458000
H7BXI1;A0FGR8-2;A0A087WXU3;A0FGR8;A0FGR8-6;A0FGR8-5;A0FGR8-4	H7BXI1;A0FGR8-2;A0A087WXU3;A0FGR8;A0FGR8-6;A0FGR8-5	11;11;10;10;10;7;4	11;11;10;10;10;7;4	11;11;10;10;10;7;4	Extended synaptotagmin-2	ESYT2	98.008	884	884;893;921;921;942;328;527	0	25.235	1.6651	0.98037	12.578	NaN	2.5285	1.1871	NaN	1.2561	0.8955	NaN	23.614	5.0293	184210000	68602000	115600000	0	0	0	103130000	28456000	74669000	81080000	40145000	40935000
Q9UHQ9;H7C0R7	Q9UHQ9;H7C0R7	3;2	3;2	3;2	NADH-cytochrome b5 reductase 1	CYB5R1	34.094	305	305;226	0	2.9898	1.7663	0.9808	34.698	NaN	3.2204	1.167	NaN	1.3181	0.88186	NaN	64.958	42.638	63251000	22124000	41126000	0	0	0	39966000	11892000	28074000	23285000	10233000	13052000
Q70E73;C9K0J5;C9J164;Q70E73-5;Q70E73-2;C9J0R8;C9JLG4;Q70E73-8;Q70E73-7;Q70E73-4;Q70E73-3;Q70E73-9;Q70E73-6	Q70E73;C9K0J5;C9J164;Q70E73-5;Q70E73-2	4;3;2;2;2;1;1;1;1;1;1;1;1	4;3;2;2;2;1;1;1;1;1;1;1;1	4;3;2;2;2;1;1;1;1;1;1;1;1	Ras-associated and pleckstrin homology domains-containing protein 1	RAPH1	135.25	1250	1250;1302;594;592;597;89;172;617;619;622;624;644;649	0	3.7207	1.2944	0.98082	16.489	NaN	2.4257	1.1979	NaN	1.0442	0.91684	NaN	8.8514	21.183	49564000	20495000	29068000	12338000	5798400	6539600	14382000	3841700	10540000	22844000	10855000	11989000
G3V3M6;P27695;G3V5Q1;G3V3C7;G3V5D9;A0A0C4DGK8;G3V5M0;G3V359;H7C4A8;G3V3Y6;G3V2D9	G3V3M6;P27695;G3V5Q1;G3V3C7;G3V5D9;A0A0C4DGK8;G3V5M0;G3V359	6;6;5;4;3;3;3;3;2;1;1	6;6;5;4;3;3;3;3;2;1;1	6;6;5;4;3;3;3;3;2;1;1	DNA-(apurinic or apyrimidinic site) lyase;DNA-(apurinic or apyrimidinic site) lyase, mitochondrial	APEX1	29.19	263	263;318;242;174;107;146;162;172;150;41;49	0	26.068	1.3202	0.98095	3.8565	0.94031	2.9311	1.3202	0.77863	1.3428	0.98095	18.578	10.692	5.0242	293850000	115550000	178300000	71259000	38389000	32871000	125250000	32744000	92501000	97347000	44420000	52927000
C9JFM5;Q12846;H3BMK2;A0A087WWW0;Q12846-2	C9JFM5;Q12846;H3BMK2;A0A087WWW0;Q12846-2	2;2;1;1;1	2;2;1;1;1	2;2;1;1;1	Syntaxin-4	STX4	19.782	175	175;297;64;115;295	0	3.6174	2.0892	0.98134	12.559	NaN	2.2212	NaN	NaN	1.0058	NaN	NaN	3.4829	NaN	27537000	10893000	16644000	0	0	0	15506000	4294200	11212000	12031000	6599100	5431600
A0A087X020;Q9Y3A5;F8WE72	A0A087X020;Q9Y3A5	8;8;1	8;8;1	8;8;1	Ribosome maturation protein SBDS	SBDS	28.864	250	250;250;86	0	19.182	1.4976	0.98218	21.698	1.3122	2.1167	1.4511	1.0514	0.87924	1.0658	21.757	14.198	19.124	380060000	139070000	240990000	145190000	62738000	82453000	138850000	37103000	101750000	96015000	39226000	56789000
Q00325-2;F8VVM2;Q00325;F8VWQ0;F8VZL5;F8VWR4	Q00325-2;F8VVM2;Q00325	7;6;6;3;2;2	7;6;6;3;2;2	7;6;6;3;2;2	Phosphate carrier protein, mitochondrial	SLC25A3	39.958	361	361;324;362;156;153;154	0	15.021	1.6205	0.98218	23.563	1.4106	2.7084	1.0513	1.1469	1.1551	0.77662	15.357	17.001	6.4331	985570000	367880000	617690000	73878000	31729000	42149000	457720000	114860000	342860000	453970000	221290000	232680000
Q9BZQ8;H0Y7M9	Q9BZQ8	12;2	12;2	12;2	Protein Niban	FAM129A	103.13	928	928;100	0	24.703	1.335	0.98251	25.048	0.97482	2.562	1.4466	0.81052	1.0157	1.0819	35.12	30.269	15.878	386760000	168250000	218520000	160350000	80276000	80078000	96675000	29996000	66679000	129730000	57975000	71759000
A0A0C4DGA2;O75521-2;O75521;F1LLU7;F8WAW4;C9JB63;F8W6J1	A0A0C4DGA2;O75521-2;O75521	9;9;9;4;3;3;1	9;9;9;4;3;3;1	9;9;9;4;3;3;1	Enoyl-CoA delta isomerase 2, mitochondrial	ECI2	40.183	364	364;359;394;197;140;220;152	0	42.139	1.3531	0.98258	19.471	1.2246	2.2246	1.2607	1.0249	0.92442	0.96665	4.729	20.805	20.448	207720000	83664000	124050000	67156000	30073000	37082000	61384000	20407000	40976000	79177000	33183000	45994000
A6PVH9;F2Z2V0;B0QZ18;Q99829;E7ENH5;Q5JX56;Q5JX58;Q5JX59;Q5JX60;Q5JX44;Q5JX45;Q5JX54;Q5JX55;Q5JX61;Q5JX52	A6PVH9;F2Z2V0;B0QZ18;Q99829;E7ENH5;Q5JX56;Q5JX58;Q5JX59;Q5JX60;Q5JX44;Q5JX45	4;4;4;4;3;2;2;2;2;2;2;1;1;1;1	4;4;4;4;3;2;2;2;2;2;2;1;1;1;1	3;3;3;3;2;2;2;2;2;2;1;1;1;1;1	Copine-1	CPNE1	53.046	481	481;533;542;537;427;174;201;209;231;304;386;136;152;213;305	0	7.6027	1.2968	0.98279	9.4144	0.97859	2.9787	1.3357	0.81765	1.3122	1.0219	12.847	30.579	4.4855	115850000	48283000	67567000	44887000	22984000	21903000	31531000	7998400	23532000	39432000	17300000	22132000
Q8TF66;Q8TF66-2	Q8TF66;Q8TF66-2	1;1	1;1	1;1	Leucine-rich repeat-containing protein 15	LRRC15	64.365	581	581;587	0.00181	2.0669	1.2724	0.98313	2.8851	NaN	NaN	NaN	NaN	NaN	NaN	NaN	NaN	NaN	20545000	9364900	11181000	10876000	5463500	5413000	0	0	0	9669000	3901400	5767600
J3KNQ4;Q9NVD7;E9PS97;A0A087WZB5;Q9HBI1-3;Q9HBI1;Q9HBI1-2	J3KNQ4;Q9NVD7;E9PS97;A0A087WZB5;Q9HBI1-3;Q9HBI1;Q9HBI1-2	2;2;1;1;1;1;1	2;2;1;1;1;1;1	2;2;1;1;1;1;1	Alpha-parvin;Beta-parvin	PARVA;PARVB	46.589	412	412;372;209;289;327;364;397	0	5.7541	1.7673	0.98314	4.8313	NaN	NaN	NaN	NaN	NaN	NaN	NaN	NaN	NaN	24538000	8415900	16122000	0	0	0	13711000	3478600	10232000	10827000	4937300	5890100
P16989-2;P16989;P16989-3;A0A0D9SEI8	P16989-2;P16989;P16989-3	8;8;7;3	6;6;5;1	6;6;5;1	Y-box-binding protein 3	YBX3	31.947	303	303;372;342;92	0	68.157	1.2948	0.98329	2.7415	1.2121	2.2842	1.3653	0.98329	0.92628	1.0112	3.7528	8.6749	6.6818	196400000	79729000	116670000	61132000	28444000	32688000	38737000	11775000	26962000	96529000	39509000	57020000
O15144;C9JTV5;G5E9J0;G5E9S7;H7C3F9	O15144	10;3;3;2;2	10;3;3;2;2	10;3;3;2;2	Actin-related protein 2/3 complex subunit 2	ARPC2	34.333	300	300;89;91;38;165	0	32.896	1.3766	0.98366	19.988	1.1638	2.583	1.3766	0.94608	1.0507	1.0034	11.07	27.862	16.374	1163100000	461980000	701100000	422150000	190250000	231890000	323120000	89940000	233180000	417800000	181780000	236020000
O43175;Q5SZU1	O43175;Q5SZU1	11;10	11;10	11;10	D-3-phosphoglycerate dehydrogenase	PHGDH	56.65	533	533;499	0	19.324	1.4311	0.98394	10.46	1.2972	2.1649	1.4253	1.0598	0.90248	1.0679	10.598	20.895	11.168	644120000	255190000	388930000	259970000	105230000	154740000	185890000	55074000	130820000	198260000	94885000	103380000
Q58FF6	Q58FF6	5	1	1	Putative heat shock protein HSP 90-beta 4	HSP90AB4P	58.264	505	505	0	4.0139	1.5144	0.98424	8.6779	NaN	NaN	NaN	NaN	NaN	NaN	NaN	NaN	NaN	47918000	16540000	31378000	15253000	6404900	8847900	17500000	4203300	13297000	15165000	5931700	9233100
P63261;I3L3I0;I3L1U9;I3L4N8;K7EM38;I3L3R2;J3KT65	P63261;I3L3I0;I3L1U9;I3L4N8	20;12;12;11;9;9;9	20;12;12;11;9;9;9	1;1;1;1;1;1;1	Actin, cytoplasmic 2;Actin, cytoplasmic 2, N-terminally processed	ACTG1	41.792	375	375;214;214;241;133;164;198	0	323.31	1.3603	0.98444	21.579	1.1182	2.5504	1.3817	0.90153	1.0561	1.0091	16.463	41.319	25.868	133310000000	49609000000	83697000000	46770000000	21355000000	25415000000	45359000000	11467000000	33893000000	41178000000	16788000000	24390000000
O75844	O75844	6	6	6	CAAX prenyl protease 1 homolog	ZMPSTE24	54.812	475	475	0	12.174	1.3491	0.9846	41.555	NaN	2.4115	1.0576	NaN	0.98734	0.80849	NaN	51.598	37.94	80395000	31487000	48908000	3435900	1427900	2008000	49125000	16247000	32878000	27834000	13812000	14022000
P02545;P02545-6;P02545-3;P02545-5;P02545-4;H0YAB0;A0A0C4DGC5;REV__Q5VX52;REV__A0A1W2PQB0	P02545;P02545-6;P02545-3;P02545-5;P02545-4	40;38;38;33;33;15;11;1;1	40;38;38;33;33;15;11;1;1	4;2;3;4;4;0;3;0;0	Prelamin-A/C;Lamin-A/C	LMNA	74.139	664	664;614;634;565;574;182;260;437;459	0	323.31	1.4342	0.98464	10.01	1.2704	2.2833	1.4145	1.0077	0.9373	1.0196	15.021	33.834	6.5104	55367000000	21816000000	33551000000	24177000000	10529000000	13648000000	13876000000	4193800000	9682600000	17314000000	7093400000	10220000000
Q70UQ0-4	Q70UQ0-4	6	6	4	Inhibitor of nuclear factor kappa-B kinase-interacting protein	IKBIP	43.083	377	377	0	13.558	1.3734	0.9848	9.7766	1.0777	2.3899	1.4277	0.88804	1.0334	1.0487	16.655	10.08	6.1798	302620000	125760000	176850000	113830000	57758000	56077000	78634000	23058000	55576000	110150000	44948000	65199000
E9PJF0;E9PQW4;P27361-3;P27361;E9PBK7;P27361-2;B3KR49;H0YEX6;E9PRH7	E9PJF0;E9PQW4;P27361-3;P27361;E9PBK7;P27361-2	5;5;5;5;4;4;2;1;1	3;3;3;3;2;2;1;1;1	3;3;3;3;2;2;1;1;1	Mitogen-activated protein kinase;Mitogen-activated protein kinase 3	MAPK3	35.737	316	316;339;357;379;311;335;265;121;136	0	4.1802	1.3125	0.98504	139.96	NaN	2.8153	0.40714	NaN	1.1519	0.30228	NaN	5.3372	167.06	119780000	61904000	57874000	15948000	8813700	7134100	43360000	12209000	31151000	60470000	40880000	19589000
B1AMS2;Q14141-2;Q14141-4;Q14141;Q14141-3	B1AMS2;Q14141-2;Q14141-4;Q14141;Q14141-3	5;5;5;5;3	1;1;1;1;1	1;1;1;1;1	Septin-6	2021-09-06	49.303	431	431;427;429;434;267	0.0004931	2.5696	1.2775	0.98523	1.0915	NaN	NaN	NaN	NaN	NaN	NaN	NaN	NaN	NaN	17734000	7964000	9770200	7018600	3939300	3079200	5295900	2199700	3096200	5419800	1825000	3594800
F8VR84;F8VQQ3;Q9HB07	F8VR84;F8VQQ3;Q9HB07	1;1;1	1;1;1	1;1;1	UPF0160 protein MYG1, mitochondrial	C12orf10	24.058	213	213;301;376	0.0098814	1.4829	1.2185	0.98554	7.8833	NaN	NaN	NaN	NaN	NaN	NaN	NaN	NaN	NaN	9583600	3768000	5815600	5226500	1806100	3420300	0	0	0	4357200	1961900	2395200
Q9Y490;Q9UPV0-2;Q9UPV0	Q9Y490	83;1;1	83;1;1	76;1;1	Talin-1	TLN1	269.76	2541	2541;1455;1460	0	323.31	1.3217	0.98607	42.03	0.96035	2.6711	1.3029	0.77367	1.0858	0.97509	38.56	36.524	27.486	5776700000	2284600000	3492100000	1383500000	680190000	703280000	2261700000	676920000	1584800000	2131500000	927480000	1204000000
P31942;P31942-3;P31942-2;P31942-4;P31942-5;P31942-6	P31942;P31942-3;P31942-2;P31942-4	8;7;7;4;2;1	8;7;7;4;2;1	8;7;7;4;2;1	Heterogeneous nuclear ribonucleoprotein H3	HNRNPH3	36.926	346	346;297;331;215;145;139	0	23.872	1.6004	0.98617	35.254	1.2222	1.9764	1.2435	1.0148	0.878	0.91468	44.851	27.85	27.492	327830000	166010000	161820000	108980000	58154000	50828000	85251000	38613000	46638000	133600000	69245000	64354000
P53007;B4DP62	P53007;B4DP62	4;2	4;2	4;2	Tricarboxylate transport protein, mitochondrial	SLC25A1	34.012	311	311;208	0	8.5393	1.7197	0.98676	6.0473	NaN	2.8488	0.95203	NaN	1.2325	0.72527	NaN	39.235	47.793	88739000	38203000	50536000	0	0	0	57362000	21696000	35666000	31377000	16508000	14870000
Q9NSD9;Q9NSD9-2	Q9NSD9;Q9NSD9-2	11;9	11;9	11;9	Phenylalanine--tRNA ligase beta subunit	FARSB	66.115	589	589;490	0	18.362	1.4328	0.98693	25.743	1.0819	2.2694	1.3453	0.89917	0.96684	1.0237	38.537	12.948	20.999	247260000	95309000	151950000	81581000	35984000	45597000	94638000	30353000	64285000	71036000	28972000	42064000
G3V5R3;G3V3A4;Q13573	G3V5R3;G3V3A4;Q13573	3;3;3	3;3;3	3;3;3	SNW domain-containing protein 1	SNW1	20.974	185	185;571;536	0	7.6868	1.2145	0.987	67.517	0.92962	NaN	NaN	0.78146	NaN	NaN	25.627	NaN	NaN	24612000	6851700	17760000	10334000	4542900	5791100	9731200	410000	9321200	4546600	1898800	2647800
Q6YN16-2;Q6YN16	Q6YN16-2;Q6YN16	6;6	6;6	6;6	Hydroxysteroid dehydrogenase-like protein 2	HSDL2	37.32	345	345;418	0	13.362	1.1927	0.98701	19.124	1.8229	3.2533	1.3826	1.5158	1.3409	1.0272	106.64	192.65	108.47	219440000	95787000	123650000	94079000	30850000	63229000	71501000	40271000	31230000	53858000	24666000	29192000
A0A0G2JN29;A0A087X117;Q15155;A0A0G2JP90;A0A087WW46;H3BUC9;H3BPS9	A0A0G2JN29;A0A087X117;Q15155;A0A0G2JP90;A0A087WW46	10;10;10;9;9;2;2	10;10;10;9;9;2;2	1;1;1;1;1;1;0	Nodal modulator 1	NOMO1	139.54	1267	1267;1267;1222;1100;1100;144;223	0	16.123	1.2116	0.98707	34.445	1.3425	2.5168	1.5546	1.0854	1.4869	1.2474	24.965	144.87	35.479	66724000	24794000	41930000	18277000	8527200	9750300	20408000	5298400	15109000	28039000	10969000	17071000
A0A0U1RQE4;Q5HYK7-3;Q5HYK7-2;Q5HYK7;A0A0U1RQN2;Q5HYK7-5;Q5HYK7-4	A0A0U1RQE4;Q5HYK7-3;Q5HYK7-2;Q5HYK7;A0A0U1RQN2	6;6;6;6;3;2;2	6;6;6;6;3;2;2	6;6;6;6;3;2;2	SH3 domain-containing protein 19	SH3D19	114.8	1047	1047;731;767;790;233;397;420	0	12.369	1.2834	0.98722	19.064	1.207	1.8189	1.308	0.99539	0.83603	0.97523	9.8983	27.135	13.315	82998000	37302000	45696000	43127000	21283000	21845000	14504000	4505800	9998000	25367000	11513000	13854000
Q9Y5M8;C9J5Z8;H7C4H2	Q9Y5M8	6;2;2	6;2;2	6;2;2	Signal recognition particle receptor subunit beta	SRPRB	29.702	271	271;92;160	0	58.781	1.8578	0.98723	20.633	NaN	2.6503	1.0759	NaN	1.0838	0.79691	NaN	21.962	17.094	131760000	56406000	75358000	21255000	13723000	7532400	73379000	26113000	47266000	37130000	16571000	20560000
Q6P587;Q6P587-2;Q6P587-3	Q6P587;Q6P587-2;Q6P587-3	3;3;3	3;3;3	3;3;3	Acylpyruvase FAHD1, mitochondrial	FAHD1	24.843	224	224;226;248	0	6.282	1.3179	0.98747	1.9529	1.3326	1.9654	1.3179	1.096	1.0851	1.0088	16.704	58.583	1.0643	45976000	17344000	28632000	17018000	6841400	10177000	18699000	5319000	13380000	10258000	5183200	5075100
P15144;H0YMC1;H0YM04;H0YLZ8;H0YKT6	P15144	29;2;1;1;1	29;2;1;1;1	29;2;1;1;1	Aminopeptidase N	ANPEP	109.54	967	967;122;61;65;103	0	167.91	1.3279	0.98809	30.864	1.0316	2.702	1.313	0.8418	1.1095	0.95085	22.422	32.498	21.31	5548100000	2118000000	3430100000	1116500000	560520000	556000000	2243300000	597850000	1645400000	2188300000	959630000	1228700000
Q12756;Q12756-3;Q12756-2	Q12756;Q12756-3;Q12756-2	1;1;1	1;1;1	1;1;1	Kinesin-like protein KIF1A	KIF1A	191.06	1690	1690;1791;1799	0.0026822	2.0074	1.2328	0.98824	40.072	NaN	NaN	NaN	NaN	NaN	NaN	NaN	NaN	NaN	196770000	88315000	108450000	100080000	43276000	56802000	37412000	18466000	18946000	59280000	26572000	32707000
A0A1W2PQ43;E9PK09;E9PQN2;E9PKI6;E9PK91;Q9NYF8-3;Q9NYF8-2;Q9NYF8;E9PJA7;Q9NYF8-4;H0YF00	A0A1W2PQ43;E9PK09;E9PQN2;E9PKI6;E9PK91;Q9NYF8-3;Q9NYF8-2;Q9NYF8;E9PJA7;Q9NYF8-4;H0YF00	4;4;4;4;4;4;4;4;3;3;2	4;4;4;4;4;4;4;4;3;3;2	4;4;4;4;4;4;4;4;3;3;2	Bcl-2-associated transcription factor 1	BCLAF1	80.618	703	703;725;750;752;871;869;918;920;467;747;118	0	5.9808	1.3195	0.98844	25.197	0.87598	2.5668	1.3195	0.74116	1.0469	0.98844	16.919	36.72	18.993	164160000	71600000	92564000	48029000	24879000	23150000	74886000	28287000	46599000	41248000	18434000	22815000
Q8NC51-3;Q8NC51-4	Q8NC51-3;Q8NC51-4	9;8	9;8	1;1	Plasminogen activator inhibitor 1 RNA-binding protein	SERBP1	43.135	393	393;387	0	178.01	1.3672	0.98865	10.202	1.1358	2.1842	1.3535	0.9684	0.87176	1.0038	12.276	12.233	13.433	1787500000	712390000	1075100000	631680000	289320000	342360000	560680000	171070000	389610000	595140000	252000000	343140000
Q9Y3F4;Q9Y3F4-2;H0YH33	Q9Y3F4;Q9Y3F4-2	10;10;3	10;10;3	10;10;3	Serine-threonine kinase receptor-associated protein	STRAP	38.438	350	350;363;95	0	63.937	1.346	0.98868	9.39	1.1456	2.2614	1.4044	0.94833	0.91801	1.0303	8.6684	12.185	6.8877	459220000	173410000	285810000	171060000	74971000	96087000	130840000	35403000	95436000	157320000	63036000	94283000
A0A087X0S5;P12109	A0A087X0S5;P12109	26;26	26;26	26;26	Collagen alpha-1(VI) chain	COL6A1	108.34	1026	1026;1028	0	175.72	1.3732	0.98878	12.618	0.95736	2.4285	1.3497	0.79218	1.0111	1.0181	11.77	23.678	11.035	5304400000	2077500000	3226900000	1705800000	830250000	875570000	1898000000	546000000	1352000000	1700600000	701270000	999300000
Q9HD20-2;Q9HD20;Q9HD20-3	Q9HD20-2;Q9HD20	3;3;1	3;3;1	3;3;1	Manganese-transporting ATPase 13A1	ATP13A1	121.11	1086	1086;1204;344	0	4.1474	1.7982	0.98895	58.094	NaN	1.5384	NaN	NaN	0.72394	NaN	NaN	44.113	NaN	24119000	9695200	14424000	0	0	0	16728000	7408100	9319600	7391300	2287100	5104200
F8VNT9;F8VV56;F8W022;F8VWK8;P08962-3;P08962-2;P08962	F8VNT9;F8VV56;F8W022;F8VWK8;P08962-3;P08962-2;P08962	2;2;2;2;2;2;2	2;2;2;2;2;2;2	2;2;2;2;2;2;2	Tetraspanin;CD63 antigen	CD63	14.265	133	133;145;215;217;156;215;238	0.00047985	2.3781	1.3045	0.98914	10.675	1.2085	3.8853	1.2725	0.9877	1.5834	0.8912	10.88	2.6485	4.0702	1285700000	421860000	863810000	115050000	52591000	62464000	654860000	138940000	515920000	515760000	230330000	285430000
Q14847;Q14847-2;C9J9W2;Q14847-3;F6S2S5;J3KSN1;K7ESD6;O76041-2	Q14847;Q14847-2;C9J9W2;Q14847-3	10;9;8;6;3;2;1;1	10;9;8;6;3;2;1;1	10;9;8;6;3;2;1;1	LIM and SH3 domain protein 1	LASP1	29.717	261	261;323;166;205;91;105;71;270	0	98.361	1.3766	0.98921	8.8572	1.1356	2.081	1.3898	0.93438	0.83668	1.0274	13.038	15.195	10.708	2106500000	859360000	1247100000	935370000	438920000	496450000	548420000	175200000	373220000	622670000	245240000	377430000
P53396-2;P53396;P53396-3;K7ESG8;K7EIE7	P53396-2;P53396;P53396-3	21;21;15;2;1	21;21;15;2;1	21;21;15;2;1	ATP-citrate synthase	ACLY	119.77	1091	1091;1101;830;109;133	0	104.53	1.3107	0.98927	21.866	0.80999	2.7652	1.2771	0.67321	1.1487	0.96973	35.005	18.735	25.675	539650000	221320000	318330000	114950000	61954000	52998000	213370000	65633000	147740000	211330000	93731000	117600000
F8W9X7;Q567U6	F8W9X7;Q567U6	2;2	2;2	2;2	Coiled-coil domain-containing protein 93	CCDC93	73.041	630	630;631	0	3.1831	1.4968	0.98957	17.946	NaN	NaN	NaN	NaN	NaN	NaN	NaN	NaN	NaN	5898900	2168400	3730500	0	0	0	3576500	776900	2799600	2322500	1391500	930930
P11940;P11940-2;A0A087WTT1;E7EQV3;E7ERJ7;Q9H361;H0YBN4;H0YAR2;E5RGH3;E5RH24;E5RJB9;H0YAS6;H0YB75;H0YAS7;E5RHG7;H0YAP2;H0YC10;E5RGC4;E5RFD8;H0YEQ8;B1ANR1;Q4VXU2-2;Q4VXU2;E5RJM8;H0YER0;H0YB86;H0Y6X6;Q5JQF8;Q96DU9-2;Q96DU9	P11940;P11940-2;A0A087WTT1;E7EQV3;E7ERJ7	17;16;15;15;15;7;6;6;5;5;5;5;5;4;3;3;2;2;2;2;2;2;2;1;1;1;1;1;1;1	17;16;15;15;15;7;6;6;5;5;5;5;5;4;3;3;2;2;2;2;2;2;2;1;1;1;1;1;1;1	12;11;10;10;11;7;3;5;2;3;3;4;4;3;2;3;2;2;2;0;0;2;2;1;0;1;0;1;1;1	Polyadenylate-binding protein 1;Polyadenylate-binding protein	PABPC1	70.67	636	636;547;522;591;604;631;174;284;108;118;129;169;183;136;75;131;42;43;61;112;129;330;614;38;68;165;195;200;350;382	0	64.35	1.3857	0.98964	16.332	1.1951	2.5663	1.3857	0.95259	1.0658	1.0027	24.826	13.87	18.699	674100000	257360000	416740000	213660000	102480000	111190000	229360000	60859000	168500000	231080000	94028000	137050000
Q99436;Q5TBG5;Q99436-2	Q99436;Q5TBG5;Q99436-2	2;1;1	2;1;1	2;1;1	Proteasome subunit beta type-7;Proteasome subunit beta type	PSMB7	29.965	277	277;210;142	0	5.4478	1.4004	0.98971	3.6177	1.1273	2.0819	1.4004	0.92954	0.85067	1.0254	6.4036	25.027	8.6213	225180000	91811000	133370000	93768000	41637000	52130000	60060000	20242000	39819000	71356000	29932000	41424000
B4DE93;G3V0I5;P49821-2;P49821;E9PJL9;H0YE81;E9PLC6;E9PQP1;E9PMX3;E9PPD6;E9PPR0	B4DE93;G3V0I5;P49821-2;P49821;E9PJL9;H0YE81;E9PLC6;E9PQP1;E9PMX3	3;3;3;3;2;2;2;2;2;1;1	3;3;3;3;2;2;2;2;2;1;1	3;3;3;3;2;2;2;2;2;1;1	NADH dehydrogenase [ubiquinone] flavoprotein 1, mitochondrial	NDUFV1	39.462	363	363;457;455;464;95;133;136;178;178;52;144	0	20.555	1.246	0.99028	8.8558	1.29	2.5806	1.2534	1.1197	1.1926	0.95539	44.49	32.841	13.928	115200000	43378000	71823000	73645000	30166000	43480000	16316000	3606900	12709000	25240000	9605500	15634000
Q14257;Q14257-2;H0YL43;A8MXP8	Q14257;Q14257-2;H0YL43;A8MXP8	4;4;2;2	4;4;2;2	4;4;2;2	Reticulocalbin-2	RCN2	36.876	317	317;335;155;216	0	24.879	1.3694	0.9903	17.657	1.365	2.2767	1.2006	1.0996	0.98962	0.91586	9.9685	16.785	19.487	98456000	38816000	59639000	35656000	15562000	20094000	28523000	8797500	19725000	34277000	14457000	19820000
Q15637-4;Q15637-6;Q15637-3;Q15637-2;Q15637;Q15637-7;Q15637-5;F8WEV5;C9J792	Q15637-4;Q15637-6;Q15637-3;Q15637-2;Q15637;Q15637-7;Q15637-5;F8WEV5	4;4;4;4;4;3;3;2;1	4;4;4;4;4;3;3;2;1	4;4;4;4;4;3;3;2;1	Splicing factor 1	SF1	59.711	548	548;571;623;638;639;613;673;110;62	0	8.8996	1.2625	0.99054	6.349	1.2317	2.2541	1.359	1.0365	0.90192	1.0119	9.7119	9.5902	16.264	85755000	34107000	51648000	33630000	15419000	18210000	26594000	7726500	18867000	25531000	10961000	14571000
D6RIE3;D6RGV5;H0UI06;P14406;D6R9C3	D6RIE3;D6RGV5;H0UI06;P14406;D6R9C3	2;2;2;2;1	2;2;2;2;1	2;2;2;2;1	Cytochrome c oxidase subunit 7A2, mitochondrial	COX7A2	10.264	91	91;103;115;83;53	0	4.7877	1.1464	0.9911	3.892	1.1383	4.0171	1.1395	0.9911	1.7063	0.84497	3.892	5.7702	0.96503	86223000	31671000	54552000	32470000	15385000	17085000	28015000	4752200	23262000	25739000	11534000	14204000
Q96QR8	Q96QR8	2	2	2	Transcriptional activator protein Pur-beta	PURB	33.24	312	312	0	17.923	1.3705	0.9911	7.0664	1.2103	1.7152	1.3705	1.01	0.80636	1.0144	4.3946	7.4332	10.357	47914000	21466000	26448000	18861000	9112600	9748900	12078000	4439100	7639400	16974000	7913900	9060100
P78318	P78318	2	2	2	Immunoglobulin-binding protein 1	IGBP1	39.221	339	339	0	4.1575	1.2706	0.99193	5.3673	1.2145	NaN	NaN	0.99193	NaN	NaN	5.3673	NaN	NaN	31121000	13194000	17928000	16931000	8161100	8770100	7024000	2200500	4823400	7165900	2831900	4334000
F5H6E2;O00159-2;O00159-3;O00159;I3L204;I3L4D4;I3L501;I3L3Y6;I3L168;I3L3F5	F5H6E2;O00159-2;O00159-3;O00159	12;12;12;12;3;2;2;2;1;1	12;12;12;12;3;2;2;2;1;1	12;12;12;12;3;2;2;2;1;1	Unconventional myosin-Ic	MYO1C	118.99	1039	1039;1028;1044;1063;267;164;168;170;134;137	0	25.39	1.7556	0.99194	23.074	1.3984	2.3871	1.1469	1.1647	0.99776	0.87612	9.1513	8.4874	28.995	260300000	92920000	167380000	16140000	6911800	9227900	138670000	36012000	102650000	105490000	49996000	55493000
P08559;P08559-2;P08559-4;P08559-3;Q5JPU3;Q5JPT9;Q5JPU0;Q5JPU1;P29803	P08559;P08559-2;P08559-4;P08559-3	7;7;7;6;2;2;1;1;1	7;7;7;6;2;2;1;1;1	7;7;7;6;2;2;1;1;1	Pyruvate dehydrogenase E1 component subunit alpha, somatic form, mitochondrial	PDHA1	43.295	390	390;397;428;359;109;203;180;205;388	0	16.344	1.3132	0.99221	38.907	1.4594	2.4007	1.1816	1.2148	1.1441	0.86964	27.593	24.23	36.752	333010000	148920000	184100000	173560000	83487000	90068000	63790000	21829000	41961000	95668000	43599000	52069000
Q15654;H7BZE2	Q15654;H7BZE2	4;2	4;2	4;2	Thyroid receptor-interacting protein 6	TRIP6	50.287	476	476;215	0	16.32	1.3576	0.99274	27.156	0.99305	NaN	1.5857	0.83102	NaN	1.2091	25.401	NaN	10.347	62484000	30102000	32382000	28294000	14727000	13567000	14009000	6701800	7306800	20181000	8673000	11508000
P09496-2;P09496-4;P09496-3;P09496;F8WF69;C9J8P9;P09496-5	P09496-2;P09496-4;P09496-3;P09496;F8WF69	3;3;3;3;2;1;1	3;3;3;3;2;1;1	3;3;3;3;2;1;1	Clathrin light chain A	CLTA	23.662	218	218;230;236;248;260;196;166	0	3.0078	1.3381	0.99297	2.8678	1.3025	2.1138	1.3381	1.0687	0.8554	0.99297	1.398	5.7585	2.8678	402900000	159860000	243030000	167580000	71833000	95745000	95345000	30136000	65209000	139980000	57895000	82081000
Q8N8U9	Q8N8U9	1	1	1	BMP-binding endothelial regulator protein	BMPER	75.996	685	685	1	-2	1.7237	0.99321	8.774	NaN	NaN	NaN	NaN	NaN	NaN	NaN	NaN	NaN	47639000	17486000	30153000	31121000	12803000	18317000	16518000	4682600	11836000	0	0	0
A0A1W2PR68;A0A1W2PQT3;A0A1W2PPH1;A0A1W2PQH3;A0A1W2PQY8;P23368;A0A1W2PQ37;A0A1W2PQF8;P23368-2	A0A1W2PR68;A0A1W2PQT3;A0A1W2PPH1;A0A1W2PQH3;A0A1W2PQY8;P23368;A0A1W2PQ37;A0A1W2PQF8;P23368-2	3;3;3;3;3;3;2;2;2	3;3;3;3;3;3;2;2;2	3;3;3;3;3;3;2;2;2	NAD-dependent malic enzyme, mitochondrial	ME2	59.897	530	530;536;546;547;565;584;443;480;479	0	25.844	1.2622	0.99332	15.349	1.1473	2.8408	1.6072	0.94379	1.554	1.1693	14.871	19.306	21.939	56079000	20600000	35480000	13423000	6733900	6689200	21131000	5178900	15952000	21525000	8686700	12838000
Q15029-2;Q15029-3;Q15029;K7EJ74;K7EP67	Q15029-2;Q15029-3;Q15029	7;7;7;1;1	7;7;7;1;1	7;7;7;1;1	116 kDa U5 small nuclear ribonucleoprotein component	EFTUD2	105.38	937	937;962;972;134;223	0	10.752	1.4503	0.99332	24.882	NaN	2.1942	1.1127	NaN	0.99332	0.83242	NaN	23.772	35.44	112010000	41148000	70859000	42512000	17927000	24586000	46784000	12569000	34215000	22710000	10652000	12058000
B3KYB6;A0A0A0MSW4;P48739;P48739-2;P48739-3;B3KYB7	B3KYB6;A0A0A0MSW4;P48739;P48739-2;P48739-3;B3KYB7	4;4;4;4;4;3	4;4;4;4;4;3	4;4;4;4;4;3	Phosphatidylinositol transfer protein beta isoform	PITPNB	13.781	120	120;271;271;272;273;167	0	11.502	1.3856	0.99393	7.2986	1.0582	2.9768	1.4281	0.89146	1.212	1.0664	5.5021	6.355	4.9481	229200000	87281000	141920000	74996000	36978000	38017000	95057000	25628000	69428000	59148000	24674000	34474000
P62857	P62857	2	2	2	40S ribosomal protein S28	RPS28	7.8409	69	69	0	10.365	1.2361	0.99431	1.8422	1.2069	3.0098	1.2054	0.99431	1.2322	0.90221	1.8422	8.4386	12.642	489040000	178640000	310400000	133280000	58471000	74810000	184290000	44274000	140020000	171470000	75899000	95572000
P60842;J3KT12;P60842-2;J3KTB5;J3QS69;J3KSZ0;J3QL43;J3QR64;J3KTN0;J3QLN6;J3QKZ9;J3KS25;J3QL52	P60842;J3KT12;P60842-2;J3KTB5;J3QS69	17;12;12;11;10;8;8;7;6;6;5;5;1	17;12;12;11;10;8;8;7;6;6;5;5;1	9;7;7;6;6;6;3;3;4;2;2;2;1	Eukaryotic initiation factor 4A-I	EIF4A1	46.153	406	406;341;347;257;300;230;271;214;117;163;134;187;68	0	42.512	1.3549	0.9946	18.829	1.0981	2.6022	1.3615	0.90512	1.0703	1.0153	10.057	47.074	16.118	2582400000	1006900000	1575500000	874300000	404750000	469550000	812780000	234830000	577950000	895330000	367340000	527990000
O43143	O43143	4	4	4	Pre-mRNA-splicing factor ATP-dependent RNA helicase DHX15	DHX15	90.932	795	795	0	8.8005	1.2344	0.99481	52.298	NaN	1.4174	1.4194	NaN	0.6788	1.0979	NaN	98.858	29.258	27107000	11733000	15374000	2727600	925650	1801900	9953000	3972200	5980800	14427000	6835000	7591800
P48735-2;P48735;H0YL11	P48735-2;P48735	6;6;1	5;5;1	5;5;1	Isocitrate dehydrogenase [NADP], mitochondrial	IDH2	45.179	400	400;452;312	0	10.205	1.2657	0.99484	15.309	1.1838	3.2626	1.4281	0.95103	1.3624	1.062	9.7095	12.926	2.0398	79023000	30932000	48091000	38272000	18205000	20067000	22680000	5784000	16896000	18071000	6942500	11128000
P12081-2;P12081;P12081-3;P12081-4;B4E1C5;B4DDD8;B3KWE1;E7ETE2;D6RF05;P49590-2;P49590;B4DQ67;D6RJE6	P12081-2;P12081;P12081-3;P12081-4;B4E1C5;B4DDD8;B3KWE1;E7ETE2	12;12;11;11;10;10;9;7;3;3;3;2;1	12;12;11;11;10;10;9;7;3;3;3;2;1	12;12;11;11;10;10;9;7;3;3;3;2;1	Histidine--tRNA ligase, cytoplasmic	HARS	52.719	469	469;509;449;489;395;435;440;288;60;481;506;334;181	0	42.721	1.4364	0.99496	27.302	1.064	2.5334	1.4364	0.88184	1.1613	1.0606	11.142	52.416	19.568	420970000	174470000	246500000	153940000	75009000	78931000	119210000	39998000	79216000	147810000	59462000	88353000
A0A0C4DGH0;Q5ZPR3-3;Q5ZPR3-4;Q5ZPR3	A0A0C4DGH0;Q5ZPR3-3;Q5ZPR3-4;Q5ZPR3	1;1;1;1	1;1;1;1	1;1;1;1	CD276 antigen	CD276	41.767	388	388;493;533;534	0	3.7952	1.2752	0.99523	19.192	NaN	NaN	NaN	NaN	NaN	NaN	NaN	NaN	NaN	18635000	8248700	10386000	3155000	1199900	1955000	9234100	3874100	5359900	6246100	3174700	3071400
M0R165;Q9UBC2-3;Q9UBC2;Q9UBC2-2;M0R2S2;Q9UBC2-4;M0R3I1	M0R165;Q9UBC2-3;Q9UBC2;Q9UBC2-2;M0R2S2;Q9UBC2-4	3;3;3;3;2;2;1	3;3;3;3;2;2;1	3;3;3;3;2;2;1	Epidermal growth factor receptor substrate 15-like 1	EPS15L1	83.474	756	756;754;864;910;447;601;213	0	3.3973	1.6218	0.99526	4.4528	NaN	NaN	NaN	NaN	NaN	NaN	NaN	NaN	NaN	7265100	2929200	4335900	0	0	0	4520200	1339300	3180900	2744900	1589800	1155000
Q8WVY7	Q8WVY7	2	2	2	Ubiquitin-like domain-containing CTD phosphatase 1	UBLCP1	36.804	318	318	0	12.336	1.5488	0.99532	25.014	NaN	NaN	NaN	NaN	NaN	NaN	NaN	NaN	NaN	13738000	5501600	8236800	6219300	3237800	2981500	7519100	2263800	5255300	0	0	0
Q7Z434;Q7Z434-4;Q7Z434-2	Q7Z434;Q7Z434-4	8;6;1	8;6;1	8;6;1	Mitochondrial antiviral-signaling protein	MAVS	56.527	540	540;399;138	0	59.151	1.546	0.9954	20.197	NaN	2.8173	1.1993	NaN	1.3399	0.90778	NaN	28.708	13.648	74666000	28120000	46546000	8890400	4435000	4455400	35812000	9089300	26722000	29964000	14596000	15368000
P53597	P53597	3	3	3	Succinyl-CoA ligase [ADP/GDP-forming] subunit alpha, mitochondrial	SUCLG1	36.249	346	346	0	7.8771	1.2229	0.99564	6.0558	1.2229	2.5538	1.3245	0.99564	1.04	0.97026	19.221	65.245	28.346	196560000	79128000	117430000	81705000	40050000	41655000	54498000	14669000	39829000	60352000	24408000	35944000
F5H0C8;P09104-2;P09104;P13929-3;P13929-2;P13929;U3KQP4;F5H1C3;U3KQQ1	F5H0C8;P09104-2;P09104;P13929-3;P13929-2;P13929	6;6;6;4;4;4;2;2;1	3;3;3;1;1;1;1;1;1	3;3;3;1;1;1;1;1;1	Enolase;Gamma-enolase;Beta-enolase	ENO2;ENO3	34.762	315	315;391;434;391;406;434;73;103;86	0	11.135	1.3605	0.99673	172.9	1.3605	2.4446	1.1692	1.0495	0.99673	0.92092	200.33	208.76	189.12	1385100000	615360000	769730000	572720000	279990000	292730000	459990000	167640000	292350000	352370000	167730000	184640000
O95747;C9JIG9	O95747;C9JIG9	4;2	4;2	4;2	Serine/threonine-protein kinase OSR1	OXSR1	58.022	527	527;468	0	11.123	1.2902	0.99675	7.7885	0.76188	2.7386	1.3332	0.62004	1.1945	0.99675	24.893	7.127	13.001	75661000	28633000	47028000	23317000	11267000	12050000	25419000	6262700	19156000	26925000	11103000	15822000
P98082-3;P98082;P98082-2;D6REB1;D6RIA5;D6RFF7	P98082-3;P98082;P98082-2	11;11;7;1;1;1	11;11;7;1;1;1	11;11;7;1;1;1	Disabled homolog 2	DAB2	80.227	749	749;770;552;67;75;116	0	37.378	1.3388	0.99718	31.222	1.1803	1.8795	1.3339	0.94385	0.78726	0.99602	36.151	20.963	16.296	744510000	378090000	366410000	423850000	171630000	252210000	190710000	128950000	61768000	129940000	77511000	52432000
P61019;P61019-2;E9PKL7;H7C125;Q8WUD1;E9PE37;H0YDL5;Q6PIK3;H0YD31;Q8WUD1-2	P61019;P61019-2;E9PKL7	5;4;3;2;2;1;1;1;1;1	5;4;3;2;2;1;1;1;1;1	5;4;3;2;2;1;1;1;1;1	Ras-related protein Rab-2A	RAB2A	23.545	212	212;188;181;104;216;62;69;121;135;151	0	39.242	1.8062	0.9972	13.665	NaN	2.7019	1.1369	NaN	1.0652	0.85069	NaN	15.462	15.43	134730000	41546000	93179000	0	0	0	91557000	24164000	67393000	43168000	17382000	25786000
G5E9Z2;Q96KA5-2;Q96KA5	G5E9Z2;Q96KA5-2;Q96KA5	3;2;2	3;2;2	3;2;2	Cleft lip and palate transmembrane protein 1-like protein	CLPTM1L	43.28	369	369;502;538	0	4.9493	3.5887	0.99832	33.916	NaN	2.5464	NaN	NaN	1.1549	NaN	NaN	46.466	NaN	15375000	4230900	11144000	0	0	0	12936000	3606100	9330200	2438300	624800	1813600
Q7L2H7;E9PRI2;E7ESM3;E9PRY0;J3KNJ2;H0YCQ8;Q7L2H7-2	Q7L2H7;E9PRI2;E7ESM3	3;2;2;1;1;1;1	3;2;2;1;1;1;1	3;2;2;1;1;1;1	Eukaryotic translation initiation factor 3 subunit M	EIF3M	42.502	374	374;59;123;74;191;220;242	0	28.385	1.7429	0.99847	17.565	NaN	NaN	NaN	NaN	NaN	NaN	NaN	NaN	NaN	23992000	8154600	15838000	0	0	0	13782000	4242800	9539600	10210000	3911800	6298200
P68133;A6NL76	P68133;A6NL76	15;12	5;4	1;1	Actin, alpha skeletal muscle	ACTA1	42.051	377	377;254	0	21.301	1.4468	0.99853	71.832	1.1993	2.346	1.4551	0.99801	0.98082	1.062	16.297	74.198	1.0165	910170000	413490000	496680000	185170000	82747000	102420000	615240000	283700000	331540000	109770000	47045000	62723000
Q96I24;Q96I24-2	Q96I24;Q96I24-2	3;2	2;1	2;1	Far upstream element-binding protein 3	FUBP3	61.64	572	572;261	0.00048356	2.4456	1.2138	0.99869	20.401	1.1866	NaN	NaN	0.98179	NaN	NaN	2.4126	NaN	NaN	22761000	8338800	14422000	19246000	7513500	11732000	0	0	0	3515000	825350	2689700
P27348;E9PG15	P27348;E9PG15	13;7	8;5	8;5	14-3-3 protein theta	YWHAQ	27.764	245	245;149	0	204.93	1.3958	0.99877	8.4414	1.1638	2.6254	1.3958	0.90241	1.079	0.99877	7.864	51.81	7.5367	3698300000	1425800000	2272500000	1321400000	621230000	700220000	998750000	242550000	756210000	1378100000	562010000	816110000
Q92616	Q92616	12	12	12	Translational activator GCN1	GCN1L1	292.75	2671	2671	0	19.064	1.5856	0.99891	7.6611	NaN	1.7792	1.2857	NaN	0.99788	1.0352	NaN	7.9939	15.393	69839000	23687000	46152000	0	0	0	38709000	10179000	28530000	31130000	13508000	17622000
F2Z3P2;F2Z303;F8WDG4;E9PFD2;P11172	F2Z3P2;F2Z303;F8WDG4;E9PFD2;P11172	1;1;1;1;1	1;1;1;1;1	1;1;1;1;1	Uridine 5-monophosphate synthase;Orotate phosphoribosyltransferase;Orotidine 5-phosphate decarboxylase	UMPS	6.1502	57	57;66;142;342;480	0.0026502	1.9459	1.2892	0.99945	41.647	NaN	NaN	NaN	NaN	NaN	NaN	NaN	NaN	NaN	8589300	3234000	5355300	2834900	1348200	1486700	2235100	502250	1732800	3519300	1383600	2135800
H0YKD8;P46779;P46779-2;P46779-3;H0YMF4;P46779-4;P46779-5;H0YLP6	H0YKD8;P46779;P46779-2;P46779-3;H0YMF4;P46779-4;P46779-5;H0YLP6	4;4;4;4;3;3;3;2	4;4;4;4;3;3;3;2	4;4;4;4;3;3;3;2	60S ribosomal protein L28	RPL28	19.072	170	170;137;163;169;112;69;87;89	0	17.088	1.3476	1.0003	10.76	0.83737	2.99	1.3476	0.68133	1.228	1.0003	10.61	25.763	10.76	908610000	350880000	557740000	164130000	92399000	71727000	351720000	83056000	268660000	392770000	175420000	217350000
Q14019;H3BT58	Q14019;H3BT58	8;5	8;5	8;5	Coactosin-like protein	COTL1	15.945	142	142;73	0	21.989	1.295	1.0006	7.7402	1.2007	2.4646	1.295	0.97272	1.0543	0.9557	5.3942	11.22	9.3526	1688600000	681870000	1006800000	628440000	290960000	337480000	447370000	124110000	323270000	612820000	266810000	346010000
F5H442;Q99816;Q99816-2	F5H442;Q99816;Q99816-2	2;2;1	2;2;1	2;2;1	Tumor susceptibility gene 101 protein	TSG101	40.917	365	365;390;285	0.00094742	2.2843	1.315	1.0007	24.456	NaN	NaN	NaN	NaN	NaN	NaN	NaN	NaN	NaN	21514000	8617400	12897000	8400500	3849500	4551000	1910800	575500	1335300	11203000	4192500	7010500
P13797;A0A0A0MSQ0;P13797-3;P13797-2;U3KQI3;H7C4N2;P13796;Q14651;F2Z2Z9;Q5TBN3;C9JAM8	P13797;A0A0A0MSQ0;P13797-3;P13797-2	23;20;20;20;7;5;5;3;2;2;2	23;20;20;20;7;5;5;3;2;2;2	23;20;20;20;7;5;5;3;2;2;2	Plastin-3	PLS3	70.81	630	630;617;585;617;164;190;627;629;42;246;266	0	75.537	1.3146	1.0008	38.819	1.0998	2.8102	1.261	0.89621	1.159	0.93438	26.016	28.112	38.452	1931400000	754240000	1177100000	521120000	250850000	270280000	763920000	233310000	530610000	646310000	270080000	376230000
Q96AC1;Q96AC1-3;Q96AC1-2;A0A0U1RRM8;H0YJ34;H0YJB6;G3V3J0;G3V1L6;Q9BQL6-4;Q9BQL6-2;Q9BQL6	Q96AC1;Q96AC1-3;Q96AC1-2;A0A0U1RRM8;H0YJ34	12;12;11;10;10;2;2;1;1;1;1	12;12;11;10;10;2;2;1;1;1;1	12;12;11;10;10;2;2;1;1;1;1	Fermitin family homolog 2	FERMT2	77.86	680	680;687;633;545;640;133;155;420;495;554;677	0	81.541	1.467	1.0011	13.643	NaN	2.4771	1.1268	NaN	1.1918	0.88601	NaN	13.424	13.212	111400000	36038000	75363000	2890300	1570300	1320000	62997000	15437000	47560000	45513000	19031000	26483000
E7ESJ7;Q9NRY5;E5RH43;E5RK42;E5RHP2;E5RHI8;E5RFK2;E5RGF9	E7ESJ7;Q9NRY5;E5RH43;E5RK42;E5RHP2;E5RHI8;E5RFK2;E5RGF9	2;2;1;1;1;1;1;1	2;2;1;1;1;1;1;1	2;2;1;1;1;1;1;1	Protein FAM114A2	FAM114A2	47.956	435	435;505;63;79;103;125;166;210	0	5.7989	1.3071	1.0013	4.6935	NaN	NaN	NaN	NaN	NaN	NaN	NaN	NaN	NaN	17897000	7301800	10596000	4816200	2025900	2790300	4654500	1487600	3166900	8426700	3788300	4638400
E5RHW4;O94905;E5RJ09;O94905-2;O94905-3	E5RHW4;O94905	7;7;3;1;1	7;7;3;1;1	6;6;3;0;0	Erlin-2	ERLIN2	37.725	338	338;339;197;152;206	0	32.64	1.3478	1.0015	8.3046	1.2089	2.4336	1.3478	0.93079	0.98273	1.0227	13.345	11.071	14.735	460090000	176240000	283850000	115040000	50502000	64539000	142460000	39832000	102620000	202600000	85911000	116690000
Q5T4L4;P42677	Q5T4L4;P42677	1;1	1;1	1;1	40S ribosomal protein S27	RPS27	7.3564	66	66;84	0	3.2446	1.3129	1.0016	13.566	NaN	NaN	NaN	NaN	NaN	NaN	NaN	NaN	NaN	117540000	48958000	68578000	33693000	19445000	14248000	36948000	9469900	27478000	46895000	20042000	26853000
Q9H553-2;Q9H553	Q9H553-2;Q9H553	1;1	1;1	1;1	Alpha-1,3/1,6-mannosyltransferase ALG2	ALG2	37.017	323	323;416	0	5.2215	1.5927	1.0016	12.176	NaN	NaN	NaN	NaN	NaN	NaN	NaN	NaN	NaN	7486600	2751500	4735100	0	0	0	4746900	1686100	3060800	2739700	1065400	1674300
H7C312;H7BZ20;P23919-2;P23919	H7C312;H7BZ20;P23919-2;P23919	1;1;1;1	1;1;1;1	1;1;1;1	Thymidylate kinase	DTYMK	19.368	170	170;192;188;212	0.00094967	2.3053	1.3426	1.0019	3.7204	NaN	NaN	NaN	NaN	NaN	NaN	NaN	NaN	NaN	45773000	19098000	26676000	21759000	9536300	12223000	3562400	1800100	1762200	20452000	7761200	12691000
A0A140T8X2;Q6ZTR5-2;Q6ZTR5-1;Q6ZTR5-4;Q6ZTR5	A0A140T8X2;Q6ZTR5-2;Q6ZTR5-1;Q6ZTR5-4;Q6ZTR5	1;1;1;1;1	1;1;1;1;1	1;1;1;1;1	Uncharacterized protein CXorf22	CXorf22	361.62	3187	3187;754;976;1842;3102	1	-2	1.3929	1.0022	6.8326	NaN	NaN	NaN	NaN	NaN	NaN	NaN	NaN	NaN	87593000	34973000	52620000	24685000	12621000	12064000	30615000	9615300	21000000	32293000	12737000	19556000
Q06830;A0A0A0MSI0;A0A0A0MRQ5	Q06830;A0A0A0MSI0;A0A0A0MRQ5	9;8;5	9;8;5	6;5;2	Peroxiredoxin-1	PRDX1	22.11	199	199;171;97	0	22.027	1.5544	1.0022	16.758	1.3875	2.402	1.5544	1.0586	0.977	1.0878	12.302	29.28	14.883	11299000000	4252900000	7046200000	5204400000	2092800000	3111600000	2816700000	847220000	1969400000	3278100000	1312900000	1965100000
Q9BT22;K7EPU3;Q9BT22-2	Q9BT22;K7EPU3;Q9BT22-2	2;1;1	2;1;1	2;1;1	Chitobiosyldiphosphodolichol beta-mannosyltransferase	ALG1	52.518	464	464;184;353	0.0058923	1.7559	1.5158	1.0022	30.781	NaN	NaN	NaN	NaN	NaN	NaN	NaN	NaN	NaN	5714200	2066500	3647700	0	0	0	3193300	867550	2325800	2520800	1199000	1321900
P56181-2	P56181-2	6	6	6			50.983	473	473	0	8.0645	1.2885	1.0023	17.517	1.1724	2.0572	1.4718	0.96951	1.0248	1.1136	14.074	31.545	22.648	146280000	62388000	83895000	57706000	26621000	31085000	27658000	9007000	18651000	60919000	26760000	34159000
P56537;B7ZBH1;P56537-2;F8WD20;A0A0B4J1Y7;A0A0U1RQV5;F8WDS6	P56537;B7ZBH1	5;3;2;1;1;1;1	5;3;2;1;1;1;1	5;3;2;1;1;1;1	Eukaryotic translation initiation factor 6	EIF6	26.599	245	245;108;226;59;108;110;186	0	24.581	1.4741	1.0024	10.715	1.1558	2.2887	1.528	0.95572	0.97326	1.1552	17.415	23.982	11.798	208370000	82999000	125370000	82085000	41145000	40940000	62075000	18457000	43619000	64209000	23397000	40811000
P11142;E9PKE3;P11142-2;E9PNE6;E9PN89;A8K7Q2;E9PLF4;E9PQQ4;E9PQK7;E9PPY6;P54652;E9PN25;E9PI65;E9PS65;E9PM13	P11142;E9PKE3;P11142-2;E9PNE6;E9PN89;A8K7Q2	26;25;20;18;14;14;11;10;10;8;8;7;7;7;5	26;25;20;18;14;14;11;10;10;8;8;7;7;7;5	12;12;8;10;5;11;0;0;0;0;3;0;0;5;3	Heat shock cognate 71 kDa protein	HSPA8	70.897	646	646;627;493;500;312;410;187;171;178;137;639;132;168;223;150	0	248.28	1.4663	1.0027	18.016	1.1965	2.2559	1.4614	0.94959	0.93799	1.0573	12.661	33.822	8.2602	20237000000	7781200000	12455000000	8138300000	3575800000	4562500000	5741600000	1680600000	4061000000	6356700000	2524800000	3831900000
H0Y6I0;Q13439-3;Q13439-4;Q13439;Q13439-5;A0A087WTW2;E7EVX2;C9JHJ5	H0Y6I0;Q13439-3;Q13439-4;Q13439;Q13439-5	3;3;3;3;3;1;1;1	3;3;3;3;3;1;1;1	3;3;3;3;3;1;1;1	Golgin subfamily A member 4	GOLGA4	246.6	2099	2099;2223;2228;2230;2243;218;445;585	0.00048996	2.5244	1.6153	1.0031	0.51001	NaN	NaN	NaN	NaN	NaN	NaN	NaN	NaN	NaN	111990000	43766000	68225000	98450000	42170000	56280000	4478500	1596500	2882000	9063100	0	9063100
Q04771	Q04771	2	2	2	Activin receptor type-1	ACVR1	57.152	509	509	0.009858	1.4739	1.3909	1.0031	42.126	NaN	NaN	NaN	NaN	NaN	NaN	NaN	NaN	NaN	46355000	21777000	24578000	18341000	9186400	9154600	7475000	1167500	6307500	20539000	11423000	9116200
O00429-2;O00429;O00429-8;O00429-6;G8JLD5;O00429-4;O00429-5;O00429-3;O00429-7;F8VZ52;B4DPZ9;F8VUJ9;F8W1W3;B4DDQ3	O00429-2;O00429;O00429-8;O00429-6;G8JLD5;O00429-4;O00429-5;O00429-3;O00429-7	11;11;11;11;10;10;10;10;7;3;2;2;1;1	11;11;11;11;10;10;10;10;7;3;2;2;1;1	11;11;11;11;10;10;10;10;7;3;2;2;1;1	Dynamin-1-like protein	DNM1L	80.535	725	725;736;738;749;712;699;710;710;533;261;156;172;168;180	0	35.117	1.3343	1.0038	16.324	1.3059	2.4878	1.3269	1.0592	1.0471	1.0138	18.827	81.585	29.696	193960000	80664000	113300000	73160000	35196000	37964000	53986000	17067000	36919000	66815000	28402000	38413000
CON__Q9TRI1;Q5T985;P19823;Q5T987	CON__Q9TRI1	5;2;2;1	5;2;2;1	5;2;2;1			106.19	946	946;935;946;237	0	10.058	1.493	1.0042	11.805	1.458	1.7109	1.493	1.234	0.68274	1.0934	13.222	24.806	18.036	141350000	55891000	85464000	52807000	20778000	32029000	38194000	15251000	22943000	50354000	19862000	30492000
P17987;E7ERF2;F5H282;E7EQR6;F5GZI8;F5GZ03;F5H7Y1;F5GYL4	P17987;E7ERF2;F5H282;E7EQR6	15;10;9;9;4;4;1;1	15;10;9;9;4;4;1;1	9;4;9;9;0;4;0;0	T-complex protein 1 subunit alpha	TCP1	60.343	556	556;433;332;401;100;221;59;65	0	126.47	1.3615	1.0045	8.1111	1.1311	2.5237	1.4026	0.935	1.0321	1.0457	13.089	11.434	9.2879	1152300000	468570000	683770000	423760000	203370000	220390000	310200000	88383000	221820000	418380000	176820000	241560000
A0A024R571;Q9H4M9;C9JC03;C9J2Z4;C9JIJ3;C9IZH1;C9JDQ8;Q9NZN3	A0A024R571;Q9H4M9;C9JC03;C9J2Z4	16;16;9;8;3;3;3;3	15;15;8;8;2;2;3;2	14;14;7;7;2;2;2;1	EH domain-containing protein 1	EHD1	61.927	548	548;534;374;306;145;148;162;535	0	55.699	1.3813	1.0046	29.657	1.2239	3.1031	1.3507	0.97837	1.303	0.99965	34.509	16.64	10.404	672310000	254690000	417630000	211930000	101620000	110310000	268090000	72715000	195380000	192290000	80349000	111940000
Q12907;D6RBV2;D6RIU4;D6RDX1;D6RBH1	Q12907;D6RBV2;D6RIU4	5;4;3;2;1	5;4;3;2;1	5;4;3;2;1	Vesicular integral-membrane protein VIP36	LMAN2	40.228	356	356;325;191;288;203	0	13.507	1.6994	1.0057	9.5478	1.7039	2.4684	1.2722	1.3821	0.99465	0.95363	2.7097	67.596	11.749	221940000	76474000	145470000	33251000	11307000	21944000	90892000	27064000	63828000	97798000	38102000	59695000
F8VXU5;Q9UBQ0;Q9UBQ0-2	F8VXU5;Q9UBQ0;Q9UBQ0-2	2;2;2	2;2;2	2;2;2	Vacuolar protein sorting-associated protein 29	VPS29	23.98	214	214;182;186	0	7.441	1.5091	1.0058	3.6959	1.4372	2.6423	1.2553	1.1435	1.0833	0.92006	14.46	14.197	14.005	206530000	73661000	132870000	75059000	26786000	48273000	53680000	14745000	38934000	77788000	32130000	45658000
P08574	P08574	3	3	3	Cytochrome c1, heme protein, mitochondrial	CYC1	35.422	325	325	0	21.029	1.5485	1.0059	12.792	1.0606	2.5186	1.5485	0.87475	1.0531	1.1463	6.9694	21.568	5.6759	151120000	54277000	96845000	35581000	17505000	18075000	62820000	15741000	47079000	52721000	21031000	31690000
P07900;P07900-2;G3V2J8;Q58FG0;Q14568;Q58FG1	P07900;P07900-2	32;32;5;5;5;1	19;19;3;2;2;0	19;19;3;2;2;0	Heat shock protein HSP 90-alpha	HSP90AA1	84.659	732	732;854;174;334;343;418	0	139.49	1.4335	1.0061	10.39	1.1206	2.5166	1.4544	0.89944	1.0459	1.0821	13.339	19.07	13.852	4081800000	1581500000	2500200000	1590300000	734520000	855750000	1270800000	336620000	934200000	1220700000	510410000	710290000
O15126-2;O15126;A0A087WXB0;A0A087WU14	O15126-2;O15126;A0A087WXB0	3;3;2;1	3;3;2;1	3;3;2;1	Secretory carrier-associated membrane protein 1	SCAMP1	18.042	157	157;338;312;206	0	8.6115	1.8656	1.0062	29.194	NaN	2.5506	NaN	NaN	1.2786	NaN	NaN	33.879	NaN	15200000	3963400	11236000	0	0	0	11853000	2507700	9344800	3347200	1455700	1891500
K7ENY6;K7EJR3;R4GMR5;P48556	K7ENY6;K7EJR3;R4GMR5;P48556	3;3;3;2	3;3;3;2	3;3;3;2	26S proteasome non-ATPase regulatory subunit 8	PSMD8	13.457	129	129;250;287;350	0	10.598	1.2768	1.0063	22.231	1.073	NaN	NaN	0.88746	NaN	NaN	40	NaN	NaN	52886000	20473000	32413000	23739000	10476000	13263000	16603000	3814300	12788000	12544000	6182400	6361400
P13489;H0YCR7;E9PMJ3;E9PLZ3;E9PIM9;E9PIK5;E9PMN0;E9PMA9;E9PR82;E9PMI1	P13489	23;11;10;10;10;8;6;5;2;2	23;11;10;10;10;8;6;5;2;2	23;11;10;10;10;8;6;5;2;2	Ribonuclease inhibitor	RNH1	49.973	461	461;285;189;194;199;181;168;77;35;40	0	251.06	1.3958	1.0064	11.349	1.0614	2.5479	1.3651	0.85011	1.0666	1.0082	14.876	24.198	10.794	6515200000	2573700000	3941500000	2262200000	1099300000	1162900000	2111700000	593920000	1517800000	2141400000	880470000	1260900000
Q969X5-2;Q969X5;F2Z3Q5;F2Z2U2;Q969X5-3	Q969X5-2;Q969X5	3;3;1;1;1	3;3;1;1;1	3;3;1;1;1	Endoplasmic reticulum-Golgi intermediate compartment protein 1	ERGIC1	22.16	198	198;290;105;138;159	0	5.4392	1.5595	1.0069	6.6424	NaN	2.8995	1.1781	NaN	1.1835	0.88811	NaN	15.976	8.2008	101480000	31731000	69751000	14120000	5476200	8643500	55167000	13227000	41940000	32195000	13028000	19168000
P19367-4;P19367-2;P19367;P19367-3;B1AR63;B1AR62;B1AR61;E9PB90;P52789;Q2TB90;Q2TB90-3;Q2TB90-2;P52790	P19367-4;P19367-2;P19367;P19367-3	27;27;27;27;7;4;4;2;2;2;1;1;1	27;27;27;27;7;4;4;2;2;2;1;1;1	27;27;27;27;7;4;4;2;2;2;1;1;1	Hexokinase-1	HK1	101.08	905	905;916;917;921;290;114;139;889;917;917;736;806;923	0	46.685	1.752	1.0071	21.521	1.6798	2.7504	1.1566	1.4142	1.1236	0.85945	22.683	22.512	22.926	1582300000	551510000	1030800000	111730000	41783000	69951000	770320000	203670000	566650000	700260000	306060000	394200000
P14625;Q96GW1;A0A1W2PRR1;H0YIV0;Q58FF3;F8W026;F8VPC7;REV__Q8TCB0	P14625	36;13;13;4;3;2;1;1	36;13;13;4;3;2;1;1	35;12;12;4;3;1;1;1	Endoplasmin	HSP90B1	92.468	803	803;315;315;147;399;48;53;444	0	323.31	1.5303	1.0072	14.503	1.1967	2.4106	1.509	0.94582	0.99467	1.1131	10.848	26.173	11.287	12720000000	4921300000	7799000000	4866900000	2188300000	2678600000	3769500000	1084300000	2685100000	4083900000	1648600000	2435300000
A0A087WUQ7;Q16678	A0A087WUQ7;Q16678	2;2	2;2	2;2	Cytochrome P450 1B1	CYP1B1	15.647	143	143;543	0.00093197	2.2062	1.2998	1.0074	11.33	NaN	NaN	NaN	NaN	NaN	NaN	NaN	NaN	NaN	29930000	12550000	17380000	14117000	7362200	6754600	10022000	2590600	7431000	5791500	2597500	3194000
P14618;B4DNK4;P14618-3;H3BQ34;H3BUW1;H3BTJ2;H3BT25;H3BU13;H3BN34;H3BQZ3;P30613-2;P30613	P14618;B4DNK4;P14618-3	33;28;28;15;10;10;9;4;2;2;1;1	33;28;28;15;10;10;9;4;2;2;1;1	4;4;4;0;0;0;0;0;0;0;0;0	Pyruvate kinase PKM;Pyruvate kinase	PKM	57.936	531	531;457;516;281;162;168;151;82;51;69;543;574	0	306.41	1.4084	1.0075	22.866	1.1085	2.6272	1.4103	0.86388	1.0838	1.0309	12.696	44.447	9.9975	37457000000	14536000000	22921000000	13056000000	6136700000	6918900000	11614000000	3152300000	8461700000	12787000000	5247000000	7540500000
P20810-7;P20810-6;A0A0C4DGB5;P20810-9;P20810-10;P20810;E7ES10;E7EVY3;B7Z574;P20810-4;P20810-8;P20810-5;P20810-2;E9PDE4;E9PCH5;P20810-3;H0Y7F0;H0Y9H6;F8W7E0;E7EQ12;H0YA91;A0A0A0MR45;E7EQA0;H0YD33;E9PSG1;H0Y944;D6RGF7;D6RBR1;E7EQK6;E7EN75;A0A0C4DGD1;D6RAA8;D6RC54;D6RBZ8	P20810-7;P20810-6;A0A0C4DGB5;P20810-9;P20810-10;P20810;E7ES10;E7EVY3;B7Z574;P20810-4;P20810-8;P20810-5;P20810-2;E9PDE4;E9PCH5;P20810-3;H0Y7F0;H0Y9H6	24;24;23;23;23;22;21;21;21;21;21;20;19;18;18;16;13;13;11;11;10;10;10;10;9;8;4;4;4;4;4;2;2;1	24;24;23;23;23;22;21;21;21;21;21;20;19;18;18;16;13;13;11;11;10;10;10;10;9;8;4;4;4;4;4;2;2;1	24;24;23;23;23;22;21;21;21;21;21;20;19;18;18;16;13;13;11;11;10;10;10;10;9;8;4;4;4;4;4;2;2;1	Calpastatin	CAST	82.77	772	772;791;754;750;769;708;642;693;694;667;686;756;695;636;673;590;436;465;393;423;301;430;431;450;304;288;149;150;156;156;203;78;91;82	0	301.81	1.3882	1.0078	10.282	1.3376	2.2595	1.3303	1.1084	0.97809	0.99998	12.499	16.386	10.098	2472500000	1011200000	1461300000	942870000	400420000	542450000	651830000	223650000	428180000	877830000	387160000	490670000
A0A087WSW9;A0A087WSY9;Q16881-4;Q16881-3;Q16881;F8W809;A0A182DWI3;Q16881-5;Q16881-2;Q16881-6;E9PIR7;E2QRB9;Q16881-7;E9PKD3;E9PQI3;E9PLT3;E9PKI4;A0A0B4J225;E9PIZ5	A0A087WSW9;A0A087WSY9;Q16881-4;Q16881-3;Q16881;F8W809;A0A182DWI3;Q16881-5;Q16881-2;Q16881-6;E9PIR7;E2QRB9;Q16881-7	15;15;15;15;15;14;14;14;14;14;13;12;12;5;2;2;2;2;2	15;15;15;15;15;14;14;14;14;14;13;12;12;5;2;2;2;2;2	15;15;15;15;15;14;14;14;14;14;13;12;12;5;2;2;2;2;2	Thioredoxin reductase 1, cytoplasmic	TXNRD1	60.078	548	548;648;551;598;649;498;568;499;543;614;482;460;461;175;53;70;72;103;139	0	68.514	1.3406	1.0082	18.471	1.2525	2.9828	1.3064	1.0437	1.2598	0.94379	8.031	45.046	13.411	1163000000	446580000	716450000	374360000	161080000	213280000	376210000	105090000	271110000	412470000	180410000	232060000
P21817-3;P21817-2;P21817;M0R127	P21817-3;P21817-2;P21817	3;3;3;1	3;3;3;1	3;3;3;1	Ryanodine receptor 1	RYR1	564.54	5033	5033;5033;5038;733	0.00095193	2.3249	1.3502	1.0082	9.6833	1.0417	2.5644	1.3502	0.86897	1.088	1.0082	159.34	18.267	9.6833	118430000	42105000	76323000	51541000	19389000	32152000	34170000	7790000	26380000	32718000	14927000	17791000
C9JLI6;H0YMV8;Q71UM5	C9JLI6;H0YMV8;Q71UM5	1;1;1	1;1;1	1;1;1	40S ribosomal protein S27;40S ribosomal protein S27-like	RPS27L	10.886	97	97;100;84	0.0004878	2.4977	2.0958	1.0087	15.485	NaN	NaN	NaN	NaN	NaN	NaN	NaN	NaN	NaN	236860000	85834000	151030000	56740000	29307000	27433000	90526000	19653000	70874000	89598000	36874000	52724000
B9ZVX7;A0A0A0MR85;E7EWW9;P09488-2;Q03013-2;Q03013;P09488;H3BQT3;H3BRM6;Q5T8Q9;A6NNT0;Q03013-3	B9ZVX7;A0A0A0MR85;E7EWW9;P09488-2;Q03013-2;Q03013;P09488;H3BQT3;H3BRM6;Q5T8Q9;A6NNT0;Q03013-3	2;2;2;2;2;2;2;1;1;1;1;1	1;1;1;1;1;1;1;0;1;1;1;0	0;0;0;0;0;0;0;0;0;0;0;0	Glutathione S-transferase Mu 1;Glutathione S-transferase Mu 4	GSTM1;GSTM4;GSTM5	17.39	149	149;218;237;181;195;218;218;85;102;202;202;157	0.00047916	2.3672	1.4207	1.0094	22.486	NaN	2.0308	NaN	NaN	0.95952	NaN	NaN	37.409	NaN	24531000	8691700	15839000	4696400	2206000	2490400	12322000	3709500	8612100	7513100	2776200	4737000
P40939;H0YFD6	P40939	29;10	29;10	29;10	Trifunctional enzyme subunit alpha, mitochondrial;Long-chain enoyl-CoA hydratase;Long chain 3-hydroxyacyl-CoA dehydrogenase	HADHA	82.999	763	763;250	0	323.31	1.3672	1.0094	10.486	1.134	2.6088	1.3442	0.93648	1.0706	0.98528	11.169	22.471	9.1891	4713100000	1868300000	2844700000	1662800000	739160000	923670000	1394200000	415190000	979020000	1656000000	714000000	942030000
B4DJ81;P28331-3;P28331-4;P28331-5;P28331;P28331-2	B4DJ81;P28331-3;P28331-4;P28331-5;P28331;P28331-2	14;14;14;14;14;14	14;14;14;14;14;14	14;14;14;14;14;14	NADH-ubiquinone oxidoreductase 75 kDa subunit, mitochondrial	NDUFS1	66.921	611	611;616;670;691;727;741	0	31.049	1.4771	1.0095	20.938	1.2694	1.9904	1.4331	1.0477	0.86414	1.0878	26.707	16.954	16.364	302770000	126000000	176770000	116730000	56284000	60444000	82810000	26384000	56426000	103230000	43333000	59899000
H0YDX2;Q9NPA0	H0YDX2;Q9NPA0	1;1	1;1	1;1	ER membrane protein complex subunit 7	EMC7	18.244	160	160;242	0	4.7557	1.6733	1.0096	9.8271	NaN	NaN	NaN	NaN	NaN	NaN	NaN	NaN	NaN	9443700	3907900	5535900	0	0	0	4494500	1420700	3073900	4949200	2487200	2462000
Q14914-2;Q14914;F2Z3J9;F6XGT7;Q5JVP2	Q14914-2;Q14914	7;7;3;1;1	7;7;3;1;1	7;7;3;1;1	Prostaglandin reductase 1	PTGR1	32.895	301	301;329;118;73;119	0	20.575	1.3237	1.0096	19.539	1.1648	2.4167	1.2019	0.96292	1.2715	0.93491	36.094	25.717	17.275	122530000	50265000	72264000	31709000	14839000	16870000	37166000	10240000	26926000	53655000	25187000	28468000
Q9H773;H3BPN2;H3BSA6	Q9H773;H3BPN2;H3BSA6	2;1;1	2;1;1	2;1;1	dCTP pyrophosphatase 1	DCTPP1	18.681	170	170;49;71	0	4.3696	1.2616	1.0096	14.307	NaN	NaN	NaN	NaN	NaN	NaN	NaN	NaN	NaN	9434400	3824600	5609800	2850600	1479700	1370900	3411500	970400	2441100	3172400	1374600	1797800
H0YKT4;H0YNG3;P67812-4;P67812;P67812-3	H0YKT4;H0YNG3;P67812-4;P67812;P67812-3	1;1;1;1;1	1;1;1;1;1	1;1;1;1;1	Signal peptidase complex catalytic subunit SEC11;Signal peptidase complex catalytic subunit SEC11A	SEC11A	14.892	129	129;163;164;179;185	0.0018075	2.0591	1.597	1.0101	31.373	NaN	NaN	NaN	NaN	NaN	NaN	NaN	NaN	NaN	8944400	3518700	5425600	0	0	0	4744100	1341300	3402800	4200300	2177400	2022900
Q53GQ0;A0A1B0GVY6;E9PI21;A0A1B0GV93	Q53GQ0;A0A1B0GVY6;E9PI21;A0A1B0GV93	4;3;2;2	4;3;2;2	4;3;2;2	Very-long-chain 3-oxoacyl-CoA reductase	HSD17B12	34.324	312	312;178;164;276	0	8.9441	1.5722	1.0101	12.263	1.498	2.3745	1.1356	1.2546	1.0092	0.85417	25.237	13.454	22.44	150790000	60425000	90367000	24062000	10587000	13475000	60398000	16968000	43430000	66332000	32870000	33462000
O43237;O43237-2;J3KRI4;B4E2E0;J3KRZ2;H3BUM4;C9JGM7;C9JLW1	O43237;O43237-2;J3KRI4	8;7;4;3;2;1;1;1	8;7;4;3;2;1;1;1	7;7;4;2;2;1;0;0	Cytoplasmic dynein 1 light intermediate chain 2	DYNC1LI2	54.099	492	492;415;167;271;92;186;190;192	0	20.143	1.4214	1.0105	8.9472	1.1801	2.2152	1.4312	0.97116	0.92312	1.0956	6.7011	22.789	4.9029	300960000	121960000	179000000	111320000	51206000	60114000	89304000	29353000	59951000	100330000	41396000	58935000
B7Z7P8;P62495-2;P62495;D6RJE8;I3L492;D6RCB3	B7Z7P8;P62495-2;P62495	9;9;9;3;3;1	9;9;9;3;3;1	9;9;9;3;3;1	Eukaryotic peptide chain release factor subunit 1	ETF1	47.475	423	423;404;437;119;208;95	0	15.76	1.3599	1.0108	24.922	1.0642	2.2011	1.4189	0.8898	1.0915	1.0602	22.236	16.537	15.464	263270000	105690000	157590000	106710000	55277000	51431000	93571000	23092000	70479000	62994000	27318000	35676000
D6RFJ3;P06730;P06730-2;H0Y8J7;D6RBW1;P06730-3	D6RFJ3;P06730;P06730-2	3;3;3;1;1;1	3;3;3;1;1;1	3;3;3;1;1;1	Eukaryotic translation initiation factor 4E	EIF4E	4.7861	42	42;217;248;155;245;237	0	10.463	1.3373	1.0111	11.539	1.22	NaN	1.4212	1.0072	NaN	1.0436	3.1438	NaN	16.01	135600000	49839000	85762000	56215000	19788000	36427000	34005000	12125000	21880000	45381000	17926000	27455000
P45974-2;P45974;F5H571	P45974-2;P45974	19;19;3	19;19;3	19;19;3	Ubiquitin carboxyl-terminal hydrolase 5	USP5	93.307	835	835;858;137	0	74.418	1.3683	1.0115	26.002	1.1343	2.5265	1.3592	0.91922	1.0483	1.0121	8.6148	54.38	16.185	761820000	302540000	459280000	322600000	145640000	176960000	186230000	54329000	131900000	252990000	102570000	150420000
A0A1X7SBZ2;A0A1W2PQ51;Q92841;Q92841-1;Q92841-3;Q92841-2	A0A1X7SBZ2;A0A1W2PQ51;Q92841;Q92841-1;Q92841-3;Q92841-2	13;13;13;12;12;12	9;9;9;8;8;8	9;9;9;8;8;8	Probable ATP-dependent RNA helicase DDX17	DDX17	80.253	729	729;731;729;650;652;652	0	30.41	1.3659	1.0117	11.953	1.2249	NaN	1.9645	0.93749	NaN	1.4432	12.441	NaN	39.451	126690000	49931000	76755000	81442000	33968000	47474000	12020000	4235100	7785200	33224000	11728000	21496000
P20073-2;P20073	P20073-2;P20073	9;9	9;9	9;9	Annexin A7	ANXA7	50.315	466	466;488	0	56.301	1.3842	1.0119	12.361	1.1166	2.4239	1.3842	0.92134	1.0293	1.0069	12.718	7.0097	15.127	1011100000	392290000	618800000	408250000	180040000	228210000	290410000	79727000	210680000	312430000	132520000	179910000
P31930	P31930	10	10	10	Cytochrome b-c1 complex subunit 1, mitochondrial	UQCRC1	52.645	480	480	0	42.66	1.4531	1.0122	12.286	1.1756	2.0888	1.4854	0.97169	0.89031	1.0969	13.78	14.493	7.5954	671100000	269150000	401950000	289710000	134180000	155530000	227630000	69309000	158320000	153760000	65653000	88109000
J3KNQ3;A0A087WUL9;Q9UNM6;Q9UNM6-2;H0YD73;E9PL38;E9PQG3	J3KNQ3;A0A087WUL9;Q9UNM6;Q9UNM6-2;H0YD73;E9PL38	5;5;5;5;4;4;1	5;5;5;5;4;4;1	5;5;5;5;4;4;1	26S proteasome non-ATPase regulatory subunit 13	PSMD13	39.829	349	349;377;376;378;221;263;113	0	10.05	1.4143	1.0124	14.184	0.98235	2.6493	1.2164	0.78433	1.085	0.90552	1.5057	30.063	12.563	133870000	54383000	79491000	25574000	13092000	12482000	43733000	14366000	29367000	64567000	26925000	37642000
P27816;P27816-6;E7EVA0;P27816-2;P27816-5;P27816-4;H7C456;H7C4C5;B5MEG9;P27816-7;H0Y2V1;F8W9U4;A0A0J9YVV8;A0A0J9YW37	P27816;P27816-6;E7EVA0;P27816-2;P27816-5	38;36;35;29;20;11;10;8;7;6;5;5;4;4	38;36;35;29;20;11;10;8;7;6;5;5;4;4	38;36;35;29;20;11;10;8;7;6;5;5;4;4	Microtubule-associated protein 4;Microtubule-associated protein	MAP4	121	1152	1152;1135;2297;979;809;872;283;493;760;99;463;828;76;140	0	323.31	1.4032	1.0126	51.11	0.96989	2.6974	1.4112	0.80163	1.1216	1.038	33.1	14.794	36.513	5549900000	2206100000	3343800000	2022700000	1011600000	1011000000	1646200000	424190000	1222000000	1881100000	770310000	1110800000
P58546;C9JL85	P58546;C9JL85	2;1	2;1	2;1	Myotrophin	MTPN	12.895	118	118;52	0	28.962	1.5651	1.0126	38.055	1.7318	3.3801	1.4809	1.3253	1.3723	1.0742	11.079	42.296	21.137	377730000	153930000	223800000	160730000	67492000	93242000	92056000	28941000	63115000	124940000	57497000	67440000
E7EU85;E9PFF5;B4DXZ6;P51114-3;P51114-2;P51114;C9JZE0;C9JY20	E7EU85;E9PFF5;B4DXZ6;P51114-3;P51114-2;P51114	4;4;4;4;4;4;1;1	4;4;4;4;4;4;1;1	4;4;4;4;4;4;1;1	Fragile X mental retardation syndrome-related protein 1	FXR1	50.99	454	454;490;608;536;539;621;119;123	0	9.0939	1.2717	1.013	4.8078	1.0734	2.4914	1.4804	0.91467	1.1582	1.1114	9.6274	5.035	8.3113	44952000	17052000	27901000	16224000	7432800	8791100	14178000	3185000	10993000	14551000	6434100	8116600
P61604;B8ZZ54;B8ZZL8;S4R3N1	P61604;B8ZZ54;B8ZZL8	6;4;4;2	6;4;4;2	6;4;4;2	10 kDa heat shock protein, mitochondrial	HSPE1	10.932	102	102;47;101;261	0	14.6	1.9133	1.0131	19.23	1.9133	2.2649	1.4205	1.5528	0.93654	1.0118	9.4312	35.244	13.243	2164400000	740060000	1424400000	982670000	323210000	659470000	458810000	123830000	334980000	722950000	293030000	429930000
C9JCX1;H7C4Y1;H7C4T5;Q86VM6;C9JP00;A0A0A0MQX8;Q9NR56-3;Q9NR56-4;Q9NR56-7;Q9NR56-6;Q9NR56-2;Q9NR56-5;Q9NR56;B1AKI5;B1AKI4;B1AKI6;Q9NUK0-5;Q9NUK0-4;Q9NUK0-3;Q9NUK0-2;Q9NUK0	C9JCX1;H7C4Y1;H7C4T5;Q86VM6;C9JP00;A0A0A0MQX8;Q9NR56-3;Q9NR56-4;Q9NR56-7;Q9NR56-6;Q9NR56-2;Q9NR56-5;Q9NR56;B1AKI5;B1AKI4;B1AKI6;Q9NUK0-5;Q9NUK0-4;Q9NUK0-3;Q9NUK0-2;Q9NUK0	2;2;2;2;2;2;2;2;2;2;2;2;2;1;1;1;1;1;1;1;1	2;2;2;2;2;2;2;2;2;2;2;2;2;1;1;1;1;1;1;1;1	2;2;2;2;2;2;2;2;2;2;2;2;2;1;1;1;1;1;1;1;1	Muscleblind-like protein 1;Muscleblind-like protein 3	MBNL1;MBNL3	16.615	155	155;210;329;343;348;400;302;314;340;342;370;382;388;223;242;342;258;292;304;334;354	0	4.5458	1.3191	1.0133	7.8987	NaN	NaN	1.3191	NaN	NaN	1.0285	NaN	NaN	10.254	8227900	2177000	6051000	1629900	718190	911750	3071100	298570	2772500	3526900	1160200	2366700
P07355;P07355-2;H0YN42;H0YMD0;H0YMU9;A6NMY6;H0YM50;H0YKS4;H0YMM1;H0YNP5;H0YKZ7;H0YLV6;H0YKX9;H0YKL9;H0YN28;H0YL33;H0YMW4;H0YKV8;H0YMD9;H0YNA0;H0YNB8;H0YKN4;H0YN52;H0YLE2	P07355;P07355-2;H0YN42;H0YMD0;H0YMU9;A6NMY6;H0YM50;H0YKS4;H0YMM1	22;21;17;16;16;15;14;12;11;10;9;9;9;8;8;8;8;6;5;5;4;4;3;2	22;21;17;16;16;15;14;12;11;10;9;9;9;8;8;8;8;6;5;5;4;4;3;2	13;13;8;7;7;8;10;3;2;7;0;0;0;0;8;8;0;0;0;5;0;0;3;2	Annexin A2;Annexin;Putative annexin A2-like protein	ANXA2;ANXA2P2	38.604	339	339;357;256;227;230;339;248;176;149;175;119;132;134;110;139;142;146;81;65;79;47;69;59;45	0	323.31	1.4156	1.0133	11.249	1.0534	2.6144	1.4245	0.81092	1.0661	1.0213	21.164	22.843	11.07	66073000000	25851000000	40222000000	23349000000	11275000000	12074000000	20351000000	5598800000	14752000000	22373000000	8977100000	13396000000
P60953;P60953-1;Q5JYX0;F8WET9;B1AH79;G3V4H1;G3V476;Q9H4E5-2;P17081;Q9H4E5	P60953;P60953-1	5;3;2;1;1;1;1;1;1;1	5;3;2;1;1;1;1;1;1;1	4;2;1;0;0;0;0;0;0;0	Cell division control protein 42 homolog	CDC42	21.258	191	191;191;136;50;86;153;178;192;205;214	0	9.1446	1.2524	1.0134	12.207	1.1602	3.2852	1.1974	0.95463	1.377	0.90784	76.146	11.367	7.6649	785950000	306610000	479350000	101760000	46821000	54941000	327010000	86790000	240220000	357180000	173000000	184190000
A0A0G2JNJ8;A0A0G2JN42;Q6W4X9	A0A0G2JNJ8;A0A0G2JN42;Q6W4X9	1;1;1	1;1;1	1;1;1	Mucin-6	MUC6	257.08	2439	2439;2439;2439	0.007649	1.5609	1.352	1.0135	4.4143	NaN	NaN	NaN	NaN	NaN	NaN	NaN	NaN	NaN	112550000	46552000	66002000	25292000	12414000	12878000	15777000	4562600	11215000	71485000	29575000	41910000
E9PPJ0;Q13435;E9PJT3;E9PJ04;H0YCG1;E9PIL8;H0YEX5	E9PPJ0;Q13435;E9PJT3;E9PJ04;H0YCG1	5;5;3;3;3;1;1	5;5;3;3;3;1;1	5;5;3;3;3;1;1	Splicing factor 3B subunit 2	SF3B2	98.169	878	878;895;273;353;387;80;315	0	12.687	1.5175	1.0137	45.349	1.1053	2.0168	1.5175	0.94285	0.88372	1.136	44.92	27.071	48.259	123880000	46327000	77549000	54829000	21859000	32970000	19977000	7375600	12601000	49070000	17093000	31978000
Q5T123;Q9H299	Q5T123;Q9H299	2;2	2;2	2;2	SH3 domain-binding glutamic acid-rich-like protein 3	SH3BGRL3	9.3804	88	88;93	0	21.926	1.3366	1.0138	8.653	1.3168	2.4911	1.2901	1.0515	1.0706	0.95301	4.7647	25.132	3.2067	2334800000	910740000	1424000000	857400000	370870000	486530000	645340000	165370000	479980000	832010000	374510000	457500000
A0A087WW40;Q9Y371;Q9Y371-2;Q9Y371-3	A0A087WW40;Q9Y371;Q9Y371-2;Q9Y371-3	2;2;2;1	2;2;2;1	2;2;2;1	Endophilin-B1	SH3GLB1	44.26	394	394;365;386;265	0	4.2587	1.2833	1.014	17.765	1.1593	NaN	1.3909	0.97069	NaN	1.0712	8.4068	NaN	25.531	57291000	23822000	33469000	28061000	12372000	15690000	11454000	4204900	7248800	17776000	7245700	10530000
Q14789-4;Q14789-3;Q14789;Q14789-2;H0Y867;E7EU81	Q14789-4;Q14789-3;Q14789;Q14789-2;H0Y867;E7EU81	6;6;6;6;3;3	6;6;6;6;3;3	6;6;6;6;3;3	Golgin subfamily B member 1	GOLGB1	367.42	3184	3184;3225;3259;3269;1031;1640	0	9.1607	1.5899	1.0145	32.268	NaN	NaN	NaN	NaN	NaN	NaN	NaN	NaN	NaN	23399000	7533700	15865000	19272000	6594700	12677000	4127000	938990	3188000	0	0	0
O95671-3;O95671-2;O95671	O95671-3;O95671-2;O95671	2;2;2	2;2;2	2;2;2	N-acetylserotonin O-methyltransferase-like protein	ASMTL	62.442	563	563;605;621	0	4.9999	1.3873	1.0147	28.143	NaN	NaN	NaN	NaN	NaN	NaN	NaN	NaN	NaN	32758000	12902000	19856000	10007000	4277900	5729100	11338000	3070800	8267600	11413000	5553100	5859500
Q13595-2;Q13595-4;Q13595-3;Q13595	Q13595-2;Q13595-4;Q13595-3;Q13595	1;1;1;1	1;1;1;1	1;1;1;1	Transformer-2 protein homolog alpha	TRA2A	12.951	113	113;180;181;282	0.0018282	2.1012	1.2129	1.015	9.3787	NaN	NaN	NaN	NaN	NaN	NaN	NaN	NaN	NaN	16232000	5743500	10488000	5965300	2540900	3424400	5062600	1323200	3739300	5204000	1879400	3324600
Q7Z6Z7-2;Q7Z6Z7;Q7Z6Z7-3;H0Y659;A0A087X146	Q7Z6Z7-2;Q7Z6Z7;Q7Z6Z7-3	11;11;10;3;1	11;11;10;3;1	11;11;10;3;1	E3 ubiquitin-protein ligase HUWE1	HUWE1	480.19	4358	4358;4374;4365;1197;191	0	30.421	2.1785	1.0151	8.5739	NaN	2.257	NaN	NaN	1.0695	NaN	NaN	11.353	NaN	21453000	5294900	16158000	0	0	0	14523000	3041500	11482000	6929800	2253400	4676400
Q66K74-2;Q66K74;M0QXQ9;M0R1J2;M0QY41	Q66K74-2;Q66K74	3;3;1;1;1	3;3;1;1;1	3;3;1;1;1	Microtubule-associated protein 1S;MAP1S heavy chain;MAP1S light chain	MAP1S	109.79	1033	1033;1059;185;188;189	0	7.6645	1.5248	1.0155	10.071	NaN	NaN	NaN	NaN	NaN	NaN	NaN	NaN	NaN	22629000	8032600	14597000	18003000	7716500	10286000	4626300	316120	4310200	0	0	0
Q9Y4X4-3;Q9Y4X4	Q9Y4X4-3;Q9Y4X4	1;1	1;1	1;1	Krueppel-like factor 12	KLF12	33.25	309	309;402	1	-2	1.2784	1.0155	51.891	NaN	NaN	NaN	NaN	NaN	NaN	NaN	NaN	NaN	25649000	12107000	13542000	12436000	6110300	6325400	0	0	0	13214000	5996600	7216900
Q9C0E8-2;Q9C0E8;Q9C0E8-4;Q9C0E8-3;C9JM95;C9JL94	Q9C0E8-2;Q9C0E8;Q9C0E8-4;Q9C0E8-3	5;5;5;4;1;1	5;5;5;4;1;1	5;5;5;4;1;1	Protein lunapark	LNP	47.094	423	423;428;459;305;83;114	0	8.3757	3.6032	1.0156	31.265	NaN	2.4345	1.4283	NaN	1.0156	1.1135	NaN	34.885	26.921	58080000	16961000	41119000	0	0	0	48115000	13329000	34786000	9964800	3631800	6333000
P49792;H7BZ48;J3KQ37;J3KNE0;Q7Z3J3;A6NKT7;Q99666;O14715;F8VYC4;A0A1W2PNU4;P0DJD0;P0DJD1	P49792	5;2;2;2;2;2;2;2;1;1;1;1	4;2;2;2;2;2;2;2;1;1;1;1	4;2;2;2;2;2;2;2;1;1;1;1	E3 SUMO-protein ligase RanBP2	RANBP2	358.2	3224	3224;202;1625;1760;1758;1758;1765;1765;1756;1756;1748;1756	0	6.4544	1.608	1.0159	7.1322	NaN	2.0483	NaN	NaN	0.96592	NaN	NaN	81.053	NaN	18760000	7737400	11022000	4405600	2186300	2219400	11342000	4305100	7036400	3012500	1246000	1766500
P62140;P62136;P62136-2;P62136-3;E7ETD8;C9J9S3;C9JP48;E9PMD7;H0Y3Y6;F8WE71;F8W1A0;F5H1L6;F5H037	P62140;P62136;P62136-2;P62136-3;E7ETD8	9;7;7;6;5;4;4;4;2;1;1;1;1	9;7;7;6;5;4;4;4;2;1;1;1;1	2;0;0;0;0;2;2;0;0;0;0;0;0	Serine/threonine-protein phosphatase PP1-beta catalytic subunit;Serine/threonine-protein phosphatase PP1-alpha catalytic subunit;Serine/threonine-protein phosphatase	PPP1CB;PPP1CA	37.186	327	327;330;341;286;169;125;138;253;82;64;83;169;179	0	24.721	1.32	1.016	59.977	0.89573	2.5539	1.32	0.73889	1.0589	1.0367	50.752	8.1617	8.0021	471440000	213540000	257890000	194320000	108210000	86116000	131770000	42498000	89271000	145340000	62840000	82505000
J3QRS3;P19105;O14950;J3KTJ1	J3QRS3;P19105;O14950;J3KTJ1	8;8;8;4	8;8;8;4	3;3;3;0	Myosin regulatory light chain 12A;Myosin regulatory light chain 12B	MYL12A;MYL12B	20.457	177	177;171;172;114	0	16.496	1.3913	1.0162	16.416	1.2725	2.7448	1.4669	1.0241	1.1181	1.106	10.371	43.218	14.549	895310000	339710000	555600000	322850000	143520000	179330000	269970000	72888000	197080000	302500000	123300000	179190000
P61254;J3KTJ8;J3QRI7;J3QQQ9;J3QQV1;E5RIT6;J3QRC4;Q9UNX3;J3KS10;H7C1F9;Q2PPJ7-3;Q2PPJ7-2;Q2PPJ7	P61254;J3KTJ8;J3QRI7;J3QQQ9;J3QQV1;E5RIT6;J3QRC4;Q9UNX3	5;4;4;4;4;4;4;4;2;1;1;1;1	5;4;4;4;4;4;4;4;2;1;1;1;1	5;4;4;4;4;4;4;4;2;1;1;1;1	60S ribosomal protein L26;60S ribosomal protein L26-like 1	RPL26;RPL26L1	17.258	145	145;96;107;107;110;128;135;145;63;1740;1835;1839;1873	0	5.8281	1.453	1.0163	8.4218	0.74403	2.5297	1.412	0.61982	1.034	1.0296	16.278	7.5584	9.0508	875250000	293010000	582230000	191700000	105590000	86108000	346730000	76141000	270590000	336820000	111280000	225540000
A0A087WZF1;Q93052;C9JUT4;C9JXK9;C9J5C8;C9J4E3;C9JE51;C9J2R5;C9JIY7;C9JT42;C9J3U9;C9J1K7	A0A087WZF1;Q93052;C9JUT4;C9JXK9	9;9;7;5;2;2;1;1;1;1;1;1	9;9;7;5;2;2;1;1;1;1;1;1	9;9;7;5;2;2;1;1;1;1;1;1	Lipoma-preferred partner	LPP	63.382	590	590;612;428;252;111;151;46;52;57;65;66;93	0	48.828	1.2958	1.0167	23.021	1.163	2.5735	1.517	0.96584	1.0727	1.1365	16.117	41.171	17.351	278270000	108150000	170120000	129910000	50097000	79817000	74941000	27809000	47132000	73414000	30245000	43169000
P42025	P42025	4	2	2	Beta-centractin	ACTR1B	42.293	376	376	0	7.6879	1.3798	1.0167	18.959	1.0818	3.0468	1.3798	0.90148	1.4403	1.0913	11.388	36.874	8.9401	29675000	10995000	18679000	9325000	4158000	5167000	12087000	3664500	8422300	8262700	3172600	5090100
Q99832;Q99832-3;Q99832-4;Q99832-2;F8WAM2;F8WBP8;A0A0D9SG95	Q99832;Q99832-3;Q99832-4;Q99832-2	16;15;12;10;4;1;1	16;15;12;10;4;1;1	16;15;12;10;4;1;1	T-complex protein 1 subunit eta	CCT7	59.366	543	543;499;456;339;98;83;83	0	103.21	1.3551	1.0167	23.476	1.091	2.557	1.3505	0.89497	1.054	1.0226	5.0889	58.245	48.38	1146300000	465040000	681240000	375190000	202670000	172530000	364720000	91651000	273060000	406370000	170720000	235640000
B4DR61;P61619-3;P61619	B4DR61;P61619-3;P61619	2;2;2	2;2;2	2;2;2	Protein transport protein Sec61 subunit alpha isoform 1	SEC61A1	52.949	482	482;356;476	0	4.8717	1.8409	1.0168	7.247	NaN	2.8788	1.1771	NaN	1.1879	0.87033	NaN	13.716	0.77814	145560000	55718000	89838000	10825000	3559400	7265700	60108000	15621000	44486000	74623000	36537000	38086000
E7EM64;Q7L5N1;H7C3T0	E7EM64;Q7L5N1;H7C3T0	2;2;1	2;2;1	2;2;1	COP9 signalosome complex subunit 6	COPS6	36.064	326	326;327;123	0	2.9892	1.2743	1.0168	54.676	NaN	1.4279	1.1625	NaN	0.68808	0.88372	NaN	91.455	49.033	69039000	25616000	43423000	23096000	9961300	13135000	21861000	6057600	15803000	24082000	9597300	14485000
K7EL20;O75821;K7ER90;K7EP16;K7ENA8;K7EL60	K7EL20;O75821;K7ER90;K7EP16;K7ENA8	6;6;5;3;3;1	6;6;5;3;3;1	6;6;5;3;3;1	Eukaryotic translation initiation factor 3 subunit G	EIF3G	29.283	262	262;320;227;118;289;149	0	50.262	1.4423	1.0171	6.1307	1.328	2.3011	1.363	1.0833	0.98488	1.0197	10.728	9.9548	6.7053	304230000	114660000	189560000	98443000	38102000	60341000	92671000	28644000	64027000	113110000	47918000	65196000
Q9P035;H3BPZ1;H3BS72;Q9P035-2;H3BRL8;H3BMZ1	Q9P035;H3BPZ1;H3BS72;Q9P035-2	5;4;4;3;2;1	5;4;4;3;2;1	5;4;4;3;2;1	Very-long-chain (3R)-3-hydroxyacyl-CoA dehydratase 3	HACD3	43.159	362	362;337;400;307;245;139	0	10.901	1.816	1.0176	24.913	NaN	2.8775	1.146	NaN	1.218	0.85025	NaN	28.044	22.241	141080000	51397000	89680000	0	0	0	74953000	22088000	52865000	66124000	29309000	36816000
A0A0G2JQ41;A0A1C7CYZ0;Q12979-4;Q12979-2;Q12979;I3L2P5;A0A0G2JRJ1;I3L3W0;B7Z683;A0A0G2JQT5;I3L4Y1;I3L379;I3L1U8;I3NI05;H0Y554;Q12979-3;P11274-2;P11274	A0A0G2JQ41;A0A1C7CYZ0;Q12979-4;Q12979-2;Q12979;I3L2P5;A0A0G2JRJ1;I3L3W0;B7Z683	6;6;6;6;6;4;3;3;3;2;2;1;1;1;1;1;1;1	6;6;6;6;6;4;3;3;3;2;2;1;1;1;1;1;1;1	6;6;6;6;6;4;3;3;3;2;2;1;1;1;1;1;1;1	Active breakpoint cluster region-related protein	ABR	88.857	777	777;871;813;822;859;168;97;133;641;93;129;117;165;191;257;310;1227;1271	0	16.558	1.8995	1.0179	34.593	NaN	2.0242	1.2888	NaN	1.0446	1.0025	NaN	40.57	0.41406	49541000	14675000	34866000	0	0	0	36537000	8514800	28023000	13004000	6160500	6843000
Q14554;Q14554-2;H7C4F9;C9JY10	Q14554	9;3;2;1	9;3;2;1	9;3;2;1	Protein disulfide-isomerase A5	PDIA5	59.594	519	519;262;83;64	0	21.807	1.7396	1.0181	17.068	1.2618	2.6448	1.3251	1.0855	1.0735	0.99588	20.411	28.1	21.789	277930000	107570000	170360000	80587000	35481000	45106000	123990000	37823000	86168000	73349000	34267000	39081000
P12956;B1AHC9;P12956-2	P12956;B1AHC9;P12956-2	20;18;18	20;18;18	20;18;18	X-ray repair cross-complementing protein 6	XRCC6	69.842	609	609;559;568	0	56.929	1.474	1.0189	61.621	0.89137	2.4746	1.3041	0.7158	1.035	0.96892	36.279	65.167	14.199	1067400000	427530000	639890000	278920000	140810000	138110000	386770000	106200000	280570000	401730000	180510000	221210000
P30050;P30050-2	P30050;P30050-2	5;4	5;4	5;4	60S ribosomal protein L12	RPL12	17.818	165	165;132	0	89.039	1.3438	1.0191	11.671	1.2509	2.4172	1.3427	1.0253	1.0008	0.99111	16.389	15.023	11.99	883960000	337710000	546250000	307460000	133700000	173760000	290030000	84129000	205900000	286480000	119890000	166590000
O95302;O95302-3;O95302-2;C9J4P8;Q75LS8	O95302;O95302-3;O95302-2	15;14;8;5;3	14;14;8;5;3	14;14;8;5;3	Peptidyl-prolyl cis-trans isomerase FKBP9	FKBP9	63.083	570	570;623;338;225;142	0	116.37	1.3995	1.0194	9.9304	1.2408	2.3229	1.399	1.0373	0.95045	1.0255	13.089	13.28	10.118	1789700000	711890000	1077800000	729620000	321070000	408550000	514570000	157890000	356680000	545490000	232930000	312560000
Q9UK76;J3KT51;Q9UK76-3;Q9UK76-2	Q9UK76;J3KT51;Q9UK76-3;Q9UK76-2	2;1;1;1	2;1;1;1	2;1;1;1	Hematological and neurological expressed 1 protein;Hematological and neurological expressed 1 protein, N-terminally processed	HN1	16.014	154	154;104;108;181	0	20.238	1.5236	1.0195	11.3	1.6791	2.3232	1.3285	1.3933	0.96651	0.9966	6.0427	3.7454	14.519	59059000	22363000	36696000	20838000	6475500	14363000	19693000	7108100	12585000	18528000	8779800	9747700
Q9BYC8	Q9BYC8	1	1	1	39S ribosomal protein L32, mitochondrial	MRPL32	21.405	188	188	0.0018165	2.0809	1.3559	1.0198	5.4607	NaN	NaN	NaN	NaN	NaN	NaN	NaN	NaN	NaN	16241000	6916500	9324300	7361500	3205900	4155600	4326000	1648200	2677800	4553300	2062400	2490900
P52895;B4DK69;S4R3P0;P52895-2	P52895;B4DK69;S4R3P0	12;11;9;5	4;3;4;1	4;3;4;1	Aldo-keto reductase family 1 member C2	AKR1C2	36.735	323	323;297;200;139	0	12.308	1.5363	1.02	9.2978	1.4487	2.9459	1.368	1.1818	1.1819	1.017	17.984	11.128	8.6643	585780000	245020000	340750000	244420000	114010000	130410000	165140000	55308000	109830000	176220000	75708000	100510000
P09417;H0Y8F7;B7Z415;D6RGG7;P09417-2	P09417;H0Y8F7;B7Z415;D6RGG7;P09417-2	3;2;2;2;2	3;2;2;2;2	3;2;2;2;2	Dihydropteridine reductase	QDPR	25.789	244	244;128;152;162;213	0	6.8445	1.2316	1.0201	0.33067	1.2316	2.3935	NaN	1.0201	1.0673	NaN	0.33067	9.5472	NaN	84876000	29775000	55101000	37762000	14465000	23297000	27398000	7596300	19802000	19716000	7713500	12002000
Q8IWE2;Q8IWE2-2;D6R9C9	Q8IWE2;Q8IWE2-2	10;7;1	10;7;1	10;7;1	Protein NOXP20	FAM114A1	60.741	563	563;356;133	0	277.85	1.3571	1.0201	17.609	1.3571	2.2124	1.2661	1.126	0.91005	0.95172	25.061	24.768	10.515	802470000	331190000	471280000	384550000	174840000	209710000	153280000	42706000	110580000	264640000	113650000	150990000
Q9H9K5	Q9H9K5	1	1	1	Endogenous retrovirus group MER34 member 1 Env polyprotein	ERVMER34-1	63.546	563	563	1	-2	2.4282	1.0205	27.174	NaN	NaN	NaN	NaN	NaN	NaN	NaN	NaN	NaN	140170000	58740000	81429000	34253000	19296000	14957000	59197000	18495000	40702000	46720000	20949000	25771000
F8W7U3;E7ESD2;Q641Q2-2;Q641Q2;J3KP36;A0A0A0MR88;A0A096LPC5;Q9Y4E1-3;Q9Y4E1-6;Q9Y4E1-2;Q9Y4E1;Q9Y4E1-4;A0A087WYF6;Q9Y4E1-5;Q5SRD0;B1AP61;A0A0A0MT65	F8W7U3;E7ESD2;Q641Q2-2;Q641Q2;J3KP36;A0A0A0MR88;A0A096LPC5;Q9Y4E1-3;Q9Y4E1-6;Q9Y4E1-2;Q9Y4E1;Q9Y4E1-4;A0A087WYF6;Q9Y4E1-5	12;12;12;12;11;11;11;11;11;11;11;11;10;9;3;2;1	12;12;12;12;11;11;11;11;11;11;11;11;10;9;3;2;1	12;12;12;12;11;11;11;11;11;11;11;11;10;9;3;2;1	WASH complex subunit FAM21A;WASH complex subunit FAM21C	FAM21A;FAM21C	136.86	1253	1253;1279;1320;1341;1262;1341;1341;1263;1279;1310;1318;1320;1245;1245;308;156;279	0	34.996	1.2987	1.0209	34.779	1.2461	5.2887	1.816	1.0086	2.2875	1.3994	31.795	17.322	28.597	133840000	49111000	84725000	76146000	31243000	44903000	16827000	3639200	13188000	40863000	14229000	26634000
Q13011;M0R248	Q13011;M0R248	4;3	4;3	3;2	Delta(3,5)-Delta(2,4)-dienoyl-CoA isomerase, mitochondrial	ECH1	35.816	328	328;267	0	4.9103	1.3743	1.021	3.2331	1.3729	2.0044	1.3346	1.1255	0.83205	0.99792	29.408	12.332	6.672	261590000	107460000	154130000	139280000	61505000	77770000	56525000	18974000	37551000	65786000	26980000	38806000
C9JZR2;O60716-5;O60716-3;O60716-2;O60716;O60716-21;O60716-19;O60716-18;O60716-17;O60716-13;O60716-11;O60716-10;O60716-8;O60716-9;O60716-7;O60716-6;O60716-4;O60716-29;O60716-27;O60716-26;O60716-25;O60716-24;O60716-23;O60716-22;O60716-20;O60716-16;O60716-15;O60716-14;O60716-12;H0YC95;E9PKY0;E9PRE2;O60716-32;O60716-31;O60716-30;O60716-28	C9JZR2;O60716-5;O60716-3;O60716-2;O60716;O60716-21;O60716-19;O60716-18;O60716-17;O60716-13;O60716-11;O60716-10;O60716-8;O60716-9;O60716-7;O60716-6;O60716-4;O60716-29;O60716-27;O60716-26;O60716-25;O60716-24;O60716-23;O60716-22;O60716-20;O60716-16;O60716-15;O60716-14;O60716-12	4;4;4;4;4;3;3;3;3;3;3;3;3;3;3;3;3;2;2;2;2;2;2;2;2;2;2;2;2;1;1;1;1;1;1;1	4;4;4;4;4;3;3;3;3;3;3;3;3;3;3;3;3;2;2;2;2;2;2;2;2;2;2;2;2;1;1;1;1;1;1;1	4;4;4;4;4;3;3;3;3;3;3;3;3;3;3;3;3;2;2;2;2;2;2;2;2;2;2;2;2;1;1;1;1;1;1;1	Catenin delta-1	CTNND1	104.85	938	938;933;939;962;968;832;838;861;867;879;885;908;912;914;918;941;947;610;616;639;645;811;817;840;846;858;864;887;893;123;126;261;589;595;618;624	0	5.4594	1.7471	1.0211	40.247	NaN	1.6754	1.2804	NaN	0.83931	1.0233	NaN	29.741	51.053	34350000	11753000	22597000	2268800	517350	1751400	26642000	8961300	17681000	5439600	2274500	3165100
Q96CX2;Q6ZWB6	Q96CX2	7;1	7;1	7;1	BTB/POZ domain-containing protein KCTD12	KCTD12	35.7	325	325;473	0	34.86	1.429	1.0211	14.404	1.2298	2.178	1.629	0.99623	1.0293	1.1954	8.7813	39.007	17.732	268400000	105740000	162650000	115060000	50538000	64522000	65776000	21541000	44235000	87560000	33665000	53896000
F5GYQ1;P61421;H3BQB4;H3BSG7;J3QL14;R4GN72;H3BQJ1	F5GYQ1;P61421;H3BQB4;H3BSG7;J3QL14;R4GN72	4;4;2;2;2;2;1	4;4;2;2;2;2;1	4;4;2;2;2;2;1	V-type proton ATPase subunit d 1	ATP6V0D1	44.659	392	392;351;113;115;232;274;227	0	22.041	1.413	1.0215	19.589	NaN	2.4719	1.3863	NaN	1.1093	1.0215	NaN	23.596	7.0545	107610000	37552000	70059000	10703000	6118000	4584800	56548000	13933000	42616000	40359000	17501000	22858000
I1E4Y6;Q6Y7W6-4;Q6Y7W6-5;Q6Y7W6;C9J7G1;C9JH18;B8ZZD2;C9JHW1;E7ESB6;Q6Y7W6-3	I1E4Y6;Q6Y7W6-4;Q6Y7W6-5;Q6Y7W6;C9J7G1;C9JH18;B8ZZD2;C9JHW1;E7ESB6;Q6Y7W6-3	2;2;2;2;1;1;1;1;1;1	2;2;2;2;1;1;1;1;1;1	2;2;2;2;1;1;1;1;1;1	PERQ amino acid-rich with GYF domain-containing protein 2	GIGYF2	152.53	1321	1321;1286;1293;1299;143;149;176;720;836;1320	0	4.5196	1.2574	1.0218	13.009	1.2415	NaN	1.2818	1.018	NaN	0.97505	0.52111	NaN	19.195	40095000	15262000	24833000	18931000	8557200	10374000	7816800	1852500	5964300	13347000	4852700	8494400
Q99943	Q99943	2	2	2	1-acyl-sn-glycerol-3-phosphate acyltransferase alpha	AGPAT1	31.716	283	283	0.0066116	1.6606	1.5844	1.0219	0.18523	NaN	1.8004	1.3943	NaN	0.94972	1.0995	NaN	21.113	21.483	10121000	4504600	5616800	0	0	0	5983200	2580500	3402700	4138300	1924100	2214100
Q5T5C7;P49591	Q5T5C7;P49591	12;12	12;12	12;12	Serine--tRNA ligase, cytoplasmic	SARS	61.312	536	536;514	0	99.321	1.2895	1.022	14.11	1.0295	2.9322	1.2895	0.84129	1.2269	0.96927	12.417	29.361	12.954	464360000	175890000	288460000	172440000	79646000	92794000	185130000	49696000	135440000	106780000	46553000	60229000
E9PR44;P02511;A0A024R3B9;E9PNH7;E9PJL7;E9PRA8;H0YCW8;E9PS12	E9PR44;P02511;A0A024R3B9;E9PNH7;E9PJL7;E9PRA8	7;7;6;5;5;4;2;1	7;7;6;5;5;4;2;1	7;7;6;5;5;4;2;1	Alpha-crystallin B chain	CRYAB	20.03	174	174;175;108;106;129;155;106;77	0	25.802	1.7129	1.0221	4.6804	1.6783	2.02	1.3845	1.3871	0.8323	1.0146	17.589	9.7132	5.2256	4946200000	2021700000	2924500000	2472400000	1012500000	1459900000	1136200000	419990000	716200000	1337600000	589260000	748320000
P09622;E9PEX6;P09622-2;P09622-3;F8WDM5;A0A1W2PR83;F2Z2E3	P09622;E9PEX6;P09622-2;P09622-3	8;7;7;7;1;1;1	8;7;7;7;1;1;1	8;7;7;7;1;1;1	Dihydrolipoyl dehydrogenase, mitochondrial;Dihydrolipoyl dehydrogenase	DLD	54.177	509	509;486;410;461;114;114;115	0	36.003	1.4518	1.0226	11.168	1.2046	2.6007	1.3834	0.99643	1.0495	1.0373	10.236	22.095	14.89	815690000	309680000	506010000	335140000	142520000	192620000	216670000	64012000	152660000	263880000	103150000	160730000
P26640;A0A140T936;A0A140T954;H0Y426;A2ABF4;A0A0G2JJT9;A0A140T904;P26640-2	P26640;A0A140T936	17;16;5;4;2;2;1;1	17;16;5;4;2;2;1;1	17;16;5;4;2;2;1;1	Valine--tRNA ligase	VARS	140.47	1264	1264;1183;366;288;174;174;95;297	0	52.024	1.6764	1.0226	12.466	NaN	2.6699	1.1227	NaN	1.227	0.84601	NaN	17.768	12.488	358120000	138400000	219720000	14114000	8079300	6034500	206150000	66025000	140120000	137860000	64292000	73569000
A0A024R4M0;P46781;F2Z3C0;A8MXK4;B5MCT8;C9JM19	A0A024R4M0;P46781	4;4;1;1;1;1	4;4;1;1;1;1	4;4;1;1;1;1	40S ribosomal protein S9	RPS9	22.591	194	194;194;77;79;139;156	0	8.3815	1.4589	1.0227	10.831	0.94874	2.9499	1.3341	0.76179	1.2174	0.97345	1.9608	19.302	12.882	601840000	202440000	399400000	32832000	16517000	16316000	304860000	72940000	231910000	264150000	112980000	151170000
P48643;B7ZAR1;E9PCA1;E7ENZ3;P48643-2;D6RIZ7	P48643;B7ZAR1;E9PCA1;E7ENZ3;P48643-2	19;18;18;17;16;1	19;18;18;17;16;1	19;18;18;17;16;1	T-complex protein 1 subunit epsilon	CCT5	59.67	541	541;503;520;486;448;44	0	60.062	1.6156	1.0228	53.867	1.2432	2.3698	1.6038	1.0109	1.01	1.1854	48.339	58.135	43.362	1577200000	588260000	988960000	526840000	226410000	300430000	495940000	137250000	358690000	554430000	224600000	329840000
H0Y2Y8;Q15942;Q15942-2;H7C3D3;C9JJK5;C9IZ41	H0Y2Y8;Q15942;Q15942-2	13;13;11;5;3;2	13;13;11;5;3;2	13;13;11;5;3;2	Zyxin	ZYX	57.643	540	540;572;415;176;171;164	0	194.93	1.5465	1.023	11.271	1.2641	2.0799	1.5413	1.0424	0.87659	1.1492	4.6086	32.426	11.611	2296300000	896550000	1399800000	991180000	446080000	545100000	576140000	173820000	402320000	729000000	276640000	452360000
C9JP16;O75718	C9JP16;O75718	4;4	4;4	4;4	Cartilage-associated protein	CRTAP	41.432	358	358;401	0	31.05	1.3774	1.0233	30.936	0.95152	2.6188	1.3658	0.80001	1.0743	1.0479	9.9592	32.368	21.244	142270000	57734000	84533000	50733000	24748000	25985000	39568000	11072000	28496000	51966000	21915000	30051000
P12955;P12955-2;P12955-3;V9GYE4;V9GYL0	P12955;P12955-2;P12955-3	7;6;5;2;1	7;6;5;2;1	7;6;5;2;1	Xaa-Pro dipeptidase	PEPD	54.548	493	493;452;429;55;42	0	15.122	1.3761	1.0235	18.136	1.3295	2.4196	1.3761	1.0918	1.0242	1.0473	12.495	23.182	17.875	263110000	103070000	160040000	112840000	49615000	63225000	69345000	19575000	49770000	80923000	33883000	47040000
Q08257-3;Q08257;C9JH92;A6NP24;Q08257-2	Q08257-3;Q08257;C9JH92;A6NP24;Q08257-2	6;6;4;4;3	6;6;4;4;3	6;6;4;4;3	Quinone oxidoreductase	CRYZ	31.528	295	295;329;206;243;192	0	15.346	1.4605	1.0239	7.2348	1.4605	2.1528	1.4277	1.1871	0.90714	1.0378	20.403	4.525	15.134	318460000	126490000	191970000	123500000	53085000	70416000	94538000	32143000	62395000	100420000	41266000	59158000
Q13423;E9PCX7;D6RAI5;D6RHU2;H0Y8P5;D6RCR6	Q13423;E9PCX7	14;12;5;4;2;2	14;12;5;4;2;2	14;12;5;4;2;2	NAD(P) transhydrogenase, mitochondrial	NNT	113.89	1086	1086;955;217;199;57;58	0	23.749	1.6518	1.0239	31.288	NaN	2.7992	0.95891	NaN	1.2271	0.73663	NaN	31.952	30.567	269170000	109610000	159560000	5580600	1695800	3884700	107920000	30170000	77750000	155670000	77744000	77927000
P21281;H0YC04;C9JL73;P15313;E5RGH6;C9J5E3;C9JNS9;H0YC45;H0YAT8	P21281	19;8;6;6;2;2;2;1;1	19;8;6;6;2;2;2;1;1	19;8;6;6;2;2;2;1;1	V-type proton ATPase subunit B, brain isoform	ATP6V1B2	56.5	511	511;199;496;513;66;248;249;49;56	0	72.949	1.4732	1.024	23.638	1.2409	2.4603	1.4499	1.014	1.0403	1.1065	24.429	27.723	21.697	856780000	335530000	521250000	368520000	171660000	196860000	271240000	77841000	193400000	217020000	86024000	131000000
Q6IBS0;D6RG15	Q6IBS0;D6RG15	6;5	6;5	3;2	Twinfilin-2	TWF2	39.548	349	349;254	0	29.328	1.4323	1.024	25.617	1.1688	2.3688	1.556	0.94489	1.1141	1.1672	25.012	17.154	7.7654	193270000	77494000	115770000	92190000	43458000	48732000	48402000	12518000	35885000	52677000	21519000	31158000
Q6P2Q9;I3L0J9	Q6P2Q9	6;2	6;2	6;2	Pre-mRNA-processing-splicing factor 8	PRPF8	273.6	2335	2335;1012	0	10.26	2.2411	1.0242	17.081	NaN	2.2411	NaN	NaN	1.0242	NaN	NaN	17.081	NaN	24694000	8079000	16615000	0	0	0	24694000	8079000	16615000	0	0	0
Q8TCJ2	Q8TCJ2	4	4	4	Dolichyl-diphosphooligosaccharide--protein glycosyltransferase subunit STT3B	STT3B	93.673	826	826	0	6.8133	1.3783	1.0242	7.0941	NaN	3.0155	1.3783	NaN	1.2246	1.0242	NaN	12.691	28.14	49583000	16333000	33251000	236850	105420	131430	28493000	7044000	21449000	20854000	9183100	11671000
Q8TBC4-2;Q8TBC4;F8W8D4;F8WF86	Q8TBC4-2;Q8TBC4;F8W8D4	3;3;2;1	3;3;2;1	3;3;2;1	NEDD8-activating enzyme E1 catalytic subunit	UBA3	50.072	449	449;463;422;129	0	16.268	1.8085	1.0244	12.623	NaN	2.4789	1.3994	NaN	1.0416	1.079	NaN	43.057	9.6874	46571000	15512000	31059000	5817700	3276700	2541000	27194000	6841800	20352000	13559000	5393300	8165700
P36405	P36405	4	4	4	ADP-ribosylation factor-like protein 3	ARL3	20.455	182	182	0	4.8285	1.3181	1.0246	1.0966	1.3048	2.1422	1.3243	1.0674	1.1636	1.0326	41.817	46.236	15.737	37874000	16935000	20939000	19555000	9933100	9621500	8167300	3017800	5149500	10152000	3983900	6168100
A0A087WYR3;O43399;O43399-5;O43399-7;O43399-2;O43399-4;O43399-3;O43399-6;A0A087WZ51	A0A087WYR3;O43399;O43399-5;O43399-7;O43399-2;O43399-4;O43399-3;O43399-6;A0A087WZ51	9;9;9;9;8;8;8;6;5	9;9;9;9;8;8;8;6;5	9;9;9;9;8;8;8;6;5	Tumor protein D54	TPD52L2	23.764	222	222;206;220;229;186;200;209;163;152	0	131.37	1.46	1.0247	43.831	1.4914	2.3003	1.3894	1.2198	0.92739	1.0247	11.092	12.583	43.898	1744800000	693670000	1051200000	746700000	311030000	435670000	419740000	142790000	276950000	578390000	239850000	338540000
Q9NPJ3-2;Q9NPJ3	Q9NPJ3-2;Q9NPJ3	1;1	1;1	1;1	Acyl-coenzyme A thioesterase 13;Acyl-coenzyme A thioesterase 13, N-terminally processed	ACOT13	12.366	117	117;140	0.00095557	2.349	1.6436	1.0249	17.254	NaN	NaN	NaN	NaN	NaN	NaN	NaN	NaN	NaN	34846000	13312000	21534000	13397000	5665100	7732000	11847000	3792800	8054500	9602000	3854600	5747400
C9JG87;Q9NYK5;Q9NYK5-2	C9JG87;Q9NYK5;Q9NYK5-2	3;3;3	3;3;3	3;3;3	39S ribosomal protein L39, mitochondrial	MRPL39	34.032	297	297;338;353	0	7.5471	1.2846	1.0255	117.58	1.0145	0.70908	1.8945	0.82758	0.33325	1.4586	94.759	165.41	29.475	44226000	22826000	21399000	22038000	12206000	9832200	14351000	7752500	6598400	7836500	2867600	4968900
O60701;O60701-2;O60701-3;E7ER83;E7ETF4;E7EV97;E7ER95;D6RHF4;E9PBD2	O60701;O60701-2;O60701-3	20;17;15;6;6;6;4;1;1	20;17;15;6;6;6;4;1;1	20;17;15;6;6;6;4;1;1	UDP-glucose 6-dehydrogenase	UGDH	55.023	494	494;427;397;130;153;181;84;53;55	0	323.01	1.4208	1.0257	12.795	1.2666	2.4756	1.4561	1.0361	1.0098	1.0498	13.223	22.393	17.563	5981800000	2301400000	3680400000	2381400000	1066100000	1315300000	1687200000	451340000	1235800000	1913300000	783970000	1129300000
H0YDU8;P53041;A8MU39	H0YDU8;P53041;A8MU39	4;4;3	4;4;3	4;4;3	Serine/threonine-protein phosphatase;Serine/threonine-protein phosphatase 5	PPP5C	55.096	485	485;499;371	0	7.6908	1.4218	1.0258	18.765	NaN	2.8897	1.5592	NaN	1.4321	1.2253	NaN	22.961	40.064	57460000	20079000	37380000	7909000	4063900	3845000	28538000	8027800	20510000	21013000	7987600	13025000
A6NHL2-2;A6NHL2	A6NHL2-2;A6NHL2	3;3	1;1	1;1	Tubulin alpha chain-like 3	TUBAL3	45.517	406	406;446	0	3.4271	1.8442	1.0264	5.8011	NaN	NaN	NaN	NaN	NaN	NaN	NaN	NaN	NaN	54971000	17581000	37390000	0	0	0	26058000	6381800	19676000	28913000	11199000	17715000
Q96JJ7;B4DIE3;Q96JJ7-2;H3BRY0;H3BT89;H3BVI1;H3BPB3	Q96JJ7	7;3;2;1;1;1;1	7;3;2;1;1;1;1	7;3;2;1;1;1;1	Protein disulfide-isomerase TMX3	TMX3	51.871	454	454;197;195;63;69;89;128	0	26.162	1.8329	1.0264	4.1653	NaN	2.4665	1.1936	NaN	1.096	0.92587	NaN	12.255	6.9264	128340000	43514000	84824000	9917700	2999300	6918400	69351000	18656000	50695000	49070000	21859000	27211000
Q9NS86	Q9NS86	1	1	1	LanC-like protein 2	LANCL2	50.854	450	450	0	3.3471	1.5571	1.0264	10.205	NaN	NaN	NaN	NaN	NaN	NaN	NaN	NaN	NaN	6566200	2114600	4451600	0	0	0	3678000	1013900	2664100	2888200	1100700	1787500
V9HW75;A0A087WSV8;E9PKG6;Q2L696;P80303-2;P80303;E9PLR0;H0YEG8;E9PLE9;E9PM22;E9PJP3;H0YD18	V9HW75;A0A087WSV8;E9PKG6;Q2L696;P80303-2;P80303	9;9;8;8;8;8;4;4;4;3;2;1	9;9;8;8;8;8;4;4;4;3;2;1	9;9;8;8;8;8;4;4;4;3;2;1	Nucleobindin-2;Nesfatin-1	HEL-S-109;NUCB2;Nucb2	50.222	420	420;420;338;390;420;420;195;198;198;90;69;73	0	19.34	1.5245	1.0267	14.598	1.5256	1.7527	1.3335	1.2754	0.75166	1.0112	14.533	36.282	16.205	384400000	151120000	233280000	168160000	66731000	101430000	80651000	26707000	53944000	135590000	57684000	77907000
F5GYQ2;F5GX77;Q9UI30-2;Q9UI30	F5GYQ2;F5GX77;Q9UI30-2;Q9UI30	1;1;1;1	1;1;1;1	1;1;1;1	Multifunctional methyltransferase subunit TRM112-like protein	TRMT112	9.2555	81	81;106;120;125	0.00093502	2.217	1.2494	1.0269	25.806	1.2211	NaN	1.329	1.0317	NaN	0.99218	29.319	NaN	33.512	41460000	20692000	20768000	27670000	13128000	14541000	0	0	0	13790000	7563400	6226800
Q5TCU3;Q5TCU8;P07951	Q5TCU3;Q5TCU8;P07951	13;12;12	5;4;4	0;0;0	Tropomyosin beta chain	TPM2	32.814	284	284;322;284	0	19.03	1.398	1.0274	21.113	1.2428	2.6951	1.383	0.99523	1.0977	1.0195	21.661	63.109	6.8453	314090000	106070000	208010000	65328000	29252000	36076000	112940000	24031000	88906000	135820000	52790000	83032000
E7EQ29;P16278-2;P16278-3;P16278;C9J4G9	E7EQ29;P16278-2;P16278-3;P16278	5;5;5;5;1	5;5;5;5;1	5;5;5;5;1	Beta-galactosidase	GLB1	60.482	546	546;546;647;677;185	0	16.837	1.313	1.0278	7.8308	1.133	2.9852	1.2978	0.96084	1.5441	0.99086	12.246	27.587	13.016	115480000	44421000	71054000	29033000	13982000	15052000	51776000	15540000	36236000	34666000	14900000	19766000
P68371	P68371	20	20	1	Tubulin beta-4B chain	TUBB4B	49.83	445	445	0	178.58	1.4508	1.028	24.55	1.1673	2.8138	1.4342	0.94184	1.1301	1.0456	12.269	30.271	9.0663	9525700000	3685200000	5840500000	3403700000	1628000000	1775700000	3083800000	811940000	2271900000	3038100000	1245200000	1792900000
H3BQZ9;P07741;P07741-2;H3BQB1;H3BSW3;H3BQF1	H3BQZ9;P07741;P07741-2;H3BQB1	5;5;4;3;2;2	5;5;4;3;2;2	5;5;4;3;2;2	Adenine phosphoribosyltransferase	APRT	16.616	153	153;180;134;162;63;148	0	22.868	1.5778	1.0282	8.7381	1.4927	2.4168	NaN	1.2143	1.0045	NaN	8.4437	56.767	NaN	221230000	88279000	132950000	133210000	59242000	73969000	56607000	16729000	39878000	31412000	12308000	19104000
A0A087WXM6;J3QQT2;J3KRX5;A0A0A6YYL6;P18621;P18621-3;J3KRB3;A0A087WWH0;J3QS96;J3QLC8;A0A0A0MRF8;P18621-2;A0A087WY81;J3KSJ0	A0A087WXM6;J3QQT2;J3KRX5;A0A0A6YYL6;P18621;P18621-3;J3KRB3;A0A087WWH0;J3QS96;J3QLC8;A0A0A0MRF8;P18621-2	5;5;5;5;5;5;4;4;4;4;4;4;2;1	5;5;5;5;5;5;4;4;4;4;4;4;2;1	5;5;5;5;5;5;4;4;4;4;4;4;2;1	60S ribosomal protein L17	RPL17;RPL17-C18orf32	19.586	169	169;171;174;228;184;228;129;131;138;174;190;146;97;56	0	34.736	1.4059	1.0283	6.4242	0.75004	3.1873	1.4059	0.60675	1.3124	1.0283	15.382	6.9346	6.4242	1399200000	526880000	872340000	327390000	182250000	145140000	521210000	120190000	401010000	550620000	224440000	326180000
F5H4M0;Q9H9H4	F5H4M0;Q9H9H4	1;1	1;1	1;1	Vacuolar protein sorting-associated protein 37B	VPS37B	29.693	271	271;285	0	5.0357	1.2628	1.0285	26.916	NaN	NaN	NaN	NaN	NaN	NaN	NaN	NaN	NaN	8103800	4363800	3740000	5318700	3188500	2130200	0	0	0	2785100	1175300	1609800
Q5VZR0;Q9H4G4;A0A087WUM5	Q5VZR0;Q9H4G4	3;3;1	3;3;1	3;3;1	Golgi-associated plant pathogenesis-related protein 1	GLIPR2	14.213	128	128;154;72	0	4.8558	1.5398	1.0285	9.4679	1.0253	2.446	1.2724	0.87495	1.1321	0.96187	22.876	5.3479	43.146	73453000	36023000	37431000	13595000	5813200	7781600	15964000	5284500	10680000	43894000	24925000	18969000
A0A0B4J1W3;Q9BXJ9;Q9BXJ9-4;Q6N069-5;Q6N069-4;Q6N069-3;Q6N069-2;Q6N069	A0A0B4J1W3;Q9BXJ9;Q9BXJ9-4	3;3;2;1;1;1;1;1	3;3;2;1;1;1;1;1	3;3;2;1;1;1;1;1	N-alpha-acetyltransferase 15, NatA auxiliary subunit	NAA15	101.2	865	865;866;526;311;429;516;530;864	0	3.3552	1.6164	1.0286	1.512	NaN	2.0422	1.3899	NaN	0.83133	1.0303	NaN	50.31	23.466	149360000	55642000	93720000	50501000	20381000	30120000	44125000	14974000	29152000	54735000	20287000	34448000
Q86UP2-2;Q86UP2-4;Q86UP2;Q86UP2-3;G3V4Y7;B7Z6P3;G3V5P0;H0YJP2;H0YJZ8;G3V5G2;H0YJV5	Q86UP2-2;Q86UP2-4;Q86UP2;Q86UP2-3	22;22;22;21;9;5;3;2;2;2;1	22;22;22;21;9;5;3;2;2;2;1	22;22;22;21;9;5;3;2;2;2;1	Kinectin	KTN1	149.61	1300	1300;1329;1357;1306;595;334;160;138;153;162;91	0	81.963	1.4227	1.0287	15.895	1.2268	2.5319	1.1379	1.0148	1.0906	0.87305	24.48	25.172	11.344	284460000	108570000	175890000	20288000	7383700	12904000	160790000	49745000	111050000	103380000	51437000	51944000
P49915-2;P49915	P49915-2;P49915	8;8	8;8	8;8	GMP synthase [glutamine-hydrolyzing]	GMPS	65.928	594	594;693	0	20.113	1.3547	1.0288	7.5554	1.0453	2.9568	1.3648	0.87654	1.4311	1.0289	4.0165	19.069	2.783	113130000	40476000	72657000	54638000	22873000	31765000	39493000	9821400	29671000	19003000	7782200	11220000
Q00765;E2QRG8	Q00765;E2QRG8	2;1	2;1	2;1	Receptor expression-enhancing protein 5;Receptor expression-enhancing protein	REEP5	21.493	189	189;165	0	4.5382	1.417	1.0288	126.25	NaN	3.3306	NaN	NaN	1.335	NaN	NaN	169.74	NaN	140800000	46023000	94778000	4289400	3079700	1209700	103800000	29914000	73883000	32715000	13029000	19686000
P60903	P60903	4	4	4	Protein S100-A10	S100A10	11.203	97	97	0	6.921	1.5028	1.0289	17.526	1.56	2.336	1.4337	1.213	0.95839	1.0448	23.532	82.484	8.6144	5080600000	1855800000	3224800000	2589200000	1007500000	1581700000	1290900000	363020000	927830000	1200600000	485300000	715320000
Q5T4S7-3;Q5T4S7-4;Q5T4S7;Q5T4S7-2;Q5T4S7-5;A0A0A0MSW0;X6RE05	Q5T4S7-3;Q5T4S7-4;Q5T4S7;Q5T4S7-2;Q5T4S7-5	9;9;9;9;6;3;1	9;9;9;9;6;3;1	9;9;9;9;6;3;1	E3 ubiquitin-protein ligase UBR4	UBR4	571.85	5159	5159;5176;5183;5204;2456;2058;984	0	24.204	2.0512	1.0292	37.651	NaN	2.1077	NaN	NaN	1.0612	NaN	NaN	30.789	NaN	23098000	7433200	15664000	0	0	0	20323000	5366200	14957000	2774900	2067000	707890
Q7Z2Z2-2;Q7Z2Z2	Q7Z2Z2-2;Q7Z2Z2	5;5	5;5	5;5	Elongation factor Tu GTP-binding domain-containing protein 1	EFTUD1	119.89	1069	1069;1120	0	16.684	1.5732	1.03	38.684	NaN	2.2817	1.088	NaN	1.1758	0.85671	NaN	36.227	22.686	59713000	27774000	31940000	8954600	6162100	2792600	23242000	9526500	13716000	27516000	12085000	15431000
Q14157;Q14157-5;F8W726;Q14157-4;Q14157-1;Q14157-3;Q5VU77;Q5VU81;Q5VU80;Q5VU79;Q5VU78;H0Y5H6;H7C2T8	Q14157;Q14157-5;F8W726;Q14157-4;Q14157-1;Q14157-3	12;12;11;11;11;11;5;3;3;3;3;2;1	12;12;11;11;11;11;5;3;3;3;3;2;1	12;12;11;11;11;11;5;3;3;3;3;2;1	Ubiquitin-associated protein 2-like	UBAP2L	114.53	1087	1087;1104;1079;976;983;1068;350;182;234;265;280;383;399	0	48.959	1.3465	1.0302	27.325	1.2073	2.0606	1.3874	1.014	0.97029	1.0453	27.959	51.129	11.89	258940000	112880000	146060000	115650000	55774000	59879000	73171000	26699000	46472000	70118000	30409000	39709000
Q16543;K7EQA9;K7EKQ2;K7EL68;K7EIU0	Q16543;K7EQA9;K7EKQ2	8;6;4;3;2	8;6;4;3;2	8;6;4;3;2	Hsp90 co-chaperone Cdc37;Hsp90 co-chaperone Cdc37, N-terminally processed	CDC37	44.468	378	378;230;353;184;104	0	24.369	1.4035	1.0305	55.982	0.91031	2.4732	1.4031	0.74416	1.0189	1.0343	10.787	11.475	58.87	612600000	227530000	385070000	178070000	89637000	88429000	214090000	54263000	159830000	220440000	83626000	136810000
P51149;C9J4V0;C9J592;C9J8S3;C9J4S4;C9IZZ0;C9J7D1	P51149;C9J4V0;C9J592;C9J8S3;C9J4S4	9;6;6;6;5;4;3	9;6;6;6;5;4;3	9;6;6;6;5;4;3	Ras-related protein Rab-7a	RAB7A	23.489	207	207;134;150;160;98;116;91	0	99.921	1.7218	1.0306	10.408	1.6708	2.6273	1.1346	1.3254	1.1285	0.84487	16.727	10.89	7.1552	1232600000	442130000	790460000	158750000	59314000	99440000	594580000	160180000	434400000	479260000	222640000	256620000
P60660-2;G8JLA2;F8VZU9;F8W180;F8VXL3	P60660-2;G8JLA2	9;8;4;4;2	1;1;1;1;1	1;1;1;1;1	Myosin light polypeptide 6	MYL6	16.961	151	151;152;103;196;47	0	5.0736	1.3098	1.0307	7.5857	NaN	NaN	NaN	NaN	NaN	NaN	NaN	NaN	NaN	7854300	2329800	5524500	3462000	966110	2495900	0	0	0	4392300	1363700	3028600
Q9UJW0-2;Q9UJW0;Q9UJW0-3;E5RGG1;H9KVE0	Q9UJW0-2;Q9UJW0;Q9UJW0-3	3;3;3;1;1	3;3;3;1;1	3;3;3;1;1	Dynactin subunit 4	DCTN4	45.756	403	403;460;467;114;134	0	15.587	2.2634	1.0313	17.5	NaN	NaN	NaN	NaN	NaN	NaN	NaN	NaN	NaN	22643000	8598700	14045000	6673400	2832400	3840900	9021300	3203800	5817500	6948800	2562500	4386300
O00170	O00170	1	1	1	AH receptor-interacting protein	AIP	37.636	330	330	0.0076737	1.5692	1.2886	1.0316	13.566	NaN	NaN	NaN	NaN	NaN	NaN	NaN	NaN	NaN	22110000	9434200	12676000	11447000	4554100	6893400	4834100	2134800	2699300	5828700	2745300	3083400
P00367;P00367-3;P00367-2;P49448;A6NF36	P00367;P00367-3;P00367-2;P49448	20;16;14;13;1	20;16;14;13;1	20;16;14;13;1	Glutamate dehydrogenase 1, mitochondrial;Glutamate dehydrogenase 2, mitochondrial	GLUD1;GLUD2	61.397	558	558;425;391;558;153	0	78.401	1.4373	1.0316	12.26	1.3712	2.3495	1.3775	1.1256	0.9696	1.017	9.9574	29.944	13.204	4312200000	1643400000	2668800000	1803800000	740670000	1063200000	1191200000	359230000	831980000	1317100000	543480000	773640000
P25705;P25705-2;P25705-3;K7EK77;K7ERX7;K7EQH4;K7EJP1;K7ENJ4;K7ESA0	P25705;P25705-2;P25705-3;K7EK77	20;19;18;10;8;6;6;6;2	20;19;18;10;8;6;6;6;2	20;19;18;10;8;6;6;6;2	ATP synthase subunit alpha, mitochondrial	ATP5A1	59.75	553	553;503;531;207;205;111;144;199;77	0	152.42	1.4551	1.0316	21.278	1.2734	2.5215	1.4103	1.0091	1.0412	1.0185	14.769	34.103	18.71	6395000000	2457000000	3938000000	2315100000	969800000	1345300000	1814300000	551080000	1263200000	2265600000	936100000	1329500000
A0A0U1RR22;Q9UNF0-2;Q9UNF0	A0A0U1RR22;Q9UNF0-2;Q9UNF0	2;2;2	2;2;2	2;2;2	Protein kinase C and casein kinase substrate in neurons protein 2	PACSIN2	51.828	451	451;445;486	0	10.515	1.5289	1.0317	27.239	1.408	1.6201	1.5996	1.1548	0.78088	1.2358	21.037	19.852	20.429	46488000	17489000	28999000	15075000	6128900	8946100	12897000	3291500	9605900	18515000	8068600	10447000
E9PK47;P06737-2;P06737	E9PK47;P06737-2;P06737	13;13;13	10;10;10	10;10;10	Alpha-1,4 glucan phosphorylase;Glycogen phosphorylase, liver form	PYGL	94.069	819	819;813;847	0	33.162	1.8018	1.0318	8.3758	NaN	2.6278	1.2105	NaN	1.4802	0.92491	NaN	16.734	7.983	146320000	39212000	107100000	1256200	758570	497630	64765000	14703000	50062000	80296000	23751000	56545000
E7EU96;P68400;V9GYA2;V9GY80;P68400-2;Q8NEV1	E7EU96;P68400;V9GYA2;V9GY80;P68400-2;Q8NEV1	2;2;1;1;1;1	2;2;1;1;1;1	2;2;1;1;1;1	Casein kinase II subunit alpha;Casein kinase II subunit alpha 3	CSNK2A1;CSNK2A3	45.31	385	385;391;74;79;255;391	0.0004914	2.5382	1.6616	1.0321	24.395	NaN	NaN	NaN	NaN	NaN	NaN	NaN	NaN	NaN	9962300	4549600	5412700	0	0	0	4842800	2160100	2682700	5119400	2389400	2730000
P63000;P63000-2;P60763;B1AH78;P15153;J3KSC4;J3QLK0;B1AH77;B1AH80	P63000;P63000-2;P60763	5;5;3;2;2;1;1;1;1	4;4;2;1;1;1;1;1;1	4;4;2;1;1;1;1;1;1	Ras-related C3 botulinum toxin substrate 1;Ras-related C3 botulinum toxin substrate 3	RAC1;RAC3	21.45	192	192;211;192;166;192;130;136;148;185	0	8.5782	1.6368	1.0323	6.0375	NaN	3.2407	1.3142	NaN	1.2945	0.9598	NaN	26.037	72.735	262400000	92816000	169590000	8314000	4116500	4197400	126350000	30001000	96348000	127740000	58699000	69040000
P62714;E7ESG8;E5RFI3;E5RHP4;E5RHC1;E5RJX4;H0YBN9;H0YC23;H3BV22;H3BTA2;P60510	P62714;E7ESG8	6;3;2;2;2;1;1;1;1;1;1	6;3;2;2;2;1;1;1;1;1;1	1;0;0;0;0;1;0;0;0;0;0	Serine/threonine-protein phosphatase 2A catalytic subunit beta isoform;Serine/threonine-protein phosphatase	PPP2CB;PPP2CA	35.575	309	309;145;125;126;184;47;52;124;203;267;307	0	14.676	1.4558	1.0333	41.737	0.92549	2.9646	1.6498	0.78332	1.4448	1.2822	20.488	34.312	47.805	266560000	103800000	162760000	67176000	37577000	29598000	107560000	29751000	77810000	91820000	36469000	55351000
P11413;P11413-3;P11413-2;E7EM57;E9PD92	P11413;P11413-3;P11413-2;E7EM57	20;20;20;10;9	20;20;20;10;9	8;8;8;0;0	Glucose-6-phosphate 1-dehydrogenase	G6PD	59.256	515	515;545;561;320;256	0	62.311	1.4975	1.0334	17.189	1.0991	2.6885	1.4136	0.91375	1.1021	1.0344	22.693	17.826	18.244	1471100000	563800000	907250000	438510000	207500000	231000000	535140000	151220000	383920000	497410000	205080000	292330000
Q92520;C9JP35;C9JMN4	Q92520;C9JP35;C9JMN4	5;3;3	5;3;3	5;3;3	Protein FAM3C	FAM3C	24.68	227	227;109;151	0	33.55	1.8695	1.0334	21.869	NaN	2.9071	1.2075	NaN	1.2212	0.88087	NaN	14.324	7.3142	157210000	57506000	99704000	12538000	3676300	8861800	64276000	15999000	48276000	80396000	37831000	42566000
O60884;A0A087WT48	O60884	4;1	4;1	4;1	DnaJ homolog subfamily A member 2	DNAJA2	45.745	412	412;134	0	21.048	1.337	1.0337	9.1135	1.4579	2.6097	1.2683	1.1977	1.3265	0.99294	17.482	17.539	6.9732	75881000	30785000	45096000	28967000	12874000	16093000	19672000	6330300	13341000	27242000	11581000	15662000
P08238;Q58FF7	P08238	33;13	32;13	15;4	Heat shock protein HSP 90-beta	HSP90AB1	83.263	724	724;597	0	196.11	1.4567	1.0338	81.261	1.0421	2.586	1.4349	0.82275	1.0862	1.05	85.261	39.784	8.9013	14917000000	5953800000	8963400000	5092900000	2471600000	2621300000	4539800000	1315100000	3224700000	5284400000	2167100000	3117300000
B6VEX4;A0A0A0MRT6;Q8IZP0-11;Q8IZP0-10;Q8IZP0-8;Q8IZP0-7;Q8IZP0-2;Q8IZP0-4;Q8IZP0-3;Q8IZP0-5;Q8IZP0-6;Q8IZP0-9;Q8IZP0;Q8IZP0-12	B6VEX4;A0A0A0MRT6;Q8IZP0-11;Q8IZP0-10;Q8IZP0-8;Q8IZP0-7;Q8IZP0-2;Q8IZP0-4;Q8IZP0-3;Q8IZP0-5;Q8IZP0-6;Q8IZP0-9;Q8IZP0;Q8IZP0-12	5;5;5;5;5;5;5;5;5;5;5;5;5;4	5;5;5;5;5;5;5;5;5;5;5;5;5;4	5;5;5;5;5;5;5;5;5;5;5;5;5;4	Abl interactor 1	ABI1	43.294	393	393;475;329;388;393;422;446;451;452;476;480;481;508;496	0	10.636	1.2669	1.0339	24.724	1.2669	1.7129	1.512	1.0339	1.0001	1.1464	24.113	55.899	23.109	115240000	53605000	61631000	61622000	31292000	30330000	27374000	11947000	15428000	26240000	10366000	15874000
P34932;A0A087WYC1;A0A087WTS8;P34932-2	P34932;A0A087WYC1	26;20;12;3	26;20;12;3	25;19;12;3	Heat shock 70 kDa protein 4	HSPA4	94.33	840	840;699;475;148	0	237.4	1.4458	1.0341	23.206	1.1936	2.4593	1.4715	0.97248	1.0286	1.0913	10.517	17.388	23.389	2913500000	1140500000	1773000000	1033300000	474190000	559070000	953740000	302850000	650880000	926470000	363420000	563040000
Q14318;Q14318-2;U3KQI1;A0A0A0MTJ1;M0R2K9;Q14318-3	Q14318;Q14318-2;U3KQI1;A0A0A0MTJ1;M0R2K9;Q14318-3	2;2;1;1;1;1	2;2;1;1;1;1	2;2;1;1;1;1	Peptidyl-prolyl cis-trans isomerase FKBP8;Peptidyl-prolyl cis-trans isomerase	FKBP8	44.561	412	412;413;103;249;257;253	0	4.3007	1.6635	1.0341	0.053124	NaN	NaN	NaN	NaN	NaN	NaN	NaN	NaN	NaN	7946400	2692400	5254000	0	0	0	4080800	1276300	2804400	3865600	1416100	2449600
F8WCF6;P59998;P59998-3;H7C0A3;R4GN08;F8WDD7;A0A0A6YYG9;P59998-4;P59998-2;F8WDW3;F8WE39	F8WCF6;P59998;P59998-3;H7C0A3;R4GN08;F8WDD7;A0A0A6YYG9;P59998-4;P59998-2	4;4;4;3;2;2;2;2;2;1;1	4;4;4;3;2;2;2;2;2;1;1	4;4;4;3;2;2;2;2;2;1;1	Actin-related protein 2/3 complex subunit 4	ARPC4-TTLL3;ARPC4	21.058	181	181;168;187;167;77;113;625;78;625;44;47	0	7.9464	1.3683	1.0342	5.9522	1.3083	2.7288	1.3127	1.0662	1.1218	0.97289	6.2686	45.11	6.0953	275230000	102690000	172550000	90551000	43345000	47206000	118420000	31299000	87119000	66265000	28042000	38222000
P30153;B3KQV6;C9J9C1;E9PH38;P30154-4;P30154;P30154-3;P30154-2;H0YDG7;P30154-5;M0QXG4;M0R0K6	P30153;B3KQV6;C9J9C1	20;16;10;5;4;4;4;4;3;3;1;1	20;16;10;5;4;4;4;4;3;3;1;1	20;16;10;5;4;4;4;4;3;3;1;1	Serine/threonine-protein phosphatase 2A 65 kDa regulatory subunit A alpha isoform	PPP2R1A	65.308	589	589;410;395;132;556;601;603;667;224;474;38;66	0	44.475	1.4295	1.0342	19.273	1.1912	2.5849	1.4295	0.97791	1.1166	1.0585	15.335	30.229	21.862	1154000000	436100000	717920000	306480000	140540000	165940000	361490000	95002000	266480000	486050000	200560000	285490000
A6NDF3;Q9BVG4	A6NDF3;Q9BVG4	2;2	2;2	2;2	Protein PBDC1	PBDC1	26.644	232	232;233	0.00093545	2.2173	1.345	1.0345	1.0624	1.3827	NaN	1.2956	1.1479	NaN	0.98678	2.3943	NaN	7.7481	43673000	16796000	26876000	24013000	8011300	16002000	7252900	2703100	4549800	12406000	6081700	6324700
J3KR44;F5GYJ8;Q96FW1;F5GYN4;F5H6Q1;F5H3F0;Q96FW1-2	J3KR44;F5GYJ8;Q96FW1;F5GYN4;F5H6Q1	5;5;5;4;4;2;1	5;5;5;4;4;2;1	5;5;5;4;4;2;1	Ubiquitin thioesterase OTUB1	OTUB1	31.44	272	272;286;271;241;280;170;315	0	19.268	1.3395	1.0345	11.542	1.011	2.0362	1.6893	0.83887	0.99715	1.288	15.219	34.214	22.153	133560000	40908000	92653000	51816000	12421000	39394000	57120000	21038000	36082000	24625000	7448200	17177000
P49189;P49189-2	P49189;P49189-2	13;9	13;9	13;9	4-trimethylaminobutyraldehyde dehydrogenase	ALDH9A1	53.801	494	494;424	0	34.117	1.4283	1.0347	5.8988	1.2319	2.7344	1.4539	1.0084	1.1149	1.0753	10.64	13.716	5.7819	1423700000	503500000	920210000	543440000	234920000	308520000	462320000	107050000	355270000	417960000	161530000	256430000
O00303;H0YDT6;E9PQV8;A0A1W2PP79	O00303	5;1;1;1	5;1;1;1	5;1;1;1	Eukaryotic translation initiation factor 3 subunit F	EIF3F	37.563	357	357;100;124;124	0	12.461	1.4953	1.0349	12.31	1.3129	2.1319	1.4953	1.0576	0.85859	1.1129	3.2824	6.4202	14.902	208060000	69604000	138460000	99139000	34913000	64226000	55985000	13986000	41999000	52940000	20705000	32234000
Q96SU4-5;Q96SU4-4;Q96SU4-3;Q96SU4-7;Q96SU4-2;Q96SU4;Q96SU4-6;A0A096LPC8	Q96SU4-5;Q96SU4-4;Q96SU4-3;Q96SU4-7;Q96SU4-2;Q96SU4;Q96SU4-6;A0A096LPC8	2;2;2;2;2;2;2;1	2;2;2;2;2;2;2;1	2;2;2;2;2;2;2;1	Oxysterol-binding protein-related protein 9	OSBPL9	62.528	558	558;571;626;719;723;736;746;129	0.0026316	1.9243	1.2874	1.0353	17.12	NaN	NaN	NaN	NaN	NaN	NaN	NaN	NaN	NaN	41793000	19067000	22725000	18912000	8958200	9953800	10613000	4468000	6145500	12267000	5641200	6626200
H7C5W6;F5H619;Q86XA9-2;Q86XA9	H7C5W6;F5H619;Q86XA9-2;Q86XA9	1;1;1;1	1;1;1;1	1;1;1;1	HEAT repeat-containing protein 5A	HEATR5A	174.02	1599	1599;2046;1965;2040	0.0098001	1.441	1.4712	1.0354	8.9517	NaN	NaN	NaN	NaN	NaN	NaN	NaN	NaN	NaN	124470000	44549000	79918000	46292000	18834000	27458000	32472000	7606800	24865000	45703000	18108000	27595000
P31947-2;P31947	P31947-2;P31947	4;4	1;1	1;1	14-3-3 protein sigma	SFN	24.336	216	216;248	0.0046888	1.814	1.4146	1.0354	3.2206	NaN	NaN	NaN	NaN	NaN	NaN	NaN	NaN	NaN	1875500000	733840000	1141700000	678790000	319500000	359290000	544470000	138600000	405870000	652230000	275740000	376490000
D6RD69;Q9Y6B6;D6R9R5;Q9H029;D6RDB2	D6RD69;Q9Y6B6;D6R9R5;Q9H029;D6RDB2	3;3;2;2;2	2;2;2;2;1	2;2;2;2;1	GTP-binding protein SAR1b	SAR1B;DKFZp434B2017	19.047	170	170;198;118;130;144	0	7.2083	3.0629	1.0355	39.877	NaN	2.109	NaN	NaN	0.99062	NaN	NaN	66.684	NaN	22459000	7575600	14884000	2646900	1223700	1423200	13832000	4054000	9777800	5980600	2297900	3682800
Q5JSZ5;Q5JSZ9;Q5JSZ5-5	Q5JSZ5;Q5JSZ9;Q5JSZ5-5	2;1;1	2;1;1	2;1;1	Protein PRRC2B	PRRC2B	242.96	2229	2229;175;1535	0.00094073	2.244	1.4266	1.0358	19.15	1.2612	NaN	NaN	1.0274	NaN	NaN	20.299	NaN	NaN	170070000	69188000	100880000	152950000	63206000	89744000	7018900	2522600	4496300	10100000	3459600	6640200
Q96C19;H0Y4Y4;A0A087X1Z2;Q9BUP0-2;C9JTV4;Q8WYH2	Q96C19;H0Y4Y4	10;6;2;2;1;1	10;6;2;2;1;1	8;4;0;0;0;0	EF-hand domain-containing protein D2	EFHD2	26.697	240	240;179;142;143;81;127	0	24.568	1.5795	1.0358	20.297	1.2373	2.1293	1.3383	0.98366	0.98658	1.0326	6.5541	34.079	7.9062	569460000	234100000	335370000	209100000	94259000	114840000	138500000	46648000	91852000	221860000	93191000	128670000
Q99613-2;Q99613;B5ME19;H3BPE3;H3BTY8;H3BPE4	Q99613-2;Q99613;B5ME19	6;6;6;2;1;1	6;6;6;2;1;1	6;6;6;2;1;1	Eukaryotic translation initiation factor 3 subunit C;Eukaryotic translation initiation factor 3 subunit C-like protein	EIF3C;EIF3CL	104.1	903	903;913;914;132;79;148	0	27.55	1.8372	1.0364	4.0857	NaN	2.8046	1.2033	NaN	1.1996	0.89547	NaN	16.583	9.0415	114710000	40575000	74135000	0	0	0	56040000	13672000	42368000	58670000	26903000	31767000
H0YLA1;H3BQA8;H0YL19;H0YN81;Q9GZS3	H0YLA1;H3BQA8;H0YL19;H0YN81;Q9GZS3	1;1;1;1;1	1;1;1;1;1	1;1;1;1;1	WD repeat-containing protein 61;WD repeat-containing protein 61, N-terminally processed	WDR61	7.7378	72	72;163;212;294;305	0.00047939	2.3691	1.2585	1.0364	17.546	NaN	NaN	NaN	NaN	NaN	NaN	NaN	NaN	NaN	8931600	4409000	4522600	6318600	3238800	3079800	0	0	0	2613000	1170200	1442800
Q9Y230;Q9Y230-2;M0R0Y3;X6R2L4;M0QXI6;M0QXZ7;M0R0Z0	Q9Y230;Q9Y230-2;M0R0Y3;X6R2L4	10;9;7;5;3;1;1	10;9;7;5;3;1;1	10;9;7;5;3;1;1	RuvB-like 2	RUVBL2	51.156	463	463;418;354;259;109;39;50	0	20.087	1.4599	1.0367	14.018	1.1432	2.2095	1.4614	0.91659	0.9331	1.0762	22.577	9.9009	17.346	524060000	209970000	314090000	203980000	88143000	115840000	131730000	41691000	90035000	188360000	80138000	108220000
Q8IVD9	Q8IVD9	2	2	2	NudC domain-containing protein 3	NUDCD3	40.822	361	361	0.00049285	2.5694	1.3092	1.0368	34.862	NaN	NaN	NaN	NaN	NaN	NaN	NaN	NaN	NaN	5411100	2157300	3253700	2075600	1066300	1009300	1968400	418100	1550300	1367100	672960	694090
Q5TGM0;A0A087WY55;Q9NP79-2;Q9NP79	Q5TGM0;A0A087WY55;Q9NP79-2;Q9NP79	1;1;1;1	1;1;1;1	1;1;1;1	Vacuolar protein sorting-associated protein VTA1 homolog	VTA1	27.33	249	249;280;222;307	0	3.363	1.7708	1.0371	12.464	NaN	NaN	NaN	NaN	NaN	NaN	NaN	NaN	NaN	17901000	8717500	9183700	0	0	0	8837900	3635800	5202100	9063300	5081700	3981600
P53621;P53621-2	P53621;P53621-2	21;21	21;21	21;21	Coatomer subunit alpha;Xenin;Proxenin	COPA	138.34	1224	1224;1233	0	87.172	1.4866	1.0373	20.963	1.5917	2.8677	1.1888	1.3494	1.1769	0.9015	39.526	17.078	17.642	729510000	265910000	463600000	47399000	22106000	25293000	371640000	99123000	272520000	310470000	144680000	165790000
Q99961;Q99961-2;M0QYE0;M0R0I3;Q99961-3;Q99962	Q99961;Q99961-2;M0QYE0;M0R0I3;Q99961-3	9;6;5;5;5;2	9;6;5;5;5;2	9;6;5;5;5;2	Endophilin-A2	SH3GL1	41.489	368	368;320;128;139;304;352	0	31.666	1.4649	1.0376	21.45	1.2408	1.7221	1.3724	1.0265	0.87894	1.0376	23.339	16.28	30.694	424380000	190560000	233820000	198240000	94544000	103700000	76022000	25850000	50171000	150120000	70166000	79952000
Q14152-2;Q14152	Q14152-2;Q14152	16;16	16;16	16;16	Eukaryotic translation initiation factor 3 subunit A	EIF3A	162.63	1348	1348;1382	0	77.127	1.4115	1.0381	23.255	0.83688	2.4978	1.4115	0.68892	1.3252	1.0969	28.396	48.709	21.843	280130000	116220000	163900000	67901000	41144000	26757000	120740000	34877000	85862000	91486000	40203000	51283000
Q12765;Q12765-2;Q12765-3;C9K052;B8ZZP4;C9J7U9	Q12765;Q12765-2;Q12765-3;C9K052	11;11;8;7;4;4	11;11;8;7;4;4	11;11;8;7;4;4	Secernin-1	SCRN1	46.382	414	414;434;346;245;140;141	0	23.177	1.5073	1.0388	24.178	1.2483	2.2026	1.5073	1.0206	0.92121	1.1255	32.472	24.1	22.549	565770000	216460000	349300000	238310000	97292000	141020000	150960000	49838000	101120000	176500000	69332000	107160000
P05388;F8VWS0;P05388-2;F8VU65;F8VW21;G3V210;F8VZS0;F8VQY6;F8VPE8;F8VRK7;Q8NHW5;F8VS58;F8VWV4;F8W1K8;F8VYN4	P05388;F8VWS0;P05388-2;F8VU65;F8VW21;G3V210;F8VZS0;F8VQY6;F8VPE8;F8VRK7;Q8NHW5;F8VS58	12;11;11;10;9;8;8;7;7;7;7;6;4;3;1	12;11;11;10;9;8;8;7;7;7;7;6;4;3;1	12;11;11;10;9;8;8;7;7;7;7;6;4;3;1	60S acidic ribosomal protein P0;60S acidic ribosomal protein P0-like	RPLP0;RPLP0P6	34.273	317	317;281;255;247;244;166;246;142;153;156;317;121;111;107;57	0	49.043	1.3104	1.0389	18.661	1.1912	2.6826	1.302	0.98619	1.1161	0.96859	27.661	16.584	21.705	1298100000	524590000	773480000	382000000	183870000	198130000	382710000	97739000	284970000	533350000	242980000	290380000
B1ANH5;B1ANH0;B1ANH6;B1ANH2;Q16774;Q16774-2;B1ANG9	B1ANH5;B1ANH0;B1ANH6;B1ANH2;Q16774;Q16774-2;B1ANG9	2;2;2;2;2;2;1	2;2;2;2;2;2;1	2;2;2;2;2;2;1	Guanylate kinase	GUK1	21.999	199	199;217;242;253;197;218;235	0	5.1854	2.0868	1.039	34.701	NaN	2.0868	NaN	NaN	1.039	NaN	NaN	2.2477	NaN	35504000	12719000	22785000	13171000	4884900	8286100	9522500	3244100	6278400	12810000	4589600	8220700
B4DDF4;B4DUT8;Q99439;A0A087X1X5;Q99439-2;A0A087X271;H3BVI6;A0A087WV51;K7ES69;H3BQH0	B4DDF4;B4DUT8;Q99439;A0A087X1X5;Q99439-2;A0A087X271;H3BVI6	4;4;4;3;3;2;2;1;1;1	4;4;4;3;3;2;2;1;1;1	4;4;4;3;3;2;2;1;1;1	Calponin;Calponin-2	CNN2	32.616	298	298;330;309;191;270;179;218;66;148;154	0	4.9723	1.3284	1.0395	26.635	NaN	NaN	NaN	NaN	NaN	NaN	NaN	NaN	NaN	55522000	18826000	36696000	22303000	7107300	15195000	12487000	4593400	7893900	20732000	7125300	13606000
Q13347;Q5TFK1	Q13347	5;2	5;2	5;2	Eukaryotic translation initiation factor 3 subunit I	EIF3I	36.501	325	325;125	0	26.069	1.655	1.0397	32.912	1.259	2.4435	1.655	1.0289	1.0388	1.2259	151.32	102.21	28.69	187280000	78901000	108380000	74748000	36558000	38190000	51099000	16406000	34693000	61430000	25937000	35493000
Q8WWM7-6;Q8WWM7-8;Q8WWM7-5;Q8WWM7-4;Q8WWM7-9;Q8WWM7-2;Q8WWM7;Q8WWM7-3;H3BUF6;H3BSK9;Q8WWM7-7;H3BSQ5;H3BUE3;H3BRB0;A0A0C4DGL7	Q8WWM7-6;Q8WWM7-8;Q8WWM7-5;Q8WWM7-4;Q8WWM7-9;Q8WWM7-2;Q8WWM7;Q8WWM7-3;H3BUF6	7;7;7;7;7;7;7;7;6;3;3;2;2;1;1	7;7;7;7;7;7;7;7;6;3;3;2;2;1;1	7;7;7;7;7;7;7;7;6;3;3;2;2;1;1	Ataxin-2-like protein	ATXN2L	102.89	968	968;1044;1044;1044;1062;1062;1075;1097;1068;336;399;91;217;400;401	0	10.799	1.3695	1.0399	18.478	1.3808	NaN	1.3583	1.1509	NaN	0.97011	58.91	NaN	20.775	1193400000	482350000	711070000	36294000	16405000	19889000	6974300	1745800	5228500	1150200000	464200000	685950000
P35611;P35611-3;E7EV99;E7ENY0;P35611-2;P35611-6;P35611-4;H0Y9H2;P35611-5;A0A0A0MSR2;H0YFD8;H0YG19;D6RF25;D6RJE2;D6RAH3	P35611;P35611-3;E7EV99;E7ENY0;P35611-2;P35611-6;P35611-4;H0Y9H2	15;15;13;13;13;13;12;11;7;6;2;2;2;1;1	15;15;13;13;13;13;12;11;7;6;2;2;2;1;1	15;15;13;13;13;13;12;11;7;6;2;2;2;1;1	Alpha-adducin	ADD1	80.954	737	737;768;632;663;631;662;662;444;511;400;105;114;142;69;137	0	42.619	1.3385	1.0404	42.369	1.1269	2.5943	1.3997	0.88491	1.0884	1.0404	33.903	69.473	14.953	594590000	271810000	322790000	221750000	114480000	107280000	206360000	89226000	117140000	166480000	68107000	98373000
Q16204	Q16204	4	4	4	Coiled-coil domain-containing protein 6	CCDC6	53.29	474	474	0	12.127	1.4834	1.0405	16.501	1.687	1.2542	1.2543	1.4248	0.55339	0.95824	27.025	13.88	11.643	61858000	25183000	36675000	33264000	13910000	19355000	14507000	5659300	8848100	14086000	5614400	8472100
O00505;H0Y4S9	O00505	5;2	4;2	4;2	Importin subunit alpha-4	KPNA3	57.81	521	521;91	0	11.66	2.0043	1.0409	62.976	NaN	4.7024	NaN	NaN	2.4083	NaN	NaN	73.631	NaN	51617000	17689000	33928000	8162900	2884700	5278200	33647000	11446000	22201000	9806900	3358000	6448900
P31939-2;P31939;H7C1S2;C9JLK0;F8WEF0	P31939-2;P31939	18;18;7;5;2	18;18;7;5;2	18;18;7;5;2	Bifunctional purine biosynthesis protein PURH;Phosphoribosylaminoimidazolecarboxamide formyltransferase;IMP cyclohydrolase	ATIC	64.523	591	591;592;231;170;84	0	120.08	1.5346	1.0409	13.659	1.3164	2.4939	1.4875	1.073	1.0161	1.1279	13.878	13.206	10.93	744560000	306500000	438060000	311800000	142720000	169080000	197940000	60641000	137300000	234820000	103140000	131680000
P07237;H7BZ94;H0Y3Z3;I3L398;I3L312;I3L4M2;I3NI03;I3L3U6;I3L0S0;I3L3P5;I3L514;I3L1Y5	P07237;H7BZ94;H0Y3Z3;I3L398	27;25;15;14;11;9;7;6;5;3;2;1	27;25;15;14;11;9;7;6;5;3;2;1	27;25;15;14;11;9;7;6;5;3;2;1	Protein disulfide-isomerase	P4HB	57.116	508	508;464;274;200;208;117;166;188;148;156;106;54	0	270.63	1.4532	1.041	20.993	1.3332	2.3144	1.4314	1.0717	0.94586	1.0504	13.849	32.554	12.72	13649000000	5244900000	8404300000	5328800000	2309400000	3019400000	3665900000	1053100000	2612800000	4654500000	1882400000	2772100000
B5MBZ8;Q15435-3;Q15435;C9JD73;H7C003;H7C118;C9JRC4;C9J177;Q15435-5;Q15435-4;Q15435-2	B5MBZ8;Q15435-3;Q15435;C9JD73;H7C003;H7C118;C9JRC4;C9J177;Q15435-5;Q15435-4;Q15435-2	6;6;6;5;5;4;4;3;3;3;3	6;6;6;5;5;4;4;3;3;3;3	6;6;6;5;5;4;4;3;3;3;3	Protein phosphatase 1 regulatory subunit 7	PPP1R7	31.357	274	274;280;360;282;335;140;184;289;221;237;317	0	53.989	2.0624	1.0413	3.7956	1.3183	2.0318	1.7072	1.0696	0.85264	1.2856	58.449	47.848	74.71	124150000	53638000	70510000	38522000	19136000	19386000	36343000	12337000	24006000	49282000	22164000	27118000
P09486;F5GY03;E5RK62	P09486;F5GY03;E5RK62	6;5;4	6;5;4	6;5;4	SPARC	SPARC	34.632	303	303;149;115	0	11.654	1.5071	1.0413	6.0028	1.2247	2.1866	1.5102	1.0107	0.91555	1.1327	9.2906	20.223	2.8592	263450000	100820000	162630000	127220000	53429000	73792000	51282000	15626000	35656000	84945000	31761000	53184000
E9PRJ8;H0YDL9;H0YDJ9;A6NMH8;P60033;E9PJK1;E9PIF1;H0YEE2;E9PM31;E9PQV4	E9PRJ8;H0YDL9;H0YDJ9;A6NMH8;P60033;E9PJK1;E9PIF1;H0YEE2	4;4;4;4;4;3;3;2;1;1	4;4;4;4;4;3;3;2;1;1	4;4;4;4;4;3;3;2;1;1	Tetraspanin;CD81 antigen	CD81	22.516	209	209;221;225;274;236;165;242;148;92;99	0	91.598	1.3465	1.0418	20.685	0.97371	3.8965	1.3465	0.86089	1.5693	1.0107	16.735	12.565	11.703	384700000	126460000	258240000	38299000	19033000	19266000	199880000	44573000	155310000	146510000	62849000	83666000
O94826	O94826	7	7	7	Mitochondrial import receptor subunit TOM70	TOMM70A	67.454	608	608	0	14.74	1.6768	1.0427	19.185	1.2028	5.7507	1.6056	1.0427	2.3906	1.196	19.43	59.869	18.812	207520000	77167000	130350000	64299000	27257000	37042000	44330000	11693000	32637000	98891000	38218000	60673000
P20290-2;P20290;D6RDG3;H0Y9Y1	P20290-2;P20290	5;5;2;1	5;5;2;1	5;5;2;1	Transcription factor BTF3	BTF3	17.699	162	162;206;109;86	0	57.603	1.2861	1.0429	7.5603	1.1819	2.3536	1.2861	1.0015	0.99723	0.94837	9.2916	14.673	11.106	162320000	68511000	93812000	49902000	24217000	25685000	48822000	15480000	33342000	63599000	28814000	34785000
Q15907;Q15907-2;H3BMH2;H3BSC1;P62491-2;P62491;B4DQU5;M0R2D0;M0R377;H3BN38	Q15907;Q15907-2;H3BMH2;H3BSC1;P62491-2;P62491;B4DQU5	8;7;6;6;6;6;4;2;1;1	8;7;6;6;6;6;4;2;1;1	8;7;6;6;6;6;4;2;1;1	Ras-related protein Rab-11B;Ras-related protein Rab-11A	RAB11B;RAB11A	24.488	218	218;179;155;198;155;216;146;60;46;81	0	14.935	1.2851	1.0435	13.252	1.2652	2.5289	1.2759	1.048	1.0496	0.91946	9.4222	20.79	10.365	591710000	213250000	378460000	108840000	41778000	67067000	254920000	70075000	184840000	227950000	101400000	126550000
Q9Y2T2	Q9Y2T2	3	3	3	AP-3 complex subunit mu-1	AP3M1	46.939	418	418	0	3.2931	1.7448	1.0435	35.979	NaN	2.5698	0.95964	NaN	1.2203	0.74216	NaN	10.12	36.165	24076000	8192700	15883000	0	0	0	14456000	3243200	11213000	9619800	4949500	4670300
E7EW69;E7EX04;B5ME97;Q9P0V9;Q9P0V9-2;Q9P0V9-3;C9JEW2;C9JNR7;C9JEQ7;F5H1F2	E7EW69;E7EX04;B5ME97;Q9P0V9;Q9P0V9-2;Q9P0V9-3	7;7;7;7;7;6;1;1;1;1	7;7;7;7;7;6;1;1;1;1	6;6;6;6;6;5;1;1;1;1	Septin-10	2021-09-10	52.145	450	450;473;544;454;503;431;57;61;97;98	0	48.632	1.4287	1.0436	13.636	0.89011	2.2349	1.3539	0.7395	0.9603	1.0382	93.814	13.375	5.2789	126900000	62138000	64766000	52725000	34332000	18393000	37950000	11405000	26545000	36228000	16401000	19828000
P49368;B4DUR8;P49368-2;Q5SZX6;E9PRC8;Q5SZX9;E9PM09;Q5SZW8;E9PQ35	P49368;B4DUR8;P49368-2	16;15;14;6;5;4;3;3;2	16;15;14;6;5;4;3;3;2	16;15;14;6;5;4;3;3;2	T-complex protein 1 subunit gamma	CCT3	60.533	545	545;500;507;276;234;161;154;188;144	0	40.599	1.402	1.0437	20.516	1.0667	2.6195	1.3988	0.87328	1.0437	1.006	18.864	34.727	15.359	1248300000	481760000	766490000	405980000	189740000	216250000	434920000	118900000	316020000	407350000	173120000	234230000
Q8NDH3-2;Q8NDH3-5;Q8NDH3-4;Q8NDH3	Q8NDH3-2;Q8NDH3-5;Q8NDH3-4;Q8NDH3	1;1;1;1	1;1;1;1	1;1;1;1	Probable aminopeptidase NPEPL1	NPEPL1	44.125	412	412;475;495;523	0.0030356	1.8876	1.8627	1.0438	7.0872	NaN	NaN	NaN	NaN	NaN	NaN	NaN	NaN	NaN	14298000	5091100	9206900	0	0	0	7128800	2179300	4949500	7169300	2911800	4257400
Q9NRV9;F5GWX2;H0YG71	Q9NRV9;F5GWX2	5;3;1	5;3;1	5;3;1	Heme-binding protein 1	HEBP1	21.097	189	189;133;62	0	8.2936	1.4854	1.0438	9.3233	1.423	2.1294	1.4353	1.1541	0.86949	1.0438	5.5955	29.03	9.3233	504820000	182210000	322610000	216410000	81167000	135240000	132430000	41015000	91412000	155980000	60029000	95955000
P55884;P55884-2;C9JZG1;C9JQN7	P55884;P55884-2;C9JZG1	12;12;8;2	12;12;8;2	12;12;8;2	Eukaryotic translation initiation factor 3 subunit B	EIF3B	92.48	814	814;873;302;153	0	44.061	1.3492	1.044	18.066	0.93028	2.6314	1.5451	0.77603	1.0855	1.1589	25.319	27.868	12.579	984680000	194800000	789880000	531660000	91213000	440450000	127130000	39611000	87514000	325890000	63979000	261910000
Q9Y266;A0A0A0MSU9;A0A0A0MSS4	Q9Y266;A0A0A0MSU9;A0A0A0MSS4	12;7;6	12;7;6	12;7;6	Nuclear migration protein nudC	NUDC	38.242	331	331;186;133	0	42.52	1.614	1.0441	22.415	1.5179	2.2034	1.428	1.2495	0.98155	1.0619	19.548	16.834	28.232	503000000	182400000	320600000	194850000	78147000	116700000	137820000	41292000	96530000	170320000	62960000	107360000
Q14011;K7ENX8;K7ELV6;K7EJV5;K7ELT6;K7EJV1;K7EMY9;K7EPM4;K7ER40;K7EQR7;D6W5Y5;Q14011-2;K7EQX4;K7ENN6;K7EIF7;K7EQL0	Q14011;K7ENX8;K7ELV6;K7EJV5;K7ELT6;K7EJV1;K7EMY9;K7EPM4;K7ER40;K7EQR7;D6W5Y5;Q14011-2	4;3;3;3;3;3;3;3;3;3;3;3;1;1;1;1	4;3;3;3;3;3;3;3;3;3;3;3;1;1;1;1	4;3;3;3;3;3;3;3;3;3;3;3;1;1;1;1	Cold-inducible RNA-binding protein	CIRBP	18.648	172	172;80;89;105;135;148;159;168;173;202;297;263;32;38;60;79	0	9.3775	1.5052	1.0443	15.432	1.2331	2.443	1.2612	1.0412	1.0412	0.9461	5.1571	13.949	23.04	183180000	72810000	110370000	68461000	32166000	36295000	52266000	15463000	36804000	62453000	25182000	37271000
P84077;P61204;F5H423;F5H0C7;P61204-2;F5H1V1;F5H6T5;F8WDB3;H0YGG7	P84077;P61204;F5H423;F5H0C7;P61204-2	7;7;6;4;4;1;1;1;1	4;4;3;1;3;0;0;0;1	3;3;2;1;2;0;0;0;1	ADP-ribosylation factor 1;ADP-ribosylation factor 3	ARF1;ARF3	20.697	181	181;181;210;102;144;40;50;59;62	0	10.362	1.9189	1.0449	27.413	4.0724	4.14	1.1919	3.3373	1.6926	0.86495	136.44	141.87	148.88	334550000	110750000	223800000	15388000	3569600	11818000	180170000	44223000	135950000	138990000	62960000	76033000
E9PB87;O43516-2;O43516;O43516-3;B8ZZ90;O43516-4	E9PB87;O43516-2;O43516;O43516-3;B8ZZ90;O43516-4	2;2;2;2;1;1	2;2;2;2;1;1	2;2;2;2;1;1	WAS/WASL-interacting protein family member 1	WIPF1	40.462	403	403;493;503;510;131;358	0.00093589	2.2185	1.3278	1.0451	17.401	NaN	NaN	NaN	NaN	NaN	NaN	NaN	NaN	NaN	10786000	3270000	7516200	5744700	2198400	3546300	0	0	0	5041500	1071600	3969900
Q12797;Q12797-10;E5RHK2;A0A087WW51;A0A0A0MSK8;E5RG56;Q12797-6;Q12797-2;E5RHJ2;A0A087WUJ2;E5RG29;Q12797-7;Q12797-9;Q12797-5;Q12797-8;G3XAN5;Q12797-4;Q12797-3	Q12797;Q12797-10	14;13;3;3;3;3;3;3;2;2;2;2;2;2;2;1;1;1	14;13;3;3;3;3;3;3;2;2;2;2;2;2;2;1;1;1	14;13;3;3;3;3;3;3;2;2;2;2;2;2;2;1;1;1	Aspartyl/asparaginyl beta-hydroxylase	ASPH	85.862	758	758;729;136;195;294;327;270;313;113;186;198;203;256;298;299;174;210;225	0	203.99	1.4613	1.0451	13.264	1.3076	3.5042	1.5262	1.0622	1.4672	1.1039	17.466	36.498	11.495	796230000	263740000	532490000	148320000	56213000	92104000	308690000	72033000	236660000	339220000	135490000	203730000
Q9Y3D9	Q9Y3D9	1	1	1	28S ribosomal protein S23, mitochondrial	MRPS23	21.77	190	190	0.0042845	1.8308	1.7253	1.0453	43.19	NaN	NaN	NaN	NaN	NaN	NaN	NaN	NaN	NaN	27415000	8473000	18942000	18937000	6047900	12889000	8478300	2425100	6053200	0	0	0
P62820;E7END7;P62820-2;P62820-3;H0YLJ8;H0YL94;H0YMN7;H0YNE9;P59190-2;P59190	P62820;E7END7;P62820-2;P62820-3	6;5;4;3;1;1;1;1;1;1	2;2;1;1;0;0;0;0;0;0	2;2;1;1;0;0;0;0;0;0	Ras-related protein Rab-1A	RAB1A	22.677	205	205;173;141;129;47;48;92;188;208;212	0	5.0214	1.3863	1.0454	103.73	NaN	0.81432	1.2294	NaN	0.36137	0.90936	NaN	174.25	19.711	108030000	55317000	52712000	11891000	5595200	6295400	32443000	18784000	13659000	63695000	30938000	32757000
A0A0G2JHC2;Q6NYC8;Q6NYC8-3;Q6NYC8-2;A0A1B0GTR8	A0A0G2JHC2;Q6NYC8;Q6NYC8-3;Q6NYC8-2	5;5;4;3;1	5;5;4;3;1	5;5;4;3;1	Phostensin	PPP1R18	68.041	613	613;613;362;377;494	0	18.761	1.5219	1.0455	20.577	1.2208	1.8571	1.7184	1.0408	0.87913	1.2815	10.469	41.477	8.2075	48253000	17478000	30775000	22429000	9578300	12851000	14922000	4387700	10534000	10903000	3512200	7390500
O00154-6;O00154-4;O00154-5;O00154-7;O00154;K7EKP8;O00154-2;O00154-3	O00154-6;O00154-4;O00154-5;O00154-7;O00154;K7EKP8;O00154-2;O00154-3	3;3;3;3;3;2;2;2	3;3;3;3;3;2;2;2	3;3;3;3;3;2;2;2	Cytosolic acyl coenzyme A thioester hydrolase	ACOT7	36.567	329	329;338;350;370;380;279;246;283	0	5.472	1.523	1.0457	27.069	1.0841	1.9097	1.1336	0.89317	0.86539	0.86355	4.7995	56.387	25.63	56518000	27205000	29313000	17002000	9185400	7816300	23892000	12022000	11869000	15624000	5997200	9627000
Q9BRP8-2;Q9BRP8	Q9BRP8-2;Q9BRP8	3;3	3;3	3;3	Partner of Y14 and mago	WIBG	22.704	203	203;204	0	19.71	1.3878	1.0458	45.101	NaN	NaN	1.9844	NaN	NaN	1.4928	NaN	NaN	50.333	21642000	7807200	13834000	3881700	1768100	2113600	0	0	0	17760000	6039000	11721000
E7EUJ7;Q8TC20-2;Q8TC20;Q8TC20-3;Q8TC20-5;D6RCC6;Q8TC20-4	E7EUJ7;Q8TC20-2;Q8TC20;Q8TC20-3;Q8TC20-5;D6RCC6;Q8TC20-4	3;3;3;3;3;2;2	3;3;3;3;3;2;2	2;2;2;2;2;1;1	Cancer-associated gene 1 protein	CAGE1	95.071	817	817;641;777;824;839;558;700	0.0095427	1.5109	1.4506	1.0459	5.0723	NaN	NaN	1.4506	NaN	NaN	1.0728	NaN	NaN	8.6646	311180000	112810000	198360000	111020000	48652000	62365000	89574000	21271000	68303000	110590000	42892000	67696000
D6RAY7;D6R9P4;P46926;D6RB13;D6RFF8;P46926-2;D6R917	D6RAY7;D6R9P4;P46926;D6RB13;D6RFF8;P46926-2;D6R917	4;4;4;3;3;3;2	4;4;4;3;3;3;2	3;3;3;2;3;2;1	Glucosamine-6-phosphate isomerase;Glucosamine-6-phosphate isomerase 1	GNPDA1	26.987	237	237;274;289;160;290;212;138	0	10.387	1.3113	1.0461	20.347	1.2826	NaN	1.1206	1.0592	NaN	0.85724	14.284	NaN	34.082	63657000	25352000	38305000	31556000	13839000	17716000	6890700	1130200	5760500	25210000	10382000	14828000
Q9NQ50	Q9NQ50	1	1	1	39S ribosomal protein L40, mitochondrial	MRPL40	24.49	206	206	0.0098309	1.4658	1.2912	1.0462	16.351	NaN	NaN	NaN	NaN	NaN	NaN	NaN	NaN	NaN	3931200	1756800	2174300	1976200	905800	1070400	0	0	0	1955000	851030	1104000
H0YFM6	H0YFM6	1	1	1		C2CD3	21.313	191	191	1	-2	1.2259	1.0463	29.295	NaN	NaN	NaN	NaN	NaN	NaN	NaN	NaN	NaN	12797000	5672700	7124300	6328200	2916500	3411700	1857100	832320	1024800	4611600	1923900	2687800
P68402;P68402-3;P68402-2;P68402-4;J3KNE3	P68402;P68402-3;P68402-2;P68402-4	3;2;2;2;1	3;2;2;2;1	3;2;2;2;1	Platelet-activating factor acetylhydrolase IB subunit beta	PAFAH1B2	25.569	229	229;132;155;202;175	0	164.29	1.4936	1.0464	4.5732	1.4338	NaN	1.3796	1.2287	NaN	1.0518	19.597	NaN	5.305	45740000	16011000	29729000	21535000	7564200	13971000	8124300	2002700	6121600	16081000	6444400	9636800
Q12888;Q12888-2;A6NNK5;Q12888-3;C9JXV0;H7C3N7;M0R142	Q12888;Q12888-2;A6NNK5;Q12888-3;C9JXV0	10;10;9;9;5;3;1	10;10;9;9;5;3;1	10;10;9;9;5;3;1	Tumor suppressor p53-binding protein 1	TP53BP1	213.57	1972	1972;1977;1927;1975;1033;192;144	0	25.636	1.5243	1.0466	18.214	1.0946	1.2723	1.517	0.90959	0.67502	1.171	29.264	54.769	3.9578	37287000	15753000	21534000	21078000	8277500	12800000	12134000	5618400	6515600	4074800	1857100	2217600
Q9NVI7-2;Q9NVI7;H0Y2W2;Q5T9A4;J3QSF3;Q5T2N8;Q9NVI7-3;Q5T9A4-3	Q9NVI7-2;Q9NVI7;H0Y2W2;Q5T9A4	3;3;2;2;1;1;1;1	3;3;2;2;1;1;1;1	3;3;2;2;1;1;1;1	ATPase family AAA domain-containing protein 3A;ATPase family AAA domain-containing protein 3B	ATAD3A;ATAD3B	66.217	586	586;634;572;648;131;411;507;602	0	7.1188	1.4438	1.0466	23.829	0.99309	2.3596	1.4438	0.84892	0.98395	1.0817	16.051	24.235	28.497	68168000	26173000	41995000	20119000	9788800	10330000	28963000	7989500	20973000	19086000	8394400	10692000
P61106;X6RFL8	P61106;X6RFL8	10;7	10;7	10;7	Ras-related protein Rab-14	RAB14	23.897	215	215;181	0	24.783	1.7657	1.0469	22.199	1.5431	2.4104	1.1299	1.2864	1.1144	0.84531	16.214	30.408	7.7558	668510000	395690000	272820000	21852000	6930700	14921000	327430000	155910000	171510000	319230000	232840000	86388000
Q92973-2;Q92973;Q92973-3;E7EW37;S4R398	Q92973-2;Q92973;Q92973-3	5;5;4;2;1	5;5;4;2;1	5;5;4;2;1	Transportin-1	TNPO1	101.31	890	890;898;848;136;193	0	17.516	1.8592	1.0471	4.2914	NaN	2.9979	1.1546	NaN	1.277	0.87935	NaN	7.3906	2.962	99596000	37153000	62443000	0	0	0	55165000	16602000	38564000	44431000	20551000	23879000
P05198;H0YJS4;G3V4T5	P05198;H0YJS4;G3V4T5	11;8;8	11;8;8	11;8;8	Eukaryotic translation initiation factor 2 subunit 1	EIF2S1	36.112	315	315;252;273	0	123.45	1.3967	1.0472	17.378	1.1489	2.5375	1.3967	0.93471	1.0524	1.0363	47.575	16.482	2.0875	606370000	266730000	339640000	264670000	118520000	146150000	140060000	54580000	85482000	201640000	93633000	108010000
A6NMH6;A6NFQ9;F8W8I8;Q92599-2;Q92599-4;Q92599;A0A087X142;Q92599-3;C9JV02;A0A0A0MRP8;C9J4G8	A6NMH6;A6NFQ9;F8W8I8;Q92599-2;Q92599-4;Q92599;A0A087X142;Q92599-3	5;5;5;5;5;5;4;4;2;1;1	3;3;3;3;3;3;2;2;1;1;1	3;3;3;3;3;3;2;2;1;1;1	Septin-8	2021-09-08	49.915	430	430;440;460;429;442;483;426;369;130;78;97	0	10.722	1.5433	1.0477	20.555	1.5007	2.3914	1.3901	1.2328	0.98647	1.0477	49.783	22.535	20.555	76224000	36515000	39709000	28087000	16557000	11529000	23746000	8101000	15645000	24392000	11857000	12535000
P40121;P40121-2;E7ENU9;B8ZZL6;H7C0X8	P40121;P40121-2;E7ENU9;B8ZZL6	10;9;8;5;2	10;9;8;5;2	10;9;8;5;2	Macrophage-capping protein	CAPG	38.498	348	348;333;253;218;103	0	135.05	1.4267	1.0481	6.8635	1.3524	2.3297	1.4267	1.0961	0.98597	1.0403	5.6785	9.8231	6.4367	3747200000	1424000000	2323200000	1524500000	630050000	894410000	926780000	269170000	657610000	1296000000	524810000	771170000
Q53T59;F6TR53	Q53T59;F6TR53	2;1	2;1	2;1	HCLS1-binding protein 3	HS1BP3	42.78	392	392;213	0.0051086	1.802	1.2787	1.0481	35.087	NaN	NaN	NaN	NaN	NaN	NaN	NaN	NaN	NaN	6014800	1929600	4085100	3038600	1012900	2025800	0	0	0	2976100	916750	2059400
Q9UJZ1-2;Q9UJZ1;A0A087WYB4;F2Z2I8	Q9UJZ1-2;Q9UJZ1;A0A087WYB4	6;6;4;2	6;6;4;2	6;6;4;2	Stomatin-like protein 2, mitochondrial	STOML2	33.337	311	311;356;310;101	0	23.869	1.9251	1.0481	67.252	1.492	2.6617	1.4022	1.2774	1.0471	1.0491	30.674	116.13	34.923	138290000	60193000	78098000	35335000	14446000	20889000	63994000	31471000	32523000	38963000	14277000	24686000
A0A0U1RRM4;P26599;P26599-2;P26599-3;A0A0D9SF20;K7EKJ7;K7EK45;K7ELW5;A0A087WU68;A0A087WUW5	A0A0U1RRM4;P26599;P26599-2;P26599-3	13;13;13;13;6;5;5;3;3;2	1;1;1;1;1;1;0;0;0;0	1;1;1;1;1;1;0;0;0;0	Polypyrimidine tract-binding protein 1	PTBP1	62.463	588	588;531;550;557;197;237;256;105;227;81	1	-2	1.3096	1.0483	94.924	NaN	NaN	NaN	NaN	NaN	NaN	NaN	NaN	NaN	37947000	14713000	23234000	23638000	10378000	13260000	828290	697440	130850	13481000	3637700	9843400
E5RHT6;E5RHC5;F8W1U7;F8VWH9;Q8N6T3-4;Q8N6T3-5;Q8N6T3-3;Q8N6T3;Q8N6T3-2	E5RHT6;E5RHC5;F8W1U7;F8VWH9;Q8N6T3-4;Q8N6T3-5;Q8N6T3-3;Q8N6T3;Q8N6T3-2	1;1;1;1;1;1;1;1;1	1;1;1;1;1;1;1;1;1	1;1;1;1;1;1;1;1;1	ADP-ribosylation factor GTPase-activating protein 1	ARFGAP1	26.555	244	244;261;271;340;293;361;403;406;414	0.0018536	2.1694	1.3038	1.0483	7.1006	NaN	NaN	NaN	NaN	NaN	NaN	NaN	NaN	NaN	13504000	6758200	6746200	7279600	4152400	3127200	0	0	0	6224800	2605800	3619000
P22307;P22307-7;P22307-8;P22307-4;P22307-6;P22307-2;H0YF61;E9PLD1;H0YCB0;P22307-3	P22307;P22307-7;P22307-8;P22307-4;P22307-6;P22307-2;H0YF61	10;9;9;8;6;6;5;4;3;3	10;9;9;8;6;6;5;4;3;3	10;9;9;8;6;6;5;4;3;3	Non-specific lipid-transfer protein	SCP2	58.993	547	547;503;523;466;140;143;140;366;240;322	0	48.948	1.463	1.0485	17.845	1.3331	2.302	1.3992	1.1412	0.93949	1.0347	24.07	15.461	27.154	819680000	313100000	506580000	390920000	149530000	241390000	149250000	45407000	103850000	279510000	118150000	161350000
P53618;E9PP73;E9PP63;E9PKQ1	P53618;E9PP73	20;12;3;3	20;12;3;3	20;12;3;3	Coatomer subunit beta	COPB1	107.14	953	953;485;132;137	0	42.565	1.6695	1.0488	15.521	1.5781	2.7158	1.2027	1.2993	1.1105	0.89176	17.191	12.039	14.214	518390000	192950000	325440000	27459000	9718800	17740000	309220000	101210000	208010000	181710000	82019000	99686000
Q9H788;H0YAT1;Q9H788-2	Q9H788;H0YAT1;Q9H788-2	2;1;1	2;1;1	2;1;1	SH2 domain-containing protein 4A	SH2D4A	52.726	454	454;189;409	0	3.1418	1.5382	1.0488	14.296	1.4444	NaN	NaN	1.1616	NaN	NaN	20.61	NaN	NaN	26038000	10029000	16009000	14910000	6104300	8805800	7062300	2099200	4963100	4065500	1825500	2239900
P08670;B0YJC4;B0YJC5;A0A1B0GTT5;A0A1B0GVG8;H7C5W5;P41219;P41219-2;CON__Q9DCV7;CON__Q3KNV1;CON__P08729;P08729;CON__Q9H552;CON__Q9NSB2;CON__Q6ISB0;Q9NSB2;U3KPR1;B4DIR1;K7ELP4;F8W835;K7EKH9;CON__H-INV:HIT000292931;CON__Q61726;A0A087X106;CON__O43790;CON__Q6NT21;CON__P78385;CON__Q14533;CON__P78386;E7EMV2;E7ESP9;Q8IWY7;O43790;P78385;Q16352;Q14533;P78386;P07197-2;P07196;P07197	P08670;B0YJC4;B0YJC5	49;46;25;15;8;4;4;4;3;3;3;3;2;2;2;2;1;1;1;1;1;1;1;1;1;1;1;1;1;1;1;1;1;1;1;1;1;1;1;1	49;46;25;15;8;4;4;4;3;3;3;3;2;2;2;2;1;1;1;1;1;1;1;1;1;1;1;1;1;1;1;1;1;1;1;1;1;1;1;1	42;39;21;12;8;2;2;2;0;0;0;0;0;0;0;0;0;0;0;1;0;0;0;0;0;0;0;0;0;0;0;0;0;0;0;0;0;0;0;0	Vimentin	VIM	53.651	466	466;431;228;149;109;200;470;471;457;469;469;469;499;600;600;600;143;179;189;207;261;443;479;484;486;493;493;505;507;698;877;1649;486;493;499;505;507;540;543;916	0	323.31	1.4889	1.049	16.749	1.375	2.3705	1.4622	1.0758	0.97171	1.0469	13.371	37.961	17.826	787340000000	276310000000	511030000000	317480000000	122800000000	194680000000	223100000000	60481000000	162620000000	246760000000	93023000000	153740000000
Q02818;C9JKZ2;H7BZI1;C9JBD3;C9J3C1	Q02818;C9JKZ2;H7BZI1	10;5;5;2;2	10;5;5;2;2	10;5;5;2;2	Nucleobindin-1	NUCB1	53.879	461	461;267;295;110;124	0	21.149	1.4737	1.0496	20.757	1.4014	2.1324	1.2639	1.1477	1.0332	0.95895	14.449	31.688	25.634	320990000	130610000	190380000	163390000	66914000	96475000	52401000	19802000	32599000	105200000	43891000	61309000
Q562R1	Q562R1	8	4	3	Beta-actin-like protein 2	ACTBL2	42.003	376	376	0	3.2384	1.4639	1.0496	31.152	1.1736	3.0073	1.4639	0.92293	1.2335	1.0496	0.32726	84.193	30.284	1520300000	524720000	995620000	605370000	250580000	354790000	548390000	131110000	417280000	366580000	143020000	223550000
P38117;P38117-2;M0QY67	P38117;P38117-2	7;7;3	7;7;3	7;7;3	Electron transfer flavoprotein subunit beta	ETFB	27.843	255	255;346;178	0	68.379	1.3761	1.0497	15.062	1.3396	2.1237	1.3536	1.0861	0.91815	1.0195	14.196	10.158	19.181	426200000	161470000	264720000	172570000	70653000	101920000	118320000	38218000	80101000	135310000	52604000	82705000
J3KNF8;H3BUX2;O43169;D6RFH4	J3KNF8;H3BUX2;O43169;D6RFH4	4;3;3;2	4;3;3;2	4;3;3;2	Cytochrome b5 type B	CYB5B	16.694	150	150;140;146;131	0	38.038	1.8165	1.0499	28.41	1.0758	3.4677	1.0984	0.93704	1.4705	0.80101	9.3683	14.07	9.626	176990000	73552000	103440000	26103000	15636000	10467000	78273000	17462000	60810000	72613000	40454000	32159000
A0A087X2B5;P35613-2;P35613;I3L192;A0A087WUV8;P35613-3;P35613-4;R4GN83;R4GMX5	A0A087X2B5;P35613-2;P35613;I3L192;A0A087WUV8;P35613-3;P35613-4	3;3;3;2;2;2;2;1;1	3;3;3;2;2;2;2;1;1	3;3;3;2;2;2;2;1;1	Basigin	BSG	23.896	221	221;269;385;160;189;176;205;52;84	0	6.4629	1.8829	1.0504	40.041	NaN	3.9335	1.2423	NaN	1.6154	0.92845	NaN	16.64	31.278	79192000	30754000	48438000	0	0	0	39439000	9916000	29523000	39753000	20838000	18915000
P51148;P51148-2;K7ENY4;K7ERI8;K7ERQ8;F8VVK3;K7EIP6;F8WCY6;F8WD79;F8VPW9;F8VSF8;F8VWZ7;F8VWU4;F8VVZ0	P51148;P51148-2	7;7;3;3;3;2;1;1;1;1;1;1;1;1	7;7;3;3;3;2;1;1;1;1;1;1;1;1	6;6;3;2;2;1;1;0;0;0;0;0;0;0	Ras-related protein Rab-5C	RAB5C	23.482	216	216;249;150;161;282;124;27;62;65;73;74;79;91;100	0	21.515	1.6993	1.0504	8.9258	1.6256	2.6627	1.138	1.3266	1.064	0.83232	14.876	18.366	6.1069	392780000	149620000	243150000	55565000	21947000	33619000	180790000	50254000	130540000	156420000	77423000	78996000
O75489;E9PS48;O75489-2;E9PKL8;G3V194	O75489	6;2;2;1;1	6;2;2;1;1	6;2;2;1;1	NADH dehydrogenase [ubiquinone] iron-sulfur protein 3, mitochondrial	NDUFS3	30.241	264	264;161;132;77;121	0	12.013	1.439	1.0507	20.772	1.229	2.4743	1.2811	1.0049	1.0751	0.97379	43.408	5.1789	11.033	113730000	47270000	66455000	57832000	27342000	30489000	23231000	7570700	15660000	32663000	12357000	20306000
Q9NR45;Q5TBR0;Q5TBR1	Q9NR45	8;2;2	8;2;2	8;2;2	Sialic acid synthase	NANS	40.307	359	359;115;140	0	17.665	1.42	1.0511	6.8049	1.335	2.2984	1.3931	1.0976	0.96779	1.0486	10.551	10.247	2.0222	348670000	123480000	225190000	189690000	73387000	116310000	72736000	19239000	53497000	86242000	30858000	55383000
K7EMT0;Q15428	K7EMT0;Q15428	2;2	2;2	2;2	Splicing factor 3A subunit 2	SF3A2	15.224	135	135;464	0.00048008	2.379	1.5325	1.0514	5.1592	NaN	NaN	NaN	NaN	NaN	NaN	NaN	NaN	NaN	66207000	16463000	49744000	18217000	7383700	10833000	13875000	4061200	9814200	34115000	5018300	29097000
P06733;P06733-2;K7EM90;E5RGZ4;K7ERS8;E5RI09;E5RG95;K7EPM1;K7EKN2	P06733;P06733-2	22;15;10;2;1;1;1;1;1	22;15;10;2;1;1;1;1;1	19;13;9;0;1;0;0;0;0	Alpha-enolase	ENO1	47.168	434	434;341;195;283;17;148;154;196;212	0	323.31	1.5549	1.0515	37.115	1.3401	2.408	1.501	1.0313	0.9915	1.0766	12.425	24.133	34.503	31172000000	11765000000	19407000000	13489000000	5565800000	7923600000	8091700000	2356200000	5735500000	9590900000	3842700000	5748300000
J3QRS9;X6R4W8;O43670-2;O43670;O43670-4;J3QS27;J3KTL1;J3KRB6;J3KRW6;H0Y3M2;J3KS31;O43670-3	J3QRS9;X6R4W8;O43670-2;O43670;O43670-4;J3QS27;J3KTL1;J3KRB6;J3KRW6;H0Y3M2;J3KS31;O43670-3	2;2;2;2;2;1;1;1;1;1;1;1	2;2;2;2;2;1;1;1;1;1;1;1	2;2;2;2;2;1;1;1;1;1;1;1	BUB3-interacting and GLEBS motif-containing protein ZNF207	ZNF207	52.541	493	493;497;463;478;494;46;74;93;95;198;341;395	0	4.357	1.3618	1.0516	0.38762	NaN	NaN	NaN	NaN	NaN	NaN	NaN	NaN	NaN	53599000	20688000	32911000	32196000	12151000	20044000	0	0	0	21404000	8536600	12867000
Q02750-2;Q02750;H3BRW9	Q02750-2;Q02750	4;4;1	4;4;1	4;4;1	Dual specificity mitogen-activated protein kinase kinase 1	MAP2K1	40.763	367	367;393;217	0	10.982	1.3655	1.0516	48.07	0.98328	2.931	NaN	0.81895	1.4154	NaN	35.356	70.69	NaN	43929000	19652000	24277000	21291000	11361000	9930700	13279000	4454300	8824500	9358800	3837100	5521600
O00479	O00479	1	1	1	High mobility group nucleosome-binding domain-containing protein 4	HMGN4	9.5388	90	90	0.0076613	1.5669	1.8695	1.0517	27.443	NaN	NaN	NaN	NaN	NaN	NaN	NaN	NaN	NaN	79410000	34360000	45050000	17707000	8125300	9581300	32387000	13841000	18545000	29317000	12393000	16924000
P08237-2;P08237;P08237-3;F8VSL1;F8VX13;F8VNX2;F8VZQ1;F8VP00	P08237-2;P08237;P08237-3	5;5;5;1;1;1;1;1	5;5;5;1;1;1;1;1	5;5;5;1;1;1;1;1	ATP-dependent 6-phosphofructokinase, muscle type	PFKM	81.775	749	749;780;851;139;156;157;161;176	0	8.592	1.5305	1.0518	4.2144	NaN	2.9433	1.266	NaN	1.2478	0.97092	NaN	30.14	15.531	57508000	19069000	38439000	7982400	2896900	5085500	33528000	8363600	25165000	15998000	7808600	8189200
P26006;P26006-1;H0YA49;H0YA32;K7EMU3	P26006;P26006-1;H0YA49	4;4;2;1;1	4;4;2;1;1	4;4;2;1;1	Integrin alpha-3;Integrin alpha-3 heavy chain;Integrin alpha-3 light chain	ITGA3	116.61	1051	1051;1066;221;84;117	0	6.4479	1.473	1.0519	32.229	1.3926	1.7673	1.3813	1.1409	0.75229	1.0065	14.148	15.184	39.554	120430000	51704000	68727000	38684000	16042000	22642000	25723000	9399700	16323000	56025000	26263000	29762000
F8VZJ2;F8W0W4;H0YHX9;Q13765;E9PAV3-2;E9PAV3;F8W1N5;F8VNW4	F8VZJ2;F8W0W4;H0YHX9;Q13765;E9PAV3-2;E9PAV3;F8W1N5;F8VNW4	3;3;3;3;3;3;2;2	3;3;3;3;3;3;2;2	3;3;3;3;3;3;2;2	Nascent polypeptide-associated complex subunit alpha;Nascent polypeptide-associated complex subunit alpha, muscle-specific form	NACA	15.016	136	136;198;213;215;925;2078;71;148	0	22.66	1.4904	1.052	34.616	1.5441	3.4783	1.3449	1.2688	1.423	0.98384	56.227	43.885	126.95	319310000	122990000	196320000	174270000	75826000	98444000	66740000	13238000	53502000	78305000	33928000	44377000
H0YCS0;Q13425;A0A0G2JM75;J3KT21;H7BY41;A0A140TA73;Q13425-2	H0YCS0;Q13425;A0A0G2JM75;J3KT21;H7BY41;A0A140TA73;Q13425-2	2;2;1;1;1;1;1	2;2;1;1;1;1;1	2;2;1;1;1;1;1	Beta-2-syntrophin	SNTB2	17.838	162	162;540;62;64;139;193;267	0.0059147	1.763	2.5911	1.0524	18.258	NaN	2.5937	NaN	NaN	1.1318	NaN	NaN	10.283	NaN	39706000	13944000	25762000	0	0	0	20431000	4537500	15893000	19275000	9406200	9868500
P37837;F2Z393	P37837;F2Z393	7;5	7;5	7;5	Transaldolase	TALDO1	37.54	337	337;318	0	13.864	1.4736	1.0525	11.728	1.257	2.6654	1.4655	1.0525	1.074	1.0747	14.4	13.176	7.3446	1068000000	387820000	680180000	444970000	183880000	261090000	346000000	95921000	250080000	277030000	108020000	169010000
O14617-5;O14617-2;O14617;O14617-3;O14617-4;A0A087WYN6	O14617-5;O14617-2;O14617;O14617-3;O14617-4	8;7;6;5;5;1	8;7;6;5;5;1	8;7;6;5;5;1	AP-3 complex subunit delta-1	AP3D1	136.65	1215	1215;1112;1153;984;1021;203	0	23.015	1.6461	1.0538	14.48	NaN	2.8049	1.6798	NaN	1.5225	1.2446	NaN	111.62	51.926	103980000	41533000	62451000	3764000	1823300	1940700	68344000	26677000	41668000	31876000	13033000	18843000
P24534;C9JZW3;F2Z2G2;F8WF65	P24534	8;3;2;1	7;3;2;1	7;3;2;1	Elongation factor 1-beta	EEF1B2	24.763	225	225;123;68;29	0	58.881	1.4734	1.0538	4.5849	1.4983	2.3384	1.4404	1.1926	0.96255	1.0821	10.805	4.6182	6.9952	1252800000	449850000	802930000	468960000	175810000	293140000	369150000	101920000	267230000	414670000	172120000	242550000
Q8NDH2	Q8NDH2	2	2	2	Coiled-coil domain-containing protein 168	CCDC168	277.95	2452	2452	0.00048193	2.413	1.3548	1.0547	200.94	NaN	NaN	NaN	NaN	NaN	NaN	NaN	NaN	NaN	17503000	13465000	4038300	12760000	11877000	883060	2133300	395560	1737700	2609500	1192000	1417500
P05091-2;P05091;S4R3S4;F8VP50	P05091-2;P05091;S4R3S4;F8VP50	2;2;1;1	2;2;1;1	2;2;1;1	Aldehyde dehydrogenase, mitochondrial	ALDH2	50.989	470	470;517;117;259	0	3.8524	1.6549	1.0551	8.1059	NaN	NaN	NaN	NaN	NaN	NaN	NaN	NaN	NaN	15733000	6494300	9238500	10516000	5085700	5430600	5216500	1408600	3807900	0	0	0
P43304-2;P43304;F5GYK7	P43304-2;P43304	12;12;4	12;12;4	12;12;4	Glycerol-3-phosphate dehydrogenase, mitochondrial	GPD2	67.531	601	601;727;379	0	22.263	1.6463	1.0553	22.97	1.054	1.7796	1.8205	0.91968	0.77585	1.3998	47.483	37.383	26.5	148400000	70905000	77497000	51347000	31880000	19467000	65329000	25437000	39892000	31725000	13588000	18138000
Q9P0L0;Q9P0L0-2;J3QKM9	Q9P0L0;Q9P0L0-2	7;7;1	7;7;1	6;6;1	Vesicle-associated membrane protein-associated protein A	VAPA	27.893	249	249;294;29	0	12.821	1.8815	1.0555	22.493	2.9459	2.9259	1.2026	2.5978	1.1798	0.8759	33.09	16.328	10.12	421830000	153620000	268200000	27558000	8089800	19468000	197080000	54916000	142160000	197190000	90619000	106570000
P27824;P27824-2;P27824-3;H0Y9Q7;D6RGY2;D6RAQ8;D6RAU8;D6RB85;D6RDP7;D6RHJ3;D6RD16;D6RFL1;H0Y9H1	P27824;P27824-2;P27824-3	15;15;12;4;4;3;3;3;3;1;1;1;1	15;15;12;4;4;3;3;3;3;1;1;1;1	15;15;12;4;4;3;3;3;3;1;1;1;1	Calnexin	CANX	67.567	592	592;627;484;170;308;107;134;144;168;78;96;131;189	0	139.67	1.7448	1.0562	25.653	1.811	2.9142	1.172	1.4819	1.1753	0.87861	22.247	28.042	11.274	1449100000	510580000	938530000	203850000	75274000	128580000	737480000	208840000	528640000	507780000	226470000	281310000
Q14974;Q14974-2;J3KTM9;J3QR48;J3QRG4;J3QKQ5	Q14974;Q14974-2;J3KTM9	14;10;9;4;2;1	14;10;9;4;2;1	14;10;9;4;2;1	Importin subunit beta-1	KPNB1	97.169	876	876;731;690;148;60;248	0	37.333	1.7619	1.0565	38.68	1.2724	2.7978	1.1756	1.0666	1.2057	0.87241	35.477	34.165	19.653	404950000	140210000	264740000	35558000	15882000	19676000	199350000	49728000	149620000	170040000	74597000	95443000
P30048-2;P30048	P30048-2;P30048	8;8	8;8	8;8	Thioredoxin-dependent peroxide reductase, mitochondrial	PRDX3	25.838	238	238;256	0	18.347	1.4981	1.0568	12.174	1.3404	2.2997	1.4981	1.0914	0.9495	1.1209	5.2228	39.604	9.5761	1334100000	537900000	796220000	443700000	176930000	266770000	427520000	132770000	294750000	462900000	228200000	234700000
Q96IU4;B4DQI4;F8W9U3;Q96IU4-2	Q96IU4;B4DQI4;F8W9U3	3;2;2;1	3;2;2;1	3;2;2;1	Alpha/beta hydrolase domain-containing protein 14B	ABHD14B	22.345	210	210;188;208;172	0	9.2326	1.6966	1.0569	19.018	1.2269	2.3414	NaN	1.0103	1.1314	NaN	19.938	24.75	NaN	54534000	20482000	34052000	19285000	9599300	9685300	25212000	7462900	17749000	10037000	3420100	6616900
[truncated: 1,983 more rows]
